# Supplementary material for: Sperm Numbers as a Paternity Guard in a Wild Bird
Source: Cells. 2022 Jan 11;11(2):231. doi: 10.3390/cells11020231 (PMC8773506; doi:10.3390/cells11020231)
Supplement: Supplementary file 1 [file cells-11-00231-s001.zip]

Archive with 5 entries (4 files):
- Rowe et al RBFW paternity SUPP_v2.pdf
- Rowe et al. supplementary materials.xlsx
- __MACOSX/
- __MACOSX/._Rowe et al RBFW paternity SUPP_v2.docx
- __MACOSX/._Rowe et al. supplementary materials.xlsx
