# Supplementary material for: Sperm Numbers as a Paternity Guard in a Wild Bird
Source: Cells. 2022 Jan 11;11(2):231. doi: 10.3390/cells11020231 (PMC8773506; doi:10.3390/cells11020231)
Supplement: Supplementary file 1 [file cells-11-00231-s001.zip › Rowe et al. supplementary materials.xlsx]

## Sheet: title page
	Supplemental Information for
	Sperm numbers as a paternity guard in a wild bird
	Melissah Rowe, Annabel van Oort, Lyanne Brouwer, Jan T. Lifjeld, Michael S. Webster, Joseph F. Welklin, and Daniel T. Baldassarre
Table S6	Full model output following model selection procedure on the complete dataset for analysis of total paternity success (i.e., sum of within-pair and extra-pair young)
Table S7	Full model output following model selection procedure on the dataset (with on extreme value of cloacal protuberance removed) for analysis of total paternity success (i.e., sum of within-pair and extra-pair young)
Table S8	Full model output following model selection procedure on the dataset for analysis of total paternity success (i.e., sum of within-pair and extra-pair young) with relatedness cut-off r > 0.243
Table S9	Full model output following model selection procedure on the dataset for analysis of total paternity success modelled as a binomial response (i.e., sum of all offspring sired across all broods vs. sum of offspring not sired by the focal male across all broods)
Table S10	Full model output following model selection procedure on the complete dataset for analysis of within-pair paternity success
Table S11	Full model output following model selection procedure on the complete dataset (with on extreme value of cloacal protuberance removed) for analysis of within-pair paternity success
Table S12	Full model output following model selection procedure on the dataset for analysis of within-pair paternity succes with relatedness cut-off r > 0.243
Table S13	Full model output following model selection procedure on the complete dataset for analysis of extra-pair paternity success
Table S14	Full model output following model selection procedure on the complete dataset for analysis of extra-pair paternity success with relatedness cut-off r > 0.243
Dataset	Sperm trait data	Data on sperm morphology for 130 male red-backed fairy-wrens
Dataset	DataframeTPCount	Total paternity (i.e. Sum of within-pair and extra-pair paternity)
Dataset	Dataframe TPProprotion	Total paternity (i.e., sum of all offspring sired across all broods vs. sum of offspring not sired by the focal male across all broods)
Dataset	DataframeWPP	Within-pair paternity
Dataset	DataframeEPP	Extra-pair paternity

## Sheet: S6. TP full model output
	(Intercept)	factor(helpers)	factor(Inc.375)	factor(Plumage)	factor(Year)	scale(CP_Vol)	scale(F_to_H_ratio)	scale(Number_of_Neighbours)	scale(TSL_sd)	scale(TSL)	scale(TSL^2)	df	logLik	AICc	delta	weight
80	-0.593043	+	+	+	+	NA	NA	0.243406	NA	NA	NA	7	-119.452	254.802	0	0.0546464
96	-0.461414	+	+	+	+	0.125501	NA	0.230453	NA	NA	NA	8	-118.738	255.959	1.15787	0.0306291
592	-0.526288	+	+	+	+	NA	NA	0.252385	NA	NA	0.110113	8	-118.867	256.217	1.41504	0.0269333
336	-0.526766	+	+	+	+	NA	NA	0.252233	NA	0.109844	NA	8	-118.873	256.229	1.42705	0.0267721
79	-0.457031	NA	+	+	+	NA	NA	0.275384	NA	NA	NA	6	-121.756	256.911	2.10989	0.0190285
16	-0.538411	+	+	+	+	NA	NA	NA	NA	NA	NA	6	-121.967	257.334	2.53284	0.0154015
112	-0.592933	+	+	+	+	NA	0.0121536	0.242842	NA	NA	NA	8	-119.446	257.374	2.57226	0.0151009
208	-0.592242	+	+	+	+	NA	NA	0.24523	0.0109682	NA	NA	8	-119.446	257.374	2.57247	0.0150993
608	-0.41862	+	+	+	+	0.113476	NA	0.238609	NA	NA	0.0971851	9	-118.281	257.721	2.91896	0.0126975
352	-0.419164	+	+	+	+	0.113472	NA	0.238467	NA	0.0967948	NA	9	-118.288	257.733	2.93134	0.0126191
87	-0.0484738	NA	+	+	NA	0.190644	NA	0.26047	NA	NA	NA	6	-122.198	257.795	2.99375	0.0122314
95	-0.319312	NA	+	+	+	0.139765	NA	0.262493	NA	NA	NA	7	-120.949	257.796	2.99415	0.012229
32	-0.386905	+	+	+	+	0.154661	NA	NA	NA	NA	NA	7	-121.048	257.995	3.19298	0.0110717
71	-0.151199	NA	+	+	NA	NA	NA	0.278123	NA	NA	NA	5	-123.706	258.396	3.59461	0.00905737
591	-0.38884	NA	+	+	+	NA	NA	0.283245	NA	NA	0.100256	7	-121.323	258.545	3.74322	0.00840877
335	-0.389331	NA	+	+	+	NA	NA	0.283111	NA	0.0999313	NA	7	-121.328	258.555	3.75293	0.00836805
128	-0.457915	+	+	+	+	0.128376	0.0267212	0.228829	NA	NA	NA	9	-118.71	258.577	3.77532	0.00827488
88	-0.0447942	+	+	+	NA	0.195153	NA	0.239726	NA	NA	NA	7	-121.355	258.609	3.80729	0.00814366
224	-0.461416	+	+	+	+	0.125487	NA	0.230477	0.000131544	NA	NA	9	-118.738	258.635	3.833	0.00803963
848	-0.522121	+	+	+	+	NA	NA	0.256484	NA	-4.13566	4.23471	9	-118.755	258.668	3.8665	0.00790607
583	-0.111227	NA	+	+	NA	NA	NA	0.291256	NA	NA	0.153093	6	-122.674	258.748	3.94672	0.00759526
327	-0.111511	NA	+	+	NA	NA	NA	0.291046	NA	0.152928	NA	6	-122.681	258.763	3.96115	0.00754066
720	-0.521671	+	+	+	+	NA	NA	0.257314	0.0284914	NA	0.114535	9	-118.826	258.81	4.00823	0.00736521
464	-0.522189	+	+	+	+	NA	NA	0.257134	0.0283372	0.11424	NA	9	-118.832	258.823	4.02111	0.00731792
92	0.370108	+	+	NA	+	0.194659	NA	0.204575	NA	NA	NA	7	-121.463	258.825	4.02297	0.00731115
624	-0.524821	+	+	+	+	NA	0.0230865	0.251665	NA	NA	0.11227	9	-118.845	258.847	4.04562	0.00722881
368	-0.525317	+	+	+	+	NA	0.0229759	0.251514	NA	0.111987	NA	9	-118.851	258.86	4.05805	0.00718402
599	-0.0357509	NA	+	+	NA	0.16309	NA	0.27207	NA	NA	0.120717	7	-121.564	259.027	4.2249	0.006609
343	-0.0360583	NA	+	+	NA	0.163114	NA	0.271889	NA	0.120315	NA	7	-121.572	259.042	4.24005	0.00655913
528	-0.47372	+	+	+	+	NA	NA	NA	NA	NA	0.0890942	7	-121.631	259.161	4.35962	0.00617849
272	-0.473909	+	+	+	+	NA	NA	NA	NA	0.0890303	NA	7	-121.634	259.166	4.36428	0.00616411
584	-0.104786	+	+	+	NA	NA	NA	0.272451	NA	NA	0.172561	7	-121.647	259.191	4.38988	0.00608571
328	-0.105107	+	+	+	NA	NA	NA	0.272219	NA	0.172429	NA	7	-121.655	259.209	4.40742	0.00603256
207	-0.455216	NA	+	+	+	NA	NA	0.280318	0.0335147	NA	NA	7	-121.706	259.31	4.50844	0.00573544
72	-0.150705	+	+	+	NA	NA	NA	0.259079	NA	NA	NA	6	-122.989	259.378	4.57663	0.00554319
76	0.324753	+	+	NA	+	NA	NA	0.222126	NA	NA	NA	6	-123.003	259.405	4.60357	0.00546901
600	-0.0283772	+	+	+	NA	0.16614	NA	0.252149	NA	NA	0.140673	8	-120.462	259.406	4.60432	0.00546695
111	-0.457064	NA	+	+	+	NA	0.00211759	0.275298	NA	NA	NA	7	-121.756	259.409	4.60785	0.00545733
344	-0.0287436	+	+	+	NA	0.166133	NA	0.251946	NA	0.140304	NA	8	-120.471	259.425	4.62347	0.00541486
28	0.34987	+	+	NA	+	0.21358	NA	NA	NA	NA	NA	6	-123.142	259.684	4.88216	0.00475788
144	-0.544156	+	+	+	+	NA	NA	NA	-0.026153	NA	NA	7	-121.936	259.771	4.96968	0.00455417
48	-0.541327	+	+	+	+	NA	0.0287274	NA	NA	NA	NA	7	-121.937	259.773	4.97129	0.0045505
607	-0.276559	NA	+	+	+	0.127464	NA	0.269408	NA	NA	0.0840257	8	-120.648	259.779	4.97713	0.00453725
351	-0.277121	NA	+	+	+	0.127476	NA	0.269281	NA	0.0835414	NA	8	-120.653	259.789	4.98705	0.00451479
85	-0.0255807	NA	NA	+	NA	0.207553	NA	0.231276	NA	NA	NA	5	-124.434	259.851	5.04902	0.00437705
588	0.358009	+	+	NA	+	NA	NA	0.233211	NA	NA	0.152353	7	-122.046	259.991	5.18902	0.00408112
332	0.357821	+	+	NA	+	NA	NA	0.232934	NA	0.152114	NA	7	-122.054	260.006	5.20435	0.00404997
240	-0.592043	+	+	+	+	NA	0.0128893	0.244735	0.0116529	NA	NA	9	-119.439	260.036	5.23392	0.00399052
544	-0.345139	+	+	+	+	0.14686	NA	NA	NA	NA	0.0748145	8	-120.804	260.09	5.28834	0.00388341
288	-0.345472	+	+	+	+	0.146828	NA	NA	NA	0.0745957	NA	8	-120.806	260.096	5.29401	0.00387241
604	0.38707	+	+	NA	+	0.173181	NA	0.214038	NA	NA	0.122452	8	-120.822	260.127	5.32573	0.00381148
348	0.38685	+	+	NA	+	0.173188	NA	0.213796	NA	0.121981	NA	8	-120.831	260.144	5.34242	0.00377981
864	-0.407022	+	+	+	+	0.11782	NA	0.243061	NA	-4.85535	4.93932	10	-118.127	260.183	5.38159	0.00370649
119	-0.0675396	NA	+	+	NA	0.183109	-0.0343792	0.262574	NA	NA	NA	7	-122.152	260.202	5.39999	0.00367255
215	-0.0553154	NA	+	+	NA	0.191801	NA	0.257953	-0.0171973	NA	NA	7	-122.184	260.267	5.465	0.0035551
223	-0.319876	NA	+	+	+	0.137371	NA	0.265596	0.0193267	NA	NA	8	-120.932	260.347	5.54503	0.00341564
127	-0.316957	NA	+	+	+	0.14239	0.0208485	0.26135	NA	NA	NA	8	-120.932	260.348	5.54615	0.00341374
103	-0.183074	NA	+	+	NA	NA	-0.0728345	0.280754	NA	NA	NA	6	-123.492	260.383	5.58172	0.00335355
640	-0.413058	+	+	+	+	0.116796	0.03491	0.236958	NA	NA	0.0999875	10	-118.231	260.391	5.58958	0.0033404
384	-0.41364	+	+	+	+	0.11678	0.0347897	0.236817	NA	0.099577	NA	10	-118.238	260.404	5.60264	0.00331867
84	0.686794	+	+	NA	NA	0.250665	NA	0.221506	NA	NA	NA	6	-123.503	260.405	5.60371	0.0033169
64	-0.385472	+	+	+	+	0.159916	0.0475419	NA	NA	NA	NA	8	-120.966	260.414	5.61271	0.003302
83	0.766131	NA	+	NA	NA	0.252718	NA	0.249612	NA	NA	NA	5	-124.727	260.437	5.63584	0.00326403
160	-0.392262	+	+	+	+	0.158133	NA	NA	-0.0378175	NA	NA	8	-120.981	260.444	5.64268	0.00325289
736	-0.417413	+	+	+	+	0.11142	NA	0.241869	0.0171563	NA	0.100191	10	-118.266	260.461	5.65939	0.00322582
480	-0.41798	+	+	+	+	0.111432	NA	0.241695	0.0169922	0.0997731	NA	10	-118.273	260.474	5.67234	0.003205
24	0.0146972	+	+	+	NA	0.225757	NA	NA	NA	NA	NA	6	-123.621	260.642	5.84028	0.00294687
78	-0.454159	+	NA	+	+	NA	NA	0.211032	NA	NA	NA	6	-123.643	260.686	5.88429	0.00288274
23	0.0127302	NA	+	+	NA	0.221587	NA	NA	NA	NA	NA	5	-124.853	260.689	5.88784	0.00287761
12	0.297637	+	+	NA	+	NA	NA	NA	NA	NA	NA	5	-124.858	260.7	5.89849	0.00286234
15	-0.389869	NA	+	+	+	NA	NA	NA	NA	NA	NA	5	-124.86	260.703	5.90141	0.00285816
69	-0.136406	NA	NA	+	NA	NA	NA	0.249432	NA	NA	NA	4	-126.049	260.744	5.94223	0.00280041
77	-0.366823	NA	NA	+	+	NA	NA	0.243856	NA	NA	NA	5	-124.888	260.761	5.95899	0.00277704
596	0.667352	+	+	NA	NA	0.21089	NA	0.232893	NA	NA	0.160163	7	-122.436	260.771	5.96893	0.00276328
340	0.667413	+	+	NA	NA	0.210901	NA	0.232608	NA	0.159736	NA	7	-122.447	260.793	5.99166	0.00273206
199	-0.153763	NA	+	+	NA	NA	NA	0.277295	-0.00618968	NA	NA	6	-123.705	260.809	6.00767	0.00271027
719	-0.380823	NA	+	+	+	NA	NA	0.291077	0.0501924	NA	0.108151	8	-121.211	260.905	6.10323	0.00258382
463	-0.381366	NA	+	+	+	NA	NA	0.290916	0.0500447	0.107801	NA	8	-121.217	260.916	6.11423	0.00256964
847	-0.385189	NA	+	+	+	NA	NA	0.286791	NA	-3.89459	3.98556	8	-121.23	260.942	6.14068	0.00253588
124	0.337186	+	+	NA	+	0.199745	0.0773812	0.202513	NA	NA	NA	8	-121.249	260.981	6.17928	0.00248741
31	-0.227902	NA	+	+	+	0.172613	NA	NA	NA	NA	NA	6	-123.791	260.981	6.1798	0.00248677
93	-0.213067	NA	NA	+	+	0.172863	NA	0.23023	NA	NA	NA	6	-123.805	261.01	6.20836	0.0024515
120	-0.0703229	+	+	+	NA	0.185707	-0.0462872	0.242232	NA	NA	NA	8	-121.27	261.022	6.22082	0.00243628
216	-0.0602621	+	+	+	NA	0.197878	NA	0.233197	-0.0389194	NA	NA	8	-121.283	261.05	6.24816	0.00240321
839	-0.107778	NA	+	+	NA	NA	NA	0.295553	NA	-3.94814	4.09182	7	-122.583	261.064	6.26208	0.00238653
615	-0.133687	NA	+	+	NA	NA	-0.0447187	0.291875	NA	NA	0.144737	7	-122.593	261.085	6.28314	0.00236154
359	-0.134022	NA	+	+	NA	NA	-0.0448552	0.291678	NA	0.144534	NA	7	-122.6	261.098	6.29657	0.00234573
94	-0.301958	+	NA	+	+	0.165011	NA	0.19837	NA	NA	NA	7	-122.607	261.112	6.31072	0.0023292
623	-0.38828	NA	+	+	+	NA	0.0123984	0.282889	NA	NA	0.101441	8	-121.317	261.117	6.31579	0.0023233
367	-0.388781	NA	+	+	+	NA	0.0123017	0.282757	NA	0.101106	NA	8	-121.322	261.127	6.32568	0.00231184
86	-0.0221105	+	NA	+	NA	0.212041	NA	0.211199	NA	NA	NA	6	-123.889	261.178	6.37617	0.00225421
711	-0.0999223	NA	+	+	NA	NA	NA	0.295015	0.0249427	NA	0.157995	7	-122.647	261.192	6.39019	0.00223846
455	-0.100304	NA	+	+	NA	NA	NA	0.29477	0.0247392	0.15779	NA	7	-122.654	261.207	6.4055	0.00222139
597	-0.0104427	NA	NA	+	NA	0.182222	NA	0.243347	NA	NA	0.110023	6	-123.931	261.261	6.45944	0.00216228
341	-0.0106736	NA	NA	+	NA	0.182146	NA	0.243206	NA	0.110008	NA	6	-123.933	261.267	6.465	0.00215627
855	-0.0263646	NA	+	+	NA	0.169158	NA	0.277107	NA	-5.24325	5.35035	8	-121.401	261.284	6.48255	0.00213744
104	-0.18755	+	+	+	NA	NA	-0.0835535	0.261478	NA	NA	NA	7	-122.701	261.3	6.49884	0.0021201
581	-0.0922443	NA	NA	+	NA	NA	NA	0.263822	NA	NA	0.146061	5	-125.159	261.302	6.50056	0.00211828
325	-0.0923741	NA	NA	+	NA	NA	NA	0.263652	NA	0.14631	NA	5	-125.16	261.304	6.5029	0.0021158
540	0.363971	+	+	NA	+	0.197054	NA	NA	NA	NA	0.102899	7	-122.708	261.314	6.51236	0.00210582
284	0.363829	+	+	NA	+	0.197001	NA	NA	NA	0.102712	NA	7	-122.712	261.322	6.5203	0.00209748
976	-0.517012	+	+	+	+	NA	NA	0.261841	0.0308602	-4.25122	4.35471	10	-118.707	261.343	6.54168	0.00207517
256	-0.457916	+	+	+	+	0.128277	0.0267562	0.228996	0.000949001	NA	NA	10	-118.709	261.348	6.5459	0.00207079
91	0.608895	NA	+	NA	+	0.217708	NA	0.248366	NA	NA	NA	6	-123.988	261.377	6.57512	0.00204076
880	-0.520357	+	+	+	+	NA	0.025127	0.255746	NA	-4.21854	4.31967	10	-118.729	261.386	6.58465	0.00203106
220	0.367876	+	+	NA	+	0.192969	NA	0.20714	0.0149389	NA	NA	8	-121.453	261.389	6.58711	0.00202857
595	0.758429	NA	+	NA	NA	0.215929	NA	0.260142	NA	NA	0.135646	6	-124.005	261.409	6.60773	0.00200776
339	0.758433	NA	+	NA	NA	0.215972	NA	0.259889	NA	0.135171	NA	6	-124.013	261.427	6.62517	0.00199032
752	-0.519643	+	+	+	+	NA	0.0254163	0.256763	0.0301598	NA	0.117158	10	-118.799	261.527	6.72499	0.00189342
21	0.018697	NA	NA	+	NA	0.232558	NA	NA	NA	NA	NA	4	-126.443	261.531	6.72935	0.00188931
616	-0.131963	+	+	+	NA	NA	-0.0538856	0.272945	NA	NA	0.163026	8	-121.526	261.536	6.73404	0.00188488
496	-0.520185	+	+	+	+	NA	0.0252892	0.256582	0.0299945	0.116846	NA	10	-118.806	261.54	6.73841	0.00188077
360	-0.13233	+	+	+	NA	NA	-0.0540227	0.272725	NA	0.162856	NA	8	-121.535	261.552	6.75035	0.00186957
840	-0.10102	+	+	+	NA	NA	NA	0.277079	NA	-4.17288	4.33517	8	-121.542	261.567	6.76581	0.00185517
631	-0.0451801	NA	+	+	NA	0.160117	-0.0164617	0.272732	NA	NA	0.118321	8	-121.553	261.59	6.78806	0.00183465
727	-0.0316697	NA	+	+	NA	0.162035	NA	0.273718	0.00974922	NA	0.12294	8	-121.56	261.602	6.80074	0.00182305
375	-0.0455786	NA	+	+	NA	0.16011	-0.0166346	0.272561	NA	0.117895	NA	8	-121.561	261.604	6.80276	0.00182122
471	-0.0320748	NA	+	+	NA	0.162081	NA	0.273497	0.00952494	0.122489	NA	8	-121.568	261.618	6.81628	0.00180894
81	0.731407	NA	NA	NA	NA	0.263827	NA	0.225729	NA	NA	NA	4	-126.495	261.635	6.83346	0.00179347
560	-0.475079	+	+	+	+	NA	0.037494	NA	NA	NA	0.0923964	8	-121.58	261.643	6.84125	0.0017865
304	-0.47528	+	+	+	+	NA	0.0374113	NA	NA	0.092317	NA	8	-121.583	261.648	6.84635	0.00178195
108	0.295769	+	+	NA	+	NA	0.0611268	0.220813	NA	NA	NA	7	-122.875	261.649	6.8474	0.00178101
60	0.314172	+	+	NA	+	0.21986	0.0865501	NA	NA	NA	NA	7	-122.888	261.675	6.87347	0.00175795
20	0.688411	+	+	NA	NA	0.276776	NA	NA	NA	NA	NA	5	-125.346	261.677	6.875	0.0017566
14	-0.43926	+	NA	+	+	NA	NA	NA	NA	NA	NA	5	-125.35	261.683	6.88142	0.00175098
784	-0.474839	+	+	+	+	NA	NA	NA	NA	-2.16649	2.24958	8	-121.604	261.69	6.88855	0.00174474
856	-0.0182202	+	+	+	NA	0.172496	NA	0.257639	NA	-5.54724	5.67313	9	-120.274	261.706	6.90431	0.00173105
524	0.327816	+	+	NA	+	NA	NA	NA	NA	NA	0.134067	6	-124.161	261.721	6.91979	0.0017177
268	0.327738	+	+	NA	+	NA	NA	NA	NA	0.134144	NA	6	-124.163	261.727	6.92502	0.00171322
30	-0.268065	+	NA	+	+	0.184573	NA	NA	NA	NA	NA	6	-124.163	261.727	6.92539	0.0017129
656	-0.478277	+	+	+	+	NA	NA	NA	-0.0139216	NA	0.0870631	8	-121.623	261.728	6.92667	0.0017118
400	-0.47849	+	+	+	+	NA	NA	NA	-0.014	0.0869877	NA	8	-121.625	261.733	6.93113	0.00170799
712	-0.102871	+	+	+	NA	NA	NA	0.273152	0.00425992	NA	0.173316	8	-121.646	261.774	6.97268	0.00167288
456	-0.103287	+	+	+	NA	NA	NA	0.272884	0.00405053	0.173146	NA	8	-121.655	261.792	6.99038	0.00165813
204	0.321492	+	+	NA	+	NA	NA	0.227402	0.034906	NA	NA	7	-122.951	261.801	6.99916	0.00165088
580	0.687564	+	+	NA	NA	NA	NA	0.260068	NA	NA	0.210841	6	-124.206	261.811	7.00985	0.00164207
200	-0.161719	+	+	+	NA	NA	NA	0.255017	-0.0266721	NA	NA	7	-122.958	261.813	7.01171	0.00164054
324	0.687574	+	+	NA	NA	NA	NA	0.259723	NA	0.210756	NA	6	-124.216	261.831	7.02964	0.0016259
239	-0.455253	NA	+	+	+	NA	0.00479524	0.280163	0.0338452	NA	NA	8	-121.705	261.893	7.09112	0.00157668
7	-0.117783	NA	+	+	NA	NA	NA	NA	NA	NA	NA	4	-126.634	261.914	7.11256	0.00155987
536	0.0455225	+	+	+	NA	0.202681	NA	NA	NA	NA	0.119418	7	-123.042	261.982	7.1807	0.00150762
334	-0.378435	+	NA	+	+	NA	NA	0.222782	NA	0.119668	NA	7	-123.045	261.988	7.18631	0.0015034
590	-0.378223	+	NA	+	+	NA	NA	0.22292	NA	NA	0.119358	7	-123.045	261.988	7.18673	0.00150309
280	0.0453067	+	+	+	NA	0.202625	NA	NA	NA	0.119245	NA	7	-123.047	261.992	7.19044	0.0015003
632	-0.0437758	+	+	+	NA	0.161596	-0.0270762	0.253075	NA	NA	0.136991	9	-120.432	262.022	7.2202	0.00147814
8	-0.117783	+	+	+	NA	NA	NA	NA	NA	NA	NA	5	-125.528	262.039	7.23788	0.00146513
376	-0.0442288	+	+	+	NA	0.16156	-0.0272529	0.252884	NA	0.136602	NA	9	-120.441	262.04	7.23857	0.00146463
728	-0.033102	+	+	+	NA	0.167312	NA	0.25006	-0.0112664	NA	0.138343	9	-120.456	262.069	7.26733	0.00144371
472	-0.0335597	+	+	+	NA	0.167331	NA	0.249817	-0.0114939	0.137927	NA	9	-120.465	262.088	7.28598	0.00143031
22	0.0205684	+	NA	+	NA	0.236635	NA	NA	NA	NA	NA	5	-125.565	262.114	7.31276	0.00141129
156	0.352393	+	+	NA	+	0.215458	NA	NA	-0.0170637	NA	NA	7	-123.129	262.156	7.35482	0.00138192
863	-0.265366	NA	+	+	+	0.132626	NA	0.273478	NA	-4.80285	4.87492	9	-120.507	262.171	7.36951	0.0013718
620	0.324856	+	+	NA	+	NA	0.0730893	0.232626	NA	NA	0.157415	8	-121.857	262.196	7.39438	0.00135485
364	0.324716	+	+	NA	+	NA	0.0729644	0.232343	NA	0.157159	NA	8	-121.865	262.213	7.41104	0.00134361
117	-0.0128343	NA	NA	+	NA	0.213091	0.0260691	0.230563	NA	NA	NA	6	-124.408	262.215	7.41353	0.00134194
70	-0.136065	+	NA	+	NA	NA	NA	0.231441	NA	NA	NA	5	-125.618	262.219	7.41754	0.00133926
598	-0.00288026	+	NA	+	NA	0.184542	NA	0.222919	NA	NA	0.131029	7	-123.163	262.225	7.42299	0.00133561
342	-0.00315834	+	NA	+	NA	0.184434	NA	0.222757	NA	0.131096	NA	7	-123.166	262.231	7.4294	0.00133133
213	-0.0282342	NA	NA	+	NA	0.20804	NA	0.230264	-0.00653486	NA	NA	6	-124.432	262.263	7.46179	0.00130995
636	0.351872	+	+	NA	+	0.177721	0.08459	0.21275	NA	NA	0.127366	9	-120.559	262.275	7.47364	0.00130221
82	0.66161	+	NA	NA	NA	0.262934	NA	0.198381	NA	NA	NA	5	-125.651	262.285	7.48385	0.00129558
589	-0.293081	NA	NA	+	+	NA	NA	0.254978	NA	NA	0.105914	6	-124.445	262.289	7.48789	0.00129297
333	-0.293265	NA	NA	+	+	NA	NA	0.254861	NA	0.106102	NA	6	-124.445	262.29	7.48871	0.00129244
380	0.351695	+	+	NA	+	0.177725	0.0844642	0.212502	NA	0.126864	NA	9	-120.568	262.294	7.49195	0.00129034
716	0.353802	+	+	NA	+	NA	NA	0.242255	0.055812	NA	0.159977	8	-121.911	262.304	7.50268	0.00128344
176	-0.546488	+	+	+	+	NA	0.0266012	NA	-0.0242865	NA	NA	8	-121.911	262.305	7.50313	0.00128315
582	-0.0853809	+	NA	+	NA	NA	NA	0.244266	NA	NA	0.166344	6	-124.459	262.317	7.51589	0.00127499
326	-0.0855318	+	NA	+	NA	NA	NA	0.244071	NA	0.166673	NA	6	-124.46	262.32	7.51808	0.00127359
460	0.353616	+	+	NA	+	NA	NA	0.24194	0.0556423	0.159706	NA	8	-121.919	262.321	7.51968	0.00127258
735	-0.274156	NA	+	+	+	0.122429	NA	0.275517	0.0352855	NA	0.0904824	9	-120.592	262.343	7.54111	0.00125901
479	-0.274754	NA	+	+	+	0.122456	NA	0.275359	0.035123	0.0899742	NA	9	-120.598	262.354	7.55206	0.00125214
844	0.359522	+	+	NA	+	NA	NA	0.239796	NA	-4.30181	4.44388	8	-121.939	262.362	7.56001	0.00124717
639	-0.272531	NA	+	+	+	0.130572	0.0278854	0.268165	NA	NA	0.0862228	9	-120.619	262.395	7.59369	0.00122635
383	-0.273122	NA	+	+	+	0.130572	0.0277784	0.26804	NA	0.0857224	NA	9	-120.624	262.406	7.60406	0.00122
860	0.391844	+	+	NA	+	0.179352	NA	0.222354	NA	-5.668	5.77575	9	-120.63	262.418	7.61592	0.00121279
75	0.571356	NA	+	NA	+	NA	NA	0.271781	NA	NA	NA	5	-125.728	262.439	7.63778	0.00119961
535	0.0355612	NA	+	+	NA	0.202251	NA	NA	NA	NA	0.0895	6	-124.538	262.475	7.67384	0.00117817
279	0.0354046	NA	+	+	NA	0.202229	NA	NA	NA	0.089306	NA	6	-124.541	262.482	7.67999	0.00117455
532	0.671359	+	+	NA	NA	0.242511	NA	NA	NA	NA	0.143123	6	-124.545	262.489	7.68758	0.00117011
276	0.671381	+	+	NA	NA	0.242436	NA	NA	NA	0.142983	NA	6	-124.55	262.501	7.69922	0.00116331
520	-0.0520022	+	+	+	NA	NA	NA	NA	NA	NA	0.156997	6	-124.551	262.501	7.69965	0.00116306
579	0.780674	NA	+	NA	NA	NA	NA	0.289508	NA	NA	0.187754	5	-125.762	262.507	7.7052	0.00115984
264	-0.0520424	+	+	+	NA	NA	NA	NA	NA	0.157104	NA	6	-124.554	262.508	7.70639	0.00115915
323	0.78064	NA	+	NA	NA	NA	NA	0.289191	NA	0.187644	NA	5	-125.769	262.522	7.72065	0.00115092
576	-0.341484	+	+	+	+	0.152345	0.053842	NA	NA	NA	0.0788167	9	-120.697	262.552	7.75011	0.00113408
320	-0.341852	+	+	+	+	0.152302	0.0537447	NA	NA	0.0785693	NA	9	-120.7	262.558	7.75654	0.00113045
90	0.426462	+	NA	NA	+	0.22146	NA	0.182565	NA	NA	NA	6	-124.584	262.569	7.76694	0.00112459
26	0.405533	+	NA	NA	+	0.236826	NA	NA	NA	NA	NA	5	-125.829	262.641	7.83917	0.00108469
800	-0.341839	+	+	+	+	0.150117	NA	NA	NA	-3.10299	3.16886	9	-120.745	262.649	7.84695	0.00108048
152	-0.0202122	+	+	+	NA	0.230222	NA	NA	-0.0753119	NA	NA	7	-123.378	262.654	7.8521	0.00107771
19	0.786272	NA	+	NA	NA	0.281472	NA	NA	NA	NA	NA	4	-127.014	262.672	7.87078	0.00106769
732	0.382535	+	+	NA	+	0.168506	NA	0.220574	0.0353829	NA	0.128436	9	-120.764	262.687	7.88511	0.00106006
29	-0.158256	NA	NA	+	+	0.19701	NA	NA	NA	NA	NA	5	-125.855	262.694	7.89269	0.00105605
672	-0.351557	+	+	+	+	0.149662	NA	NA	-0.0267408	NA	0.0704199	9	-120.77	262.698	7.89653	0.00105403
416	-0.351903	+	+	+	+	0.149644	NA	NA	-0.0268316	0.0701821	NA	9	-120.773	262.703	7.90174	0.00105128
476	0.382331	+	+	NA	+	0.168531	NA	0.220291	0.0351972	0.127936	NA	9	-120.773	262.705	7.90302	0.00105061
527	-0.333433	NA	+	+	+	NA	NA	NA	NA	NA	0.0723914	6	-124.658	262.715	7.91358	0.00104508
271	-0.333564	NA	+	+	+	NA	NA	NA	NA	0.0723331	NA	6	-124.659	262.718	7.9162	0.00104371
593	0.723167	NA	NA	NA	NA	0.229051	NA	0.237581	NA	NA	0.127273	5	-125.874	262.733	7.9309	0.00103607
337	0.723197	NA	NA	NA	NA	0.228975	NA	0.23738	NA	0.127214	NA	5	-125.878	262.74	7.93844	0.00103217
247	-0.0736868	NA	+	+	NA	0.184245	-0.0339272	0.260117	-0.0163457	NA	NA	8	-122.139	262.762	7.95993	0.00102114
18	0.664841	+	NA	NA	NA	0.285103	NA	NA	NA	NA	NA	4	-127.074	262.792	7.99089	0.00100546
110	-0.465726	+	NA	+	+	NA	0.072863	0.20919	NA	NA	NA	7	-123.45	262.799	7.99752	0.00100212
44	0.265963	+	+	NA	+	NA	0.0680015	NA	NA	NA	NA	6	-124.71	262.821	8.01893	0.000991455
115	0.7651	NA	+	NA	NA	0.25599	0.0184092	0.248931	NA	NA	NA	6	-124.715	262.83	8.02797	0.000986982
606	-0.256382	+	NA	+	+	0.150953	NA	0.208328	NA	NA	0.100266	8	-122.178	262.838	8.03625	0.000982905
211	0.765742	NA	+	NA	NA	0.25134	NA	0.251402	0.0129109	NA	NA	6	-124.72	262.84	8.03835	0.000981874
350	-0.256799	+	NA	+	+	0.150842	NA	0.208202	NA	0.10038	NA	8	-122.179	262.84	8.03874	0.000981685
594	0.639866	+	NA	NA	NA	0.224425	NA	0.209727	NA	NA	0.151806	6	-124.734	262.867	8.06547	0.000968649
338	0.639908	+	NA	NA	NA	0.224312	NA	0.209495	NA	0.151846	NA	6	-124.738	262.876	8.07435	0.000964358
151	-0.0116656	NA	+	+	NA	0.224687	NA	NA	-0.052601	NA	NA	6	-124.739	262.877	8.07582	0.000963649
231	-0.185705	NA	+	+	NA	NA	-0.0728718	0.279854	-0.00653323	NA	NA	7	-123.49	262.878	8.07629	0.000963426
212	0.6858	+	+	NA	NA	0.25229	NA	0.218659	-0.0169514	NA	NA	7	-123.49	262.879	8.07718	0.000962997
116	0.686804	+	+	NA	NA	0.25042	-0.00150411	0.221535	NA	NA	NA	7	-123.503	262.903	8.10184	0.000951192
852	0.668583	+	+	NA	NA	0.218476	NA	0.241543	NA	-6.18185	6.32604	8	-122.218	262.919	8.11691	0.000944056
13	-0.335474	NA	NA	+	+	NA	NA	NA	NA	NA	NA	4	-127.143	262.931	8.12981	0.000937987
896	-0.400317	+	+	+	+	0.121638	0.0381635	0.241341	NA	-5.01938	5.10587	11	-118.068	262.936	8.13446	0.000935804
605	-0.169265	NA	NA	+	+	0.159771	NA	0.239314	NA	NA	0.0844026	7	-123.522	262.942	8.13993	0.000933252
349	-0.16964	NA	NA	+	+	0.15969	NA	0.239206	NA	0.0843642	NA	7	-123.523	262.945	8.14318	0.000931737
109	-0.373557	NA	NA	+	+	NA	0.055493	0.242955	NA	NA	NA	6	-124.78	262.961	8.15913	0.000924332
67	0.797095	NA	+	NA	NA	NA	NA	0.278944	NA	NA	NA	4	-127.162	262.969	8.16743	0.000920507
192	-0.390582	+	+	+	+	0.163057	0.0452007	NA	-0.0355397	NA	NA	9	-120.907	262.971	8.16951	0.000919549
5	-0.117783	NA	NA	+	NA	NA	NA	NA	NA	NA	NA	3	-128.299	262.978	8.17679	0.00091621
255	-0.317411	NA	+	+	+	0.139951	0.0218397	0.264526	0.0202559	NA	NA	9	-120.914	262.986	8.18453	0.000912669
603	0.633924	NA	+	NA	+	0.195437	NA	0.256294	NA	NA	0.109054	7	-123.544	262.986	8.18466	0.000912612
519	-0.0640351	NA	+	+	NA	NA	NA	NA	NA	NA	0.126386	5	-126.008	262.999	8.1976	0.000906723
347	0.633657	NA	+	NA	+	0.195463	NA	0.256081	NA	0.108487	NA	7	-123.551	263	8.19818	0.000906463
263	-0.0640326	NA	+	+	NA	NA	NA	NA	NA	0.126498	NA	5	-126.01	263.003	8.2014	0.000905002
17	0.754004	NA	NA	NA	NA	0.28874	NA	NA	NA	NA	NA	3	-128.312	263.005	8.20334	0.000904127
992	-0.405499	+	+	+	+	0.115553	NA	0.246754	0.019565	-4.91882	5.00601	11	-118.108	263.016	8.21397	0.000899334
205	-0.362079	NA	NA	+	+	NA	NA	0.249432	0.0381554	NA	NA	6	-124.83	263.06	8.25857	0.000879499
101	-0.142409	NA	NA	+	NA	NA	-0.0162673	0.249513	NA	NA	NA	5	-126.039	263.062	8.26009	0.000878833
68	0.718767	+	+	NA	NA	NA	NA	0.249758	NA	NA	NA	5	-126.046	263.075	8.27325	0.00087307
56	0.0019197	+	+	+	NA	0.219501	-0.0298741	NA	NA	NA	NA	7	-123.589	263.076	8.27446	0.000872539
197	-0.133647	NA	NA	+	NA	NA	NA	0.250344	0.00639718	NA	NA	5	-126.048	263.079	8.27739	0.000871262
126	-0.305817	+	NA	+	+	0.174042	0.0919262	0.195009	NA	NA	NA	8	-122.3	263.082	8.28016	0.000870056
125	-0.213187	NA	NA	+	+	0.181723	0.0775371	0.228119	NA	NA	NA	7	-123.595	263.089	8.287	0.000867086
55	0.007234	NA	+	+	NA	0.218687	-0.0129215	NA	NA	NA	NA	6	-124.847	263.094	8.29255	0.000864685
47	-0.391986	NA	+	+	+	NA	0.0180886	NA	NA	NA	NA	6	-124.849	263.097	8.29559	0.00086337
140	0.297228	+	+	NA	+	NA	NA	NA	0.00439285	NA	NA	6	-124.857	263.115	8.31333	0.000855748
143	-0.391352	NA	+	+	+	NA	NA	NA	-0.00679695	NA	NA	6	-124.858	263.116	8.31407	0.000855428
206	-0.450912	+	NA	+	+	NA	NA	0.214695	0.0221409	NA	NA	7	-123.622	263.143	8.34096	0.000844003
89	0.612686	NA	NA	NA	+	0.238274	NA	0.223554	NA	NA	NA	5	-126.107	263.198	8.39612	0.000821047
768	-0.411511	+	+	+	+	0.114563	0.0358837	0.240445	0.0187499	NA	0.103355	11	-118.213	263.227	8.42505	0.000809256
512	-0.412121	+	+	+	+	0.114564	0.0357517	0.24027	0.0185756	0.102914	NA	11	-118.22	263.24	8.43876	0.000803725
543	-0.194957	NA	+	+	+	0.165323	NA	NA	NA	NA	0.054151	7	-123.677	263.252	8.45019	0.000799145
287	-0.19526	NA	+	+	+	0.165314	NA	NA	NA	0.053872	NA	7	-123.679	263.255	8.45372	0.000797738
587	0.610781	NA	+	NA	+	NA	NA	0.280672	NA	NA	0.145045	6	-124.95	263.3	8.49816	0.000780207
572	0.326873	+	+	NA	+	0.202922	0.0921825	NA	NA	NA	0.107827	8	-122.414	263.31	8.50821	0.000776294
331	0.610563	NA	+	NA	+	NA	NA	0.280419	NA	0.14479	NA	6	-124.956	263.312	8.51024	0.000775507
316	0.326762	+	+	NA	+	0.202865	0.092072	NA	NA	0.107593	NA	8	-122.418	263.319	8.51756	0.000772675
270	-0.366612	+	NA	+	+	NA	NA	NA	NA	0.10032	NA	6	-124.961	263.322	8.52086	0.000771401
526	-0.366771	+	NA	+	+	NA	NA	NA	NA	NA	0.0997921	6	-124.963	263.327	8.5252	0.00076973
628	0.66689	+	+	NA	NA	0.213227	0.0187267	0.232871	NA	NA	0.16239	8	-122.423	263.328	8.52681	0.000769111
533	0.0400665	NA	NA	+	NA	0.21431	NA	NA	NA	NA	0.0831519	5	-126.176	263.337	8.53493	0.000765992
277	0.0400079	NA	NA	+	NA	0.214204	NA	NA	NA	0.083322	NA	5	-126.177	263.337	8.53564	0.000765721
724	0.667845	+	+	NA	NA	0.209202	NA	0.23531	0.0129842	NA	0.162633	8	-122.429	263.34	8.53858	0.000764598
372	0.666956	+	+	NA	NA	0.213214	0.0185362	0.232582	NA	0.161939	NA	8	-122.434	263.352	8.55008	0.000760214
63	-0.227217	NA	+	+	+	0.178123	0.0426323	NA	NA	NA	NA	7	-123.729	263.357	8.55553	0.000758145
468	0.667897	+	+	NA	NA	0.209241	NA	0.234978	0.0127482	0.162162	NA	8	-122.44	263.363	8.56184	0.000755755
975	-0.376589	NA	+	+	+	NA	NA	0.294931	0.0522538	-4.05521	4.15393	9	-121.109	263.375	8.57378	0.000751257
159	-0.231097	NA	+	+	+	0.175151	NA	NA	-0.0230052	NA	NA	7	-123.769	263.436	8.63411	0.000728933
221	-0.212315	NA	NA	+	+	0.170264	NA	0.23347	0.0202415	NA	NA	7	-123.788	263.475	8.67304	0.000714882
871	-0.129974	NA	+	+	NA	NA	-0.0438396	0.296093	NA	-3.86263	3.99843	8	-122.505	263.493	8.69118	0.000708429
62	-0.275864	+	NA	+	+	0.195197	0.102825	NA	NA	NA	NA	7	-123.802	263.502	8.70078	0.000705035
123	0.577898	NA	+	NA	+	0.224322	0.0733528	0.245741	NA	NA	NA	7	-123.812	263.522	8.72059	0.000698087
534	0.0499597	+	NA	+	NA	0.214241	NA	NA	NA	NA	0.113152	6	-125.064	263.529	8.72699	0.000695856
278	0.0498605	+	NA	+	NA	0.214097	NA	NA	NA	0.113404	NA	6	-125.065	263.53	8.72805	0.000695487
851	0.760143	NA	+	NA	NA	0.223497	NA	0.268327	NA	-5.85079	5.97191	7	-123.818	263.533	8.7319	0.000694151
751	-0.379732	NA	+	+	+	NA	0.0173123	0.290763	0.0516351	NA	0.110023	9	-121.199	263.557	8.75522	0.000686105
248	-0.0847307	+	+	+	NA	0.188347	-0.045599	0.23569	-0.0380777	NA	NA	9	-121.201	263.559	8.75748	0.000685329
495	-0.380291	NA	+	+	+	NA	0.0171943	0.290603	0.0514759	0.109658	NA	9	-121.205	263.568	8.76654	0.000682232
967	-0.0953939	NA	+	+	NA	NA	NA	0.299733	0.0272687	-4.05626	4.20499	8	-122.55	263.583	8.78132	0.000677208
27	0.627086	NA	+	NA	+	0.244345	NA	NA	NA	NA	NA	5	-126.306	263.595	8.79381	0.000672992
879	-0.384499	NA	+	+	+	NA	0.0139327	0.286396	NA	-3.9309	4.02307	9	-121.222	263.602	8.80086	0.000670625
629	0.0119111	NA	NA	+	NA	0.189824	0.0439477	0.243026	NA	NA	0.11664	7	-123.857	263.613	8.81092	0.000667261
373	0.0115681	NA	NA	+	NA	0.189717	0.0437713	0.242876	NA	0.116578	NA	7	-123.86	263.619	8.81761	0.000665031
709	-0.0755418	NA	NA	+	NA	NA	NA	0.269437	0.0350381	NA	0.152378	6	-125.11	263.62	8.81856	0.000664714
743	-0.122856	NA	+	+	NA	NA	-0.0437501	0.295429	0.0232952	NA	0.149515	8	-122.569	263.621	8.8197	0.000664336
453	-0.0757435	NA	NA	+	NA	NA	NA	0.269238	0.0349049	0.152596	NA	6	-125.112	263.623	8.82162	0.000663698
214	-0.0315146	+	NA	+	NA	0.213856	NA	0.207004	-0.0232641	NA	NA	7	-123.866	263.629	8.82775	0.000661668
252	0.334564	+	+	NA	+	0.197773	0.0777792	0.205298	0.0166	NA	NA	9	-121.237	263.631	8.82934	0.000661143
487	-0.123293	NA	+	+	NA	NA	-0.0438984	0.295197	0.0230926	0.14927	NA	8	-122.576	263.636	8.83396	0.000659617
118	-0.0122974	+	NA	+	NA	0.216124	0.0202721	0.210806	NA	NA	NA	7	-123.873	263.644	8.84238	0.000656846
46	-0.455186	+	NA	+	+	NA	0.0812435	NA	NA	NA	NA	6	-125.129	263.658	8.8559	0.000652419
113	0.729841	NA	NA	NA	NA	0.275449	0.0653313	0.224789	NA	NA	NA	5	-126.343	263.669	8.86745	0.000648662
222	-0.301564	+	NA	+	+	0.164248	NA	0.199546	0.00657242	NA	NA	8	-122.605	263.693	8.89137	0.00064095
74	0.375692	+	NA	NA	+	NA	NA	0.201408	NA	NA	NA	5	-126.358	263.7	8.89864	0.000638626
530	0.645907	+	NA	NA	NA	0.251728	NA	NA	NA	NA	0.136937	5	-126.36	263.704	8.90231	0.000637455
274	0.645908	+	NA	NA	NA	0.251549	NA	NA	NA	0.137219	NA	5	-126.361	263.706	8.90408	0.000636891
853	-0.00683353	NA	NA	+	NA	0.185109	NA	0.245484	NA	-2.1748	2.27904	7	-123.904	263.706	8.90416	0.000636867
613	-0.0866761	NA	NA	+	NA	NA	0.012763	0.264028	NA	NA	0.148488	6	-125.153	263.706	8.90446	0.000636771
357	-0.0868659	NA	NA	+	NA	NA	0.0126375	0.263852	NA	0.148712	NA	6	-125.154	263.709	8.90703	0.000635951
286	-0.22473	+	NA	+	+	0.174612	NA	NA	NA	0.0800714	NA	7	-123.907	263.711	8.90976	0.000635085
542	-0.224596	+	NA	+	+	0.174732	NA	NA	NA	NA	0.0797722	7	-123.907	263.712	8.91083	0.000634745
837	-0.091817	NA	NA	+	NA	NA	NA	0.264533	NA	-0.647599	0.792098	6	-125.157	263.714	8.91231	0.000634277
6	-0.117783	+	NA	+	NA	NA	NA	NA	NA	NA	NA	4	-127.542	263.729	8.92717	0.000629582
219	0.597378	NA	+	NA	+	0.211452	NA	0.254479	0.0421728	NA	NA	7	-123.916	263.731	8.92941	0.000628876
725	-0.00289188	NA	NA	+	NA	0.180236	NA	0.246458	0.0174192	NA	0.113707	7	-123.918	263.734	8.93257	0.000627883
469	-0.00318802	NA	NA	+	NA	0.180173	NA	0.246289	0.0172833	0.113664	NA	7	-123.921	263.74	8.93851	0.00062602
149	0.000148678	NA	NA	+	NA	0.235089	NA	NA	-0.0398814	NA	NA	5	-126.38	263.744	8.94231	0.000624833
723	0.756578	NA	+	NA	NA	0.209631	NA	0.266913	0.0423593	NA	0.144738	7	-123.93	263.758	8.95685	0.000620305
796	0.366356	+	+	NA	+	0.201182	NA	NA	NA	-3.29902	3.39289	8	-122.645	263.773	8.97124	0.000615858
53	0.033435	NA	NA	+	NA	0.240499	0.0362485	NA	NA	NA	NA	5	-126.397	263.777	8.97555	0.000614534
467	0.75659	NA	+	NA	NA	0.209698	NA	0.266611	0.0421217	0.144219	NA	7	-123.94	263.778	8.97599	0.000614398
627	0.755806	NA	+	NA	NA	0.221107	0.0381796	0.25944	NA	NA	0.14079	7	-123.952	263.802	9.00007	0.000607047
232	-0.198769	+	+	+	NA	NA	-0.0839838	0.257113	-0.0278058	NA	NA	8	-122.666	263.815	9.01369	0.000602924
556	0.293304	+	+	NA	+	NA	0.0779343	NA	NA	NA	0.139326	7	-123.96	263.818	9.01634	0.000602127
371	0.755822	NA	+	NA	NA	0.221123	0.0379893	0.259184	NA	0.140288	NA	7	-123.961	263.82	9.01858	0.000601454
300	0.293261	+	+	NA	+	NA	0.0778323	NA	NA	0.139375	NA	7	-123.963	263.824	9.02259	0.000600247
602	0.442046	+	NA	NA	+	0.197813	NA	0.193687	NA	NA	0.124583	7	-123.969	263.837	9.03492	0.00059656
346	0.441831	+	NA	NA	+	0.197687	NA	0.193478	NA	0.124648	NA	7	-123.972	263.842	9.03991	0.000595072
148	0.68527	+	+	NA	NA	0.28111	NA	NA	-0.0503562	NA	NA	6	-125.243	263.886	9.08456	0.000581934
58	0.34354	+	NA	NA	+	0.246299	0.13385	NA	NA	NA	NA	6	-125.247	263.893	9.0917	0.000579862
668	0.364307	+	+	NA	+	0.197385	NA	NA	-0.00261407	NA	0.102512	8	-122.708	263.898	9.0962	0.000578557
412	0.364177	+	+	NA	+	0.197345	NA	NA	-0.00270428	0.10231	NA	8	-122.711	263.906	9.1041	0.000576277
209	0.730939	NA	NA	NA	NA	0.2614	NA	0.228857	0.0216133	NA	NA	5	-126.477	263.937	9.13509	0.000567416
887	-0.0343438	NA	+	+	NA	0.166601	-0.0136281	0.277617	NA	-5.18751	5.29282	9	-121.393	263.945	9.14318	0.000565127
983	-0.0212042	NA	+	+	NA	0.167876	NA	0.279181	0.012266	-5.28218	5.39196	9	-121.394	263.946	9.14413	0.000564859
122	0.365215	+	NA	NA	+	0.230096	0.128418	0.179961	NA	NA	NA	7	-124.029	263.957	9.15519	0.000561742
39	-0.135525	NA	+	+	NA	NA	-0.0610248	NA	NA	NA	NA	5	-126.502	263.987	9.18535	0.000553336
872	-0.128021	+	+	+	NA	NA	-0.0529857	0.277499	NA	-4.07005	4.22332	9	-121.426	264.011	9.20893	0.000546851
577	0.74552	NA	NA	NA	NA	NA	NA	0.268836	NA	NA	0.182832	4	-127.689	264.023	9.22126	0.000543487
321	0.745515	NA	NA	NA	NA	NA	NA	0.268572	NA	0.183148	NA	4	-127.69	264.025	9.22354	0.000542868
40	-0.140836	+	+	+	NA	NA	-0.0766581	NA	NA	NA	NA	6	-125.313	264.027	9.22491	0.000542496
622	-0.387207	+	NA	+	+	NA	0.0854847	0.221939	NA	NA	0.126997	8	-122.777	264.037	9.23565	0.000539593
366	-0.387464	+	NA	+	+	NA	0.0853732	0.221792	NA	0.127263	NA	8	-122.778	264.038	9.23647	0.00053937
261	-0.0648572	NA	NA	+	NA	NA	NA	NA	NA	0.123844	NA	4	-127.717	264.078	9.2767	0.000528629
517	-0.0650246	NA	NA	+	NA	NA	NA	NA	NA	NA	0.123352	4	-127.718	264.082	9.28051	0.000527624
142	-0.441832	+	NA	+	+	NA	NA	NA	-0.0108834	NA	NA	6	-125.345	264.09	9.28826	0.000525583
52	0.688361	+	+	NA	NA	0.277651	0.00508721	NA	NA	NA	NA	6	-125.346	264.091	9.28961	0.000525229
578	0.660481	+	NA	NA	NA	NA	NA	0.238664	NA	NA	0.205765	5	-126.564	264.112	9.31003	0.000519894
531	0.780605	NA	+	NA	NA	0.252621	NA	NA	NA	NA	0.109777	5	-126.565	264.113	9.31174	0.000519449
322	0.660465	+	NA	NA	NA	NA	NA	0.238369	NA	0.206158	NA	5	-126.565	264.114	9.31245	0.000519264
236	0.291437	+	+	NA	+	NA	0.0631025	0.226358	0.0376015	NA	NA	8	-122.816	264.114	9.31251	0.00051925
836	0.688891	+	+	NA	NA	NA	NA	0.266346	NA	-4.19647	4.39788	7	-124.109	264.117	9.31546	0.000518483
275	0.780582	NA	+	NA	NA	0.252571	NA	NA	NA	0.10964	NA	5	-126.568	264.12	9.31865	0.000517658
135	-0.137404	NA	+	+	NA	NA	NA	NA	-0.0411688	NA	NA	5	-126.569	264.121	9.3196	0.00051741
136	-0.147986	+	+	+	NA	NA	NA	NA	-0.0638023	NA	NA	6	-125.367	264.133	9.33189	0.000514242
1008	-0.514589	+	+	+	+	NA	0.0277226	0.261294	0.0327281	-4.34991	4.45594	11	-118.675	264.151	9.34928	0.000509789
586	0.408822	+	NA	NA	+	NA	NA	0.214708	NA	NA	0.160302	6	-125.377	264.154	9.35196	0.000509107
330	0.408678	+	NA	NA	+	NA	NA	0.214463	NA	0.16066	NA	6	-125.377	264.154	9.35198	0.000509102
158	-0.272206	+	NA	+	+	0.187342	NA	NA	-0.0267361	NA	NA	7	-124.133	264.165	9.36318	0.000506259
282	0.41814	+	NA	NA	+	0.217963	NA	NA	NA	0.106862	NA	6	-125.39	264.18	9.37819	0.000502475
538	0.418275	+	NA	NA	+	0.218128	NA	NA	NA	NA	0.106547	6	-125.39	264.18	9.37876	0.00050233
780	0.328076	+	+	NA	+	NA	NA	NA	NA	-1.71313	1.84298	7	-124.145	264.188	9.386	0.000500514
652	0.326377	+	+	NA	+	NA	NA	NA	0.0196565	NA	0.136352	7	-124.145	264.188	9.38623	0.000500458
708	0.688874	+	+	NA	NA	NA	NA	0.266191	0.0385214	NA	0.216413	7	-124.145	264.188	9.38663	0.000500359
396	0.326302	+	+	NA	+	NA	NA	NA	0.0195779	0.136418	NA	7	-124.148	264.193	9.39171	0.00049909
10	0.348804	+	NA	NA	+	NA	NA	NA	NA	NA	NA	4	-127.778	264.201	9.39927	0.000497205
452	0.688878	+	+	NA	NA	NA	NA	0.265806	0.0383094	0.21629	NA	7	-124.156	264.209	9.40777	0.000495096
744	-0.13099	+	+	+	NA	NA	-0.053792	0.273298	0.00211221	NA	0.16342	9	-121.526	264.21	9.40877	0.00049485
488	-0.131454	+	+	+	NA	NA	-0.0539386	0.273043	0.00190376	0.163211	NA	9	-121.534	264.227	9.42516	0.000490811
968	-0.0979662	+	+	+	NA	NA	NA	0.278217	0.0067942	-4.20261	4.36602	9	-121.54	264.238	9.43675	0.000487974
188	0.316499	+	+	NA	+	0.221473	0.085953	NA	-0.0142718	NA	NA	8	-122.879	264.242	9.44004	0.000487173
816	-0.476262	+	+	+	+	NA	0.0387789	NA	NA	-2.30191	2.38801	9	-121.549	264.256	9.45405	0.000483772
759	-0.041131	NA	+	+	NA	0.159102	-0.0163936	0.274369	0.00965557	NA	0.12053	9	-121.549	264.256	9.45474	0.000483606
150	-0.00615104	+	NA	+	NA	0.240284	NA	NA	-0.0574959	NA	NA	6	-125.431	264.262	9.46028	0.000482267
262	-0.0528313	+	NA	+	NA	NA	NA	NA	NA	0.154101	NA	5	-126.643	264.269	9.46759	0.000480508
503	-0.0416279	NA	+	+	NA	0.159116	-0.0165696	0.274158	0.009433	0.120055	NA	9	-121.557	264.271	9.46982	0.000479973
518	-0.0529836	+	NA	+	NA	NA	NA	NA	NA	NA	0.153547	5	-126.645	264.274	9.47203	0.000479441
612	0.687787	+	+	NA	NA	NA	-0.0108088	0.259918	NA	NA	0.209129	7	-124.201	264.301	9.49948	0.000472907
664	0.0166599	+	+	+	NA	0.20773	NA	NA	-0.0556241	NA	0.109149	8	-122.91	264.303	9.50109	0.000472526
688	-0.478631	+	+	+	+	NA	0.0363914	NA	-0.0109103	NA	0.090715	9	-121.575	264.307	9.50581	0.000471413
408	0.0163838	+	+	+	NA	0.207696	NA	NA	-0.0557481	0.108943	NA	8	-122.914	264.311	9.50964	0.00047051
432	-0.478859	+	+	+	+	NA	0.036301	NA	-0.0110003	0.090622	NA	9	-121.577	264.312	9.51073	0.000470254
356	0.687802	+	+	NA	NA	NA	-0.010964	0.259574	NA	0.209017	NA	7	-124.211	264.321	9.51901	0.00046831
65	0.762518	NA	NA	NA	NA	NA	NA	0.255755	NA	NA	NA	3	-128.976	264.333	9.53189	0.000465304
912	-0.479063	+	+	+	+	NA	NA	NA	-0.0130787	-2.12788	2.20917	9	-121.596	264.35	9.54838	0.000461485
516	0.695237	+	+	NA	NA	NA	NA	NA	NA	NA	0.201013	5	-126.689	264.362	9.56086	0.000458615
260	0.695196	+	+	NA	NA	NA	NA	NA	NA	0.201243	NA	5	-126.692	264.369	9.56692	0.000457225
792	0.0476951	+	+	+	NA	0.207285	NA	NA	NA	-3.60887	3.71841	8	-122.97	264.422	9.62019	0.000445209
888	-0.0323033	+	+	+	NA	0.168272	-0.0241486	0.2584	NA	-5.44778	5.57072	10	-120.251	264.43	9.62807	0.000443459
718	-0.369268	+	NA	+	+	NA	NA	0.229842	0.0393174	NA	0.124681	8	-122.979	264.44	9.63881	0.000441083
462	-0.369529	+	NA	+	+	NA	NA	0.229682	0.0392315	0.124967	NA	8	-122.979	264.441	9.63893	0.000441056
25	0.630126	NA	NA	NA	+	0.260888	NA	NA	NA	NA	NA	4	-127.912	264.47	9.66799	0.000434695
984	-0.0217231	+	+	+	NA	0.173314	NA	0.256089	-0.008322	-5.51498	5.63925	10	-120.271	264.47	9.66838	0.000434609
529	0.748244	NA	NA	NA	NA	0.261341	NA	NA	NA	NA	0.10387	4	-127.916	264.477	9.67531	0.000433107
54	0.0316382	+	NA	+	NA	0.24227	0.0271014	NA	NA	NA	NA	6	-125.539	264.478	9.6761	0.000432935
273	0.74824	NA	NA	NA	NA	0.2612	NA	NA	NA	0.10408	NA	4	-127.916	264.478	9.67626	0.0004329
621	-0.297217	NA	NA	+	+	NA	0.0662539	0.254636	NA	NA	0.111711	7	-124.291	264.479	9.67772	0.000432586
365	-0.297436	NA	NA	+	+	NA	0.0661609	0.254512	NA	0.111865	NA	7	-124.291	264.481	9.67935	0.000432232
203	0.555664	NA	+	NA	+	NA	NA	0.280311	0.0693812	NA	NA	6	-125.541	264.483	9.68099	0.000431878
114	0.662182	+	NA	NA	NA	0.271865	0.0537862	0.198472	NA	NA	NA	6	-125.544	264.489	9.68699	0.000430585
707	0.777282	NA	+	NA	NA	NA	NA	0.298716	0.0692467	NA	0.199146	6	-125.57	264.54	9.73886	0.00041956
717	-0.281007	NA	NA	+	+	NA	NA	0.263577	0.0541765	NA	0.113497	7	-124.327	264.553	9.75101	0.00041702
461	-0.281247	NA	NA	+	+	NA	NA	0.263438	0.0540927	0.113657	NA	7	-124.328	264.554	9.75251	0.000416708
568	0.0396512	+	+	+	NA	0.200412	-0.0128655	NA	NA	NA	0.117682	8	-123.036	264.555	9.75323	0.000416556
451	0.777256	NA	+	NA	NA	NA	NA	0.298355	0.0690356	0.198988	NA	6	-125.579	264.558	9.75668	0.000415839
748	0.318875	+	+	NA	+	NA	0.076766	0.242111	0.0597638	NA	0.165771	9	-121.701	264.56	9.75849	0.000415464
312	0.0393734	+	+	+	NA	0.200331	-0.0130117	NA	NA	0.117491	NA	8	-123.041	264.564	9.7627	0.00041459
846	-0.378603	+	NA	+	+	NA	NA	0.22268	NA	0.206653	-0.0867801	8	-123.045	264.572	9.77067	0.00041294
492	0.318744	+	+	NA	+	NA	0.0766247	0.24179	0.0595826	0.165479	NA	9	-121.71	264.579	9.77708	0.00041162
102	-0.144069	+	NA	+	NA	NA	-0.0216805	0.231356	NA	NA	NA	6	-125.599	264.598	9.79669	0.000407604
61	-0.162516	NA	NA	+	+	0.207503	0.0882972	NA	NA	NA	NA	6	-125.603	264.605	9.80374	0.000406168
892	0.355317	+	+	NA	+	0.18441	0.0883693	0.221169	NA	-6.01769	6.12932	10	-120.343	264.614	9.81268	0.000404357
198	-0.139813	+	NA	+	NA	NA	NA	0.229995	-0.00872001	NA	NA	6	-125.615	264.629	9.82778	0.000401316
876	0.325381	+	+	NA	+	NA	0.0753672	0.239364	NA	-4.53448	4.68098	9	-121.738	264.634	9.83251	0.000400369
625	0.719997	NA	NA	NA	NA	0.240598	0.0846978	0.23781	NA	NA	0.138823	6	-125.618	264.635	9.83366	0.000400138
369	0.720039	NA	NA	NA	NA	0.240499	0.0844966	0.23759	NA	0.138697	NA	6	-125.623	264.645	9.84357	0.000398159
630	0.0172096	+	NA	+	NA	0.191095	0.0399647	0.22287	NA	NA	0.13676	8	-123.101	264.684	9.88217	0.00039055
374	0.0168087	+	NA	+	NA	0.190953	0.0397652	0.222701	NA	0.136776	NA	8	-123.104	264.691	9.88979	0.000389064
210	0.661487	+	NA	NA	NA	0.263143	NA	0.198026	-0.00200173	NA	NA	6	-125.651	264.702	9.89992	0.000387098
73	0.571552	NA	NA	NA	+	NA	NA	0.248069	NA	NA	NA	4	-128.031	264.708	9.90623	0.000385878
245	-0.0157429	NA	NA	+	NA	0.213723	0.0263542	0.229416	-0.00743223	NA	NA	7	-124.405	264.709	9.90717	0.000385698
107	0.549937	NA	+	NA	+	NA	0.0479469	0.270263	NA	NA	NA	6	-125.655	264.71	9.90873	0.000385396
972	0.355307	+	+	NA	+	NA	NA	0.24942	0.0581801	-4.51797	4.66741	9	-121.792	264.742	9.94086	0.000379256
601	0.63735	NA	NA	NA	+	0.215478	NA	0.233982	NA	NA	0.10925	6	-125.674	264.749	9.94739	0.000378019
345	0.637182	NA	NA	NA	+	0.215387	NA	0.233802	NA	0.109152	NA	6	-125.677	264.755	9.95307	0.000376947
121	0.563082	NA	NA	NA	+	0.248358	0.116008	0.221358	NA	NA	NA	6	-125.679	264.758	9.95612	0.000376372
854	0.000662805	+	NA	+	NA	0.187186	NA	0.225025	NA	-2.03904	2.16448	8	-123.139	264.761	9.95909	0.000375814
638	-0.257949	+	NA	+	+	0.159609	0.100765	0.205833	NA	NA	0.108005	9	-121.804	264.765	9.9633	0.000375024
382	-0.258439	+	NA	+	+	0.159487	0.10063	0.205697	NA	0.108049	NA	9	-121.806	264.769	9.96757	0.000374223
835	0.782233	NA	+	NA	NA	NA	NA	0.295368	NA	-3.82348	4.00304	6	-125.685	264.769	9.96778	0.000374185
760	-0.0485837	+	+	+	NA	0.162736	-0.0271927	0.250938	-0.0114615	NA	0.134607	10	-120.426	264.78	9.97827	0.000372227
710	-0.0762096	+	NA	+	NA	NA	NA	0.247729	0.0195211	NA	0.169479	7	-124.443	264.785	9.98297	0.000371354
845	-0.29269	NA	NA	+	+	NA	NA	0.25528	NA	-0.287154	0.39241	7	-124.444	264.787	9.98525	0.000370929
454	-0.0764336	+	NA	+	NA	NA	NA	0.247505	0.0193742	0.169778	NA	7	-124.444	264.787	9.98562	0.000370862
504	-0.0491256	+	+	+	NA	0.162725	-0.02737	0.250707	-0.0116863	0.134171	NA	10	-120.435	264.798	9.99614	0.000368917
269	-0.273205	NA	NA	+	+	NA	NA	NA	NA	0.079944	NA	5	-126.91	264.804	10.0024	0.000367768
525	-0.273412	NA	NA	+	+	NA	NA	NA	NA	NA	0.0795066	5	-126.912	264.807	10.0053	0.000367222
614	-0.0811775	+	NA	+	NA	NA	0.00965016	0.244471	NA	NA	0.168119	7	-124.455	264.808	10.0069	0.000366944
726	-0.00221636	+	NA	+	NA	0.184374	NA	0.223223	0.00154089	NA	0.131322	8	-123.163	264.809	10.0072	0.000366874
358	-0.0813945	+	NA	+	NA	NA	0.00950854	0.244272	NA	0.168421	NA	7	-124.456	264.811	10.0093	0.000366503
838	-0.0850171	+	NA	+	NA	NA	NA	0.244828	NA	-0.497291	0.662392	7	-124.457	264.813	10.0114	0.000366113
470	-0.00255704	+	NA	+	NA	0.18428	NA	0.223033	0.00139665	0.131361	NA	8	-123.166	264.815	10.0137	0.000365693
991	-0.26257	NA	+	+	+	0.127395	NA	0.279816	0.0371703	-4.88146	4.96008	10	-120.445	264.819	10.0176	0.000364983
552	-0.0702933	+	+	+	NA	NA	-0.0481727	NA	NA	NA	0.148161	7	-124.467	264.832	10.0302	0.000362686
296	-0.0703619	+	+	+	NA	NA	-0.0482646	NA	NA	0.148243	NA	7	-124.47	264.838	10.0363	0.000361584
788	0.672283	+	+	NA	NA	0.247642	NA	NA	NA	-3.69816	3.83154	7	-124.471	264.84	10.0381	0.000361255
663	0.0167023	NA	+	+	NA	0.20581	NA	NA	-0.0362117	NA	0.0821077	7	-124.484	264.867	10.0655	0.000356337
791	0.0368303	NA	+	+	NA	0.20631	NA	NA	NA	-3.13306	3.21409	7	-124.485	264.868	10.0659	0.000356267
895	-0.260525	NA	+	+	+	0.136197	0.0307305	0.272135	NA	-4.91746	4.99157	10	-120.471	264.871	10.0696	0.000355616
285	-0.124104	NA	NA	+	+	0.188825	NA	NA	NA	0.056713	NA	6	-125.736	264.872	10.0702	0.000355499
541	-0.124022	NA	NA	+	+	0.188911	NA	NA	NA	NA	0.0565568	6	-125.736	264.872	10.0703	0.000355479
407	0.0164901	NA	+	+	NA	0.205806	NA	NA	-0.0363249	0.0818825	NA	7	-124.487	264.873	10.071	0.000355362
648	-0.0735451	+	+	+	NA	NA	NA	NA	-0.0394943	NA	0.150778	7	-124.488	264.875	10.0737	0.000354888
392	-0.073646	+	+	+	NA	NA	NA	NA	-0.0395973	0.150869	NA	7	-124.492	264.881	10.0798	0.000353811
764	0.346509	+	+	NA	+	0.172447	0.085894	0.219661	0.0380754	NA	0.133885	10	-120.492	264.912	10.1102	0.000348465
50	0.6654	+	NA	NA	NA	0.294715	0.0552917	NA	NA	NA	NA	5	-126.967	264.917	10.1156	0.000347528
611	0.780351	NA	+	NA	NA	NA	0.00542814	0.289491	NA	NA	0.188698	6	-125.761	264.921	10.1195	0.00034685
660	0.67012	+	+	NA	NA	0.245816	NA	NA	-0.0279289	NA	0.138525	7	-124.512	264.923	10.1217	0.000346473
508	0.346353	+	+	NA	+	0.172472	0.0857583	0.21937	0.0378796	0.133352	NA	10	-120.501	264.932	10.1299	0.000345047
49	0.752042	NA	NA	NA	NA	0.301755	0.0706723	NA	NA	NA	NA	4	-128.143	264.932	10.1305	0.000344945
404	0.670137	+	+	NA	NA	0.24576	NA	NA	-0.0280467	0.13836	NA	7	-124.518	264.934	10.1328	0.000344554
355	0.780327	NA	+	NA	NA	NA	0.00527952	0.289173	NA	0.188564	NA	6	-125.768	264.937	10.1351	0.000344162
51	0.784375	NA	+	NA	NA	0.287124	0.0305645	NA	NA	NA	NA	5	-126.982	264.948	10.1467	0.000342156
564	0.670765	+	+	NA	NA	0.24567	0.0229596	NA	NA	NA	0.145789	7	-124.526	264.951	10.1489	0.00034178
626	0.639158	+	NA	NA	NA	0.233881	0.0741267	0.211078	NA	NA	0.16105	7	-124.528	264.954	10.1527	0.000341143
776	-0.053039	+	+	+	NA	NA	NA	NA	NA	-1.93157	2.08388	7	-124.531	264.96	10.1581	0.000340211
308	0.670792	+	+	NA	NA	0.245572	0.0228005	NA	NA	0.145625	NA	7	-124.532	264.963	10.1611	0.00033971
370	0.639211	+	NA	NA	NA	0.233743	0.073902	0.210829	NA	0.161021	NA	7	-124.534	264.966	10.164	0.000339217
721	0.721395	NA	NA	NA	NA	0.22164	NA	0.245666	0.0484173	NA	0.136887	6	-125.783	264.966	10.1646	0.000339107
567	0.0360669	NA	+	+	NA	0.20246	0.00110247	NA	NA	NA	0.0896588	7	-124.538	264.974	10.1721	0.000337852
465	0.721432	NA	NA	NA	NA	0.221579	NA	0.245427	0.0482636	0.136798	NA	6	-125.787	264.975	10.1733	0.000337636
311	0.0358532	NA	+	+	NA	0.202414	0.000978724	NA	NA	0.0894468	NA	7	-124.541	264.98	10.1782	0.000336812
147	0.786503	NA	+	NA	NA	0.283361	NA	NA	-0.0192742	NA	NA	5	-126.999	264.982	10.1801	0.000336501
218	0.422532	+	NA	NA	+	0.218314	NA	0.186718	0.0240343	NA	NA	7	-124.561	265.02	10.218	0.000330173
45	-0.346102	NA	NA	+	+	NA	0.0624753	NA	NA	NA	NA	5	-127.018	265.02	10.2182	0.000330145
266	0.378742	+	NA	NA	+	NA	NA	NA	NA	0.14436	NA	5	-127.019	265.022	10.2201	0.000329829
637	-0.166804	NA	NA	+	+	0.168301	0.0844339	0.237799	NA	NA	0.0904975	8	-123.272	265.026	10.2247	0.000329082
522	0.378773	+	NA	NA	+	NA	NA	NA	NA	NA	0.143721	5	-127.022	265.028	10.2268	0.000328726
381	-0.167242	NA	NA	+	+	0.168211	0.0843209	0.237683	NA	0.0903998	NA	8	-123.274	265.031	10.2292	0.000328343
146	0.662526	+	NA	NA	NA	0.288178	NA	NA	-0.033864	NA	NA	5	-127.029	265.041	10.2399	0.000326592
767	-0.269611	NA	+	+	+	0.125419	0.0303278	0.274431	0.0370601	NA	0.0932104	10	-120.558	265.044	10.2423	0.000326187
154	0.406467	+	NA	NA	+	0.237526	NA	NA	-0.00565339	NA	NA	6	-125.827	265.055	10.253	0.000324454
511	-0.270244	NA	+	+	+	0.125435	0.0302042	0.274274	0.0368869	0.0926827	NA	10	-120.563	265.055	10.2538	0.000324317
988	0.387108	+	+	NA	+	0.174487	NA	0.229337	0.0378087	-5.77425	5.88808	10	-120.564	265.056	10.2542	0.000324254
849	0.723046	NA	NA	NA	NA	0.232938	NA	0.241117	NA	-2.72994	2.85014	6	-125.835	265.07	10.2682	0.000321993
157	-0.16083	NA	NA	+	+	0.198955	NA	NA	-0.0166634	NA	NA	6	-125.845	265.089	10.2874	0.000318913
66	0.694959	+	NA	NA	NA	NA	NA	0.228059	NA	NA	NA	4	-128.236	265.117	10.3149	0.000314562
4	0.724542	+	+	NA	NA	NA	NA	NA	NA	NA	NA	4	-128.236	265.117	10.315	0.000314547
635	0.600506	NA	+	NA	+	0.201443	0.0806142	0.254088	NA	NA	0.114045	8	-123.327	265.136	10.3344	0.000311519
634	0.377466	+	NA	NA	+	0.205393	0.136206	0.192362	NA	NA	0.132391	8	-123.329	265.142	10.34	0.000310634
378	0.377302	+	NA	NA	+	0.20527	0.136051	0.192141	NA	0.132366	NA	8	-123.333	265.149	10.3478	0.000309432
379	0.600278	NA	+	NA	+	0.201464	0.0804984	0.253872	NA	0.113453	NA	8	-123.334	265.151	10.3492	0.000309219
559	-0.334589	NA	+	+	+	NA	0.0259571	NA	NA	NA	0.0748558	7	-124.635	265.168	10.366	0.000306635
303	-0.334726	NA	+	+	+	NA	0.0258982	NA	NA	0.0747879	NA	7	-124.636	265.17	10.3688	0.000306202
184	-0.0331735	+	+	+	NA	0.223689	-0.0305769	NA	-0.075408	NA	NA	8	-123.344	265.171	10.3691	0.000306159
715	0.593425	NA	+	NA	+	NA	NA	0.2924	0.0887814	NA	0.156882	7	-124.637	265.173	10.3717	0.000305758
783	-0.334706	NA	+	+	+	NA	NA	NA	NA	-1.59129	1.65975	7	-124.644	265.185	10.3837	0.000303922
832	-0.33749	+	+	+	+	0.156191	0.0564263	NA	NA	-3.36745	3.4367	10	-120.629	265.186	10.3848	0.000303764
459	0.593213	NA	+	NA	+	NA	NA	0.29211	0.0886174	0.156582	NA	7	-124.645	265.188	10.3861	0.000303557
133	-0.130886	NA	NA	+	NA	NA	NA	NA	-0.0271352	NA	NA	4	-128.271	265.188	10.3864	0.000303511
195	0.795851	NA	+	NA	NA	NA	NA	0.283347	0.0368054	NA	NA	5	-127.109	265.202	10.4008	0.00030134
655	-0.332252	NA	+	+	+	NA	NA	NA	0.00351835	NA	0.0729096	7	-124.657	265.212	10.4109	0.000299824
399	-0.332406	NA	+	+	+	NA	NA	NA	0.00345248	0.0728413	NA	7	-124.658	265.215	10.4135	0.000299426
859	0.637899	NA	+	NA	+	0.202732	NA	0.264096	NA	-5.59826	5.69399	8	-123.371	265.225	10.4231	0.000297991
37	-0.121387	NA	NA	+	NA	NA	-0.0132048	NA	NA	NA	NA	4	-128.293	265.23	10.4287	0.000297164
99	0.79832	NA	+	NA	NA	NA	-0.0317827	0.279626	NA	NA	NA	5	-127.127	265.237	10.4351	0.00029622
302	-0.378896	+	NA	+	+	NA	0.0917137	NA	NA	0.108371	NA	7	-124.678	265.254	10.4525	0.000293643
558	-0.379008	+	NA	+	+	NA	0.0917876	NA	NA	NA	0.107892	7	-124.68	265.258	10.4561	0.000293116
731	0.619493	NA	+	NA	+	0.184853	NA	0.266046	0.0616035	NA	0.119852	8	-123.39	265.262	10.4607	0.000292445
145	0.754014	NA	NA	NA	NA	0.289663	NA	NA	-0.00908464	NA	NA	4	-128.309	265.263	10.4613	0.00029236
141	-0.334846	NA	NA	+	+	NA	NA	NA	0.00266079	NA	NA	5	-127.143	265.269	10.4677	0.000291424
704	-0.347239	+	+	+	+	0.154717	0.0519834	NA	-0.0234662	NA	0.0748312	10	-120.671	265.271	10.4696	0.000291149
448	-0.347623	+	+	+	+	0.154688	0.0518812	NA	-0.0235697	0.0745636	NA	10	-120.674	265.277	10.4756	0.000290281
475	0.619253	NA	+	NA	+	0.184897	NA	0.265792	0.0614197	0.11926	NA	8	-123.397	265.278	10.4761	0.0002902
850	0.639999	+	NA	NA	NA	0.227912	NA	0.213178	NA	-2.56942	2.71431	7	-124.697	265.292	10.4907	0.000288093
172	0.265012	+	+	NA	+	NA	0.0685102	NA	0.00789821	NA	NA	7	-124.708	265.314	10.5122	0.000285012
722	0.640807	+	NA	NA	NA	0.220993	NA	0.214643	0.0251865	NA	0.156202	7	-124.708	265.314	10.5123	0.000285001
243	0.764778	NA	+	NA	NA	0.254566	0.0178234	0.250632	0.0121855	NA	NA	7	-124.709	265.316	10.5139	0.000284767
237	-0.368646	NA	NA	+	+	NA	0.0585537	0.24898	0.0419937	NA	NA	7	-124.71	265.318	10.5161	0.000284452
100	0.718475	+	+	NA	NA	NA	-0.0486162	0.249905	NA	NA	NA	6	-125.96	265.32	10.5183	0.00028415
551	-0.0776776	NA	+	+	NA	NA	-0.0364512	NA	NA	NA	0.119473	6	-125.961	265.322	10.5202	0.000283871
466	0.640846	+	NA	NA	NA	0.220898	NA	0.214374	0.0250276	0.156212	NA	7	-124.713	265.323	10.5218	0.000283646
295	-0.0776988	NA	+	+	NA	NA	-0.0365208	NA	NA	0.119564	NA	6	-125.963	265.325	10.5237	0.000283383
238	-0.462025	+	NA	+	+	NA	0.0744474	0.213411	0.0261591	NA	NA	8	-123.421	265.325	10.5237	0.00028338
928	-0.34796	+	+	+	+	0.152751	NA	NA	-0.0257818	-3.04181	3.10364	10	-120.714	265.357	10.5556	0.000278893
106	0.319612	+	NA	NA	+	NA	0.10915	0.199342	NA	NA	NA	6	-125.98	265.36	10.5585	0.000278496
183	-0.0171107	NA	+	+	NA	0.221739	-0.0129369	NA	-0.0525783	NA	NA	7	-124.733	265.364	10.5624	0.000277951
570	0.354138	+	NA	NA	+	0.22676	0.140126	NA	NA	NA	0.114152	7	-124.74	265.379	10.5769	0.000275937
314	0.354039	+	NA	NA	+	0.226596	0.139994	NA	NA	0.114362	NA	7	-124.741	265.38	10.5786	0.000275713
647	-0.0745131	NA	+	+	NA	NA	NA	NA	-0.0188854	NA	0.123035	6	-125.994	265.388	10.5863	0.000274648
391	-0.074561	NA	+	+	NA	NA	NA	NA	-0.0189732	0.123132	NA	6	-125.996	265.391	10.5898	0.000274162
775	-0.0650209	NA	+	+	NA	NA	NA	NA	NA	-1.37226	1.4953	6	-125.998	265.396	10.5943	0.000273551
11	0.587787	NA	+	NA	+	NA	NA	NA	NA	NA	NA	4	-128.383	265.41	10.6087	0.00027159
733	-0.164703	NA	NA	+	+	0.154608	NA	0.245519	0.0351494	NA	0.0902679	8	-123.471	265.426	10.624	0.000269519
477	-0.165117	NA	NA	+	+	0.154534	NA	0.245391	0.0350645	0.0902143	NA	8	-123.473	265.429	10.6277	0.000269018
585	0.611908	NA	NA	NA	+	NA	NA	0.260579	NA	NA	0.149847	5	-127.232	265.448	10.6466	0.000266494
329	0.611814	NA	NA	NA	+	NA	NA	0.260361	NA	0.150104	NA	5	-127.233	265.449	10.6476	0.000266356
244	0.685809	+	+	NA	NA	0.252126	-0.000988504	0.218681	-0.0169251	NA	NA	8	-123.49	265.463	10.6616	0.000264505
574	-0.229108	+	NA	+	+	0.185048	0.109936	NA	NA	NA	0.0879664	8	-123.491	265.464	10.6628	0.000264344
318	-0.229322	+	NA	+	+	0.184917	0.109834	NA	NA	0.0881836	NA	8	-123.491	265.465	10.663	0.000264312
734	-0.253265	+	NA	+	+	0.147948	NA	0.212759	0.0230077	NA	0.103913	9	-122.154	265.466	10.6648	0.000264081
217	0.600832	NA	NA	NA	+	0.231345	NA	0.229972	0.0440011	NA	NA	6	-126.033	265.467	10.6651	0.000264035
478	-0.253712	+	NA	+	+	0.147845	NA	0.212613	0.0229252	0.104011	NA	9	-122.156	265.469	10.6676	0.000263711
229	-0.139641	NA	NA	+	NA	NA	-0.0163006	0.250442	0.00648213	NA	NA	6	-126.037	265.475	10.6731	0.000262982
196	0.719134	+	+	NA	NA	NA	NA	0.25076	0.00678905	NA	NA	6	-126.044	265.488	10.686	0.00026129
861	-0.164535	NA	NA	+	+	0.162081	NA	0.240896	NA	-1.63707	1.71745	8	-123.506	265.495	10.6937	0.000260292
862	-0.252994	+	NA	+	+	0.152254	NA	0.20942	NA	-0.985671	1.08335	9	-122.172	265.501	10.6998	0.000259498
539	0.645463	NA	+	NA	+	0.22833	NA	NA	NA	NA	0.0825403	6	-126.061	265.522	10.72	0.000256881
283	0.645312	NA	+	NA	+	0.228292	NA	NA	NA	0.0823317	NA	6	-126.063	265.527	10.725	0.000256248
619	0.58404	NA	+	NA	+	NA	0.0619323	0.27932	NA	NA	0.150003	7	-124.825	265.548	10.7468	0.000253463
884	0.668084	+	+	NA	NA	0.221343	0.022047	0.241552	NA	-6.26607	6.41257	9	-122.199	265.557	10.7551	0.000252414
59	0.590935	NA	+	NA	+	0.252294	0.0855279	NA	NA	NA	NA	6	-126.078	265.557	10.7554	0.000252387
363	0.583862	NA	+	NA	+	NA	0.0618261	0.279065	NA	0.149738	NA	7	-124.832	265.561	10.7598	0.000251824
980	0.669172	+	+	NA	NA	0.216496	NA	0.244505	0.0158206	-6.23294	6.37999	9	-122.207	265.572	10.7699	0.000250557
565	0.0622237	NA	NA	+	NA	0.223497	0.0503057	NA	NA	NA	0.0906156	6	-126.088	265.577	10.7753	0.000249887
309	0.0620947	NA	NA	+	NA	0.223368	0.0501932	NA	NA	0.0907424	NA	6	-126.089	265.578	10.7767	0.000249707
175	-0.3931	NA	+	+	+	NA	0.017575	NA	-0.00538227	NA	NA	7	-124.847	265.593	10.7916	0.000247857
253	-0.212324	NA	NA	+	+	0.178641	0.0785453	0.231779	0.0234136	NA	NA	8	-123.573	265.628	10.8265	0.000243571
843	0.61252	NA	+	NA	+	NA	NA	0.286415	NA	-3.83201	3.96899	7	-124.871	265.641	10.8394	0.000242006
618	0.347288	+	NA	NA	+	NA	0.122519	0.213988	NA	NA	0.168711	7	-124.883	265.665	10.8632	0.000239139
362	0.347194	+	NA	NA	+	NA	0.122376	0.213733	NA	0.169011	NA	7	-124.884	265.667	10.8654	0.00023888
575	-0.192164	NA	+	+	+	0.170905	0.0474771	NA	NA	NA	0.0578401	8	-123.6	265.683	10.8818	0.000236923
319	-0.192492	NA	+	+	+	0.170887	0.0474011	NA	NA	0.0575376	NA	8	-123.602	265.687	10.8858	0.000236448
661	0.0270861	NA	NA	+	NA	0.216845	NA	NA	-0.0250048	NA	0.0783601	6	-126.152	265.705	10.903	0.000234427
405	0.0270085	NA	NA	+	NA	0.216747	NA	NA	-0.0250463	0.07852	NA	6	-126.153	265.705	10.9035	0.000234364
258	0.669986	+	NA	NA	NA	NA	NA	NA	NA	0.198159	NA	4	-128.54	265.725	10.9232	0.000232067
514	0.670054	+	NA	NA	NA	NA	NA	NA	NA	NA	0.197499	4	-128.543	265.732	10.9303	0.000231244
562	0.64535	+	NA	NA	NA	0.261867	0.0733289	NA	NA	NA	0.145888	6	-126.171	265.741	10.9396	0.000230178
799	-0.192779	NA	+	+	+	0.168762	NA	NA	NA	-2.87131	2.91793	8	-123.63	265.743	10.9417	0.000229931
306	0.645362	+	NA	NA	NA	0.261664	0.0731461	NA	NA	0.1461	NA	6	-126.172	265.745	10.9431	0.000229768
254	-0.305255	+	NA	+	+	0.172899	0.0922277	0.196644	0.00938186	NA	NA	9	-122.296	265.749	10.9475	0.000229264
789	0.0402475	NA	NA	+	NA	0.214822	NA	NA	NA	-0.358533	0.440694	6	-126.176	265.752	10.95	0.000228985
42	0.291639	+	NA	NA	+	NA	0.113682	NA	NA	NA	NA	5	-127.385	265.753	10.9512	0.000228845
782	-0.367665	+	NA	+	+	NA	NA	NA	NA	1.99271	-1.88778	7	-124.941	265.781	10.9792	0.000225657
671	-0.198569	NA	+	+	+	0.167223	NA	NA	-0.0146265	NA	0.0516663	8	-123.668	265.819	11.0171	0.000221427
398	-0.366165	+	NA	+	+	NA	NA	NA	0.00135165	0.100488	NA	7	-124.961	265.821	11.019	0.000221214
415	-0.198888	NA	+	+	+	0.167228	NA	NA	-0.0147107	0.0513708	NA	8	-123.67	265.822	11.0204	0.000221059
828	0.328404	+	+	NA	+	0.207822	0.0950962	NA	NA	-3.74146	3.83905	9	-122.333	265.825	11.0231	0.000220763
654	-0.366319	+	NA	+	+	NA	NA	NA	0.00136647	NA	0.099962	7	-124.963	265.825	11.0234	0.000220735
1024	-0.398368	+	+	+	+	0.119176	0.0393076	0.245281	0.021368	-5.09314	5.18323	12	-118.045	265.867	11.0659	0.000216092
566	0.0694386	+	NA	+	NA	0.221948	0.0444014	NA	NA	NA	0.119444	7	-124.993	265.885	11.0833	0.000214213
310	0.0692511	+	NA	+	NA	0.221775	0.0442495	NA	NA	0.119646	NA	7	-124.994	265.887	11.0853	0.000214001
57	0.577978	NA	NA	NA	+	0.271679	0.122156	NA	NA	NA	NA	5	-127.457	265.898	11.0966	0.000212799
662	0.029526	+	NA	+	NA	0.217931	NA	NA	-0.0395326	NA	0.106343	7	-125.001	265.901	11.0993	0.000212515
406	0.0294017	+	NA	+	NA	0.217797	NA	NA	-0.0395873	0.106586	NA	7	-125.002	265.902	11.0999	0.000212442
191	-0.230067	NA	+	+	+	0.180268	0.0411421	NA	-0.020557	NA	NA	8	-123.712	265.907	11.105	0.000211905
705	0.742286	NA	NA	NA	NA	NA	NA	0.279687	0.0779243	NA	0.194523	5	-127.462	265.909	11.1069	0.000211702
449	0.74229	NA	NA	NA	NA	NA	NA	0.279384	0.0777657	0.19479	NA	5	-127.465	265.913	11.111	0.000211268
134	-0.139069	+	NA	+	NA	NA	NA	NA	-0.0443688	NA	NA	5	-127.468	265.919	11.1175	0.000210586
202	0.370629	+	NA	NA	+	NA	NA	0.209019	0.0498117	NA	NA	6	-126.264	265.927	11.1257	0.000209727
251	0.565246	NA	+	NA	+	0.217584	0.0747004	0.252019	0.0442253	NA	NA	8	-123.733	265.948	11.1462	0.000207585
979	0.758236	NA	+	NA	NA	0.216961	NA	0.275524	0.044882	-5.97557	6.106	8	-123.734	265.95	11.1484	0.00020736
700	0.326698	+	+	NA	+	0.202767	0.0922421	NA	0.00119302	NA	0.108007	9	-122.413	265.985	11.1832	0.000203777
756	0.667394	+	+	NA	NA	0.21152	0.0186282	0.235258	0.0128787	NA	0.164828	9	-122.416	265.989	11.1874	0.000203353
883	0.757385	NA	+	NA	NA	0.229315	0.0413551	0.267627	NA	-6.00343	6.12957	8	-123.755	265.994	11.1919	0.000202893
444	0.326602	+	+	NA	+	0.202723	0.0921264	NA	0.00109014	0.107758	NA	9	-122.418	265.994	11.1926	0.000202825
155	0.625573	NA	+	NA	+	0.243436	NA	NA	0.00634201	NA	NA	6	-126.304	266.009	11.2071	0.000201362
500	0.667451	+	+	NA	NA	0.211535	0.0184386	0.234923	0.0126426	0.164333	NA	9	-122.427	266.013	11.2112	0.000200947
790	0.0502209	+	NA	+	NA	0.214753	NA	NA	NA	-0.369915	0.482027	7	-125.064	266.025	11.2238	0.000199685
38	-0.123902	+	NA	+	NA	NA	-0.021817	NA	NA	NA	NA	5	-127.525	266.033	11.2312	0.000198948
190	-0.27919	+	NA	+	+	0.197559	0.101681	NA	-0.0223824	NA	NA	8	-123.781	266.044	11.2427	0.000197804
241	0.729527	NA	NA	NA	NA	0.273098	0.0643028	0.227431	0.0185045	NA	NA	6	-126.329	266.058	11.2569	0.00019641
181	0.0147864	NA	NA	+	NA	0.24332	0.0370066	NA	-0.0405465	NA	NA	6	-126.332	266.064	11.2625	0.000195859
3	0.824724	NA	+	NA	NA	NA	NA	NA	NA	NA	NA	3	-129.854	266.09	11.2882	0.000193353
741	-0.0692617	NA	NA	+	NA	NA	0.0137893	0.269702	0.0354298	NA	0.155067	7	-125.103	266.104	11.3023	0.000192003
658	0.645262	+	NA	NA	NA	0.25335	NA	NA	-0.01337	NA	0.134885	6	-126.353	266.106	11.3047	0.000191769
485	-0.0695346	NA	NA	+	NA	NA	0.0136499	0.269496	0.035289	0.155256	NA	7	-125.104	266.107	11.3056	0.000191682
402	0.645259	+	NA	NA	NA	0.25318	NA	NA	-0.0134325	0.135157	NA	6	-126.354	266.108	11.3063	0.000191611
999	-0.118021	NA	+	+	NA	NA	-0.042747	0.300065	0.0256083	-3.96539	4.10615	9	-122.476	266.11	11.3088	0.000191379
965	-0.074735	NA	NA	+	NA	NA	NA	0.270432	0.035625	-0.827342	0.977824	7	-125.106	266.111	11.3093	0.00019133
786	0.645953	+	NA	NA	NA	0.252513	NA	NA	NA	-0.534769	0.670245	6	-126.359	266.117	11.3156	0.000190722
1007	-0.375282	NA	+	+	+	NA	0.0191521	0.294589	0.0538761	-4.11067	4.21128	10	-121.095	266.118	11.3162	0.000190666
885	0.0175075	NA	NA	+	NA	0.193649	0.0465621	0.245435	NA	-2.50469	2.61499	8	-123.822	266.127	11.3251	0.000189823
174	-0.456494	+	NA	+	+	NA	0.0808142	NA	-0.00586683	NA	NA	7	-125.127	266.153	11.3514	0.000187339
757	0.0195032	NA	NA	+	NA	0.187766	0.0438743	0.246086	0.0173215	NA	0.120309	8	-123.845	266.172	11.3705	0.000185564
168	-0.172262	+	+	+	NA	NA	-0.0787373	NA	-0.065833	NA	NA	7	-125.14	266.178	11.3764	0.000185017
246	-0.0216579	+	NA	+	NA	0.218193	0.021075	0.206509	-0.0239132	NA	NA	8	-123.848	266.179	11.3776	0.000184908
501	0.0190865	NA	NA	+	NA	0.187673	0.0436937	0.245906	0.0171746	0.120215	NA	8	-123.848	266.179	11.3776	0.000184906
609	0.744084	NA	NA	NA	NA	NA	0.0508427	0.269619	NA	NA	0.19166	5	-127.599	266.182	11.3802	0.000184662
353	0.744083	NA	NA	NA	NA	NA	0.0506922	0.269342	NA	0.191946	NA	5	-127.601	266.185	11.3835	0.000184355
869	-0.0859874	NA	NA	+	NA	NA	0.0132554	0.264815	NA	-0.711594	0.858453	7	-125.15	266.199	11.3972	0.000183103
755	0.754099	NA	+	NA	NA	0.214648	0.0374362	0.266099	0.041843	NA	0.149689	8	-123.879	266.24	11.4388	0.000179331
499	0.754123	NA	+	NA	NA	0.21469	0.0372454	0.265794	0.0416044	0.149142	NA	8	-123.889	266.261	11.459	0.000177529
981	0.00138062	NA	NA	+	NA	0.183072	NA	0.248889	0.0187278	-2.25128	2.35928	8	-123.889	266.261	11.4596	0.000177477
167	-0.155713	NA	+	+	NA	NA	-0.0618872	NA	-0.0422311	NA	NA	6	-126.432	266.264	11.4627	0.000177202
730	0.435652	+	NA	NA	+	0.191362	NA	0.201821	0.0432975	NA	0.131047	8	-123.892	266.266	11.4647	0.000177025
515	0.81113	NA	+	NA	NA	NA	NA	NA	NA	NA	0.167454	4	-128.813	266.271	11.4698	0.00017657
474	0.435439	+	NA	NA	+	0.191247	NA	0.201583	0.043193	0.131092	NA	8	-123.895	266.272	11.4704	0.000176518
259	0.811041	NA	+	NA	NA	NA	NA	NA	NA	0.167753	NA	4	-128.814	266.273	11.4713	0.000176442
414	-0.228545	+	NA	+	+	0.176461	NA	NA	-0.015809	0.0777903	NA	8	-123.896	266.275	11.4732	0.000176277
633	0.58573	NA	NA	NA	+	0.224472	0.122824	0.232536	NA	NA	0.116131	7	-125.188	266.275	11.4732	0.000176269
670	-0.228414	+	NA	+	+	0.176578	NA	NA	-0.0157945	NA	0.0774934	8	-123.897	266.276	11.4743	0.000176178
714	0.402514	+	NA	NA	+	NA	NA	0.226086	0.0691838	NA	0.168238	7	-125.19	266.278	11.4767	0.000175967
458	0.402359	+	NA	NA	+	NA	NA	0.22581	0.0690685	0.168557	NA	7	-125.191	266.28	11.4779	0.00017586
377	0.585595	NA	NA	NA	+	0.224382	0.122691	0.232346	NA	0.115953	NA	7	-125.192	266.283	11.481	0.000175587
798	-0.225989	+	NA	+	+	0.173867	NA	NA	NA	0.625152	-0.543642	8	-123.905	266.292	11.4908	0.000174728
561	0.745072	NA	NA	NA	NA	0.273883	0.0864731	NA	NA	NA	0.115418	5	-127.663	266.31	11.5084	0.000173197
706	0.662347	+	NA	NA	NA	NA	NA	0.247669	0.0536278	NA	0.212751	6	-126.455	266.31	11.5085	0.000173192
305	0.745078	NA	NA	NA	NA	0.273723	0.0863341	NA	NA	0.115561	NA	5	-127.664	266.313	11.5109	0.000172982
537	0.64908	NA	NA	NA	+	0.244335	NA	NA	NA	NA	0.0838928	5	-127.665	266.313	11.5116	0.000172918
281	0.649009	NA	NA	NA	+	0.244203	NA	NA	NA	0.0840843	NA	5	-127.665	266.313	11.5118	0.000172902
450	0.66233	+	NA	NA	NA	NA	NA	0.247335	0.0534586	0.213103	NA	6	-126.457	266.314	11.5123	0.000172864
684	0.290809	+	+	NA	+	NA	0.0797021	NA	0.024441	NA	0.142263	8	-123.935	266.353	11.5518	0.000169482
2	0.702036	+	NA	NA	NA	NA	NA	NA	NA	NA	NA	3	-129.988	266.357	11.5556	0.000169163
833	0.745559	NA	NA	NA	NA	NA	NA	0.269566	NA	-0.520709	0.702384	5	-127.687	266.359	11.557	0.000169044
812	0.293065	+	+	NA	+	NA	0.0791005	NA	NA	-1.98803	2.12249	8	-123.938	266.359	11.5577	0.000168979
428	0.290773	+	+	NA	+	NA	0.0795913	NA	0.0243497	0.142299	NA	8	-123.939	266.36	11.5584	0.000168922
180	0.685201	+	+	NA	NA	0.282101	0.00563826	NA	-0.0504232	NA	NA	7	-125.242	266.382	11.5807	0.000167052
563	0.777347	NA	+	NA	NA	0.259415	0.0464844	NA	NA	NA	0.115843	6	-126.492	266.384	11.582	0.000166941
858	0.444535	+	NA	NA	+	0.200215	NA	0.196243	NA	-1.7154	1.83557	8	-123.953	266.388	11.5862	0.000166592
186	0.343934	+	NA	NA	+	0.246588	0.133782	NA	-0.00223287	NA	NA	7	-125.246	266.391	11.5896	0.000166308
307	0.777333	NA	+	NA	NA	0.259344	0.0463494	NA	NA	0.11568	NA	6	-126.496	266.391	11.5898	0.000166295
773	-0.0639922	NA	NA	+	NA	NA	NA	NA	NA	1.56822	-1.44104	5	-127.706	266.395	11.5939	0.000165953
610	0.66025	+	NA	NA	NA	NA	0.0427397	0.23996	NA	NA	0.212768	6	-126.498	266.396	11.594	0.00016594
354	0.660238	+	NA	NA	NA	NA	0.0425656	0.239652	NA	0.213126	NA	6	-126.5	266.399	11.5975	0.000165651
293	-0.0605322	NA	NA	+	NA	NA	0.0121548	NA	NA	0.12618	NA	5	-127.711	266.407	11.605	0.000165035
549	-0.0606814	NA	NA	+	NA	NA	0.0121995	NA	NA	NA	0.125698	5	-127.713	266.41	11.6087	0.000164728
389	-0.0683044	NA	NA	+	NA	NA	NA	NA	-0.00618086	0.122817	NA	5	-127.715	266.414	11.6123	0.000164427
645	-0.068453	NA	NA	+	NA	NA	NA	NA	-0.00614741	NA	0.12233	5	-127.717	266.418	11.6162	0.000164112
193	0.761286	NA	NA	NA	NA	NA	NA	0.26173	0.047638	NA	NA	4	-128.893	266.431	11.6292	0.000163045
787	0.781784	NA	+	NA	NA	0.256942	NA	NA	NA	-2.98545	3.08747	6	-126.519	266.437	11.6358	0.000162508
924	0.366595	+	+	NA	+	0.201418	NA	NA	-0.00188226	-3.29607	3.38967	9	-122.645	266.448	11.6461	0.000161678
298	0.317888	+	NA	NA	+	NA	0.124988	NA	NA	0.152814	NA	6	-126.53	266.46	11.6582	0.0001607
554	0.317885	+	NA	NA	+	NA	0.125104	NA	NA	NA	0.152245	6	-126.532	266.465	11.6634	0.000160285
250	0.360757	+	NA	NA	+	0.226445	0.128865	0.184387	0.0262442	NA	NA	8	-124.001	266.484	11.6827	0.000158743
138	0.346576	+	NA	NA	+	NA	NA	NA	0.0208454	NA	NA	5	-127.762	266.507	11.7053	0.00015696
1	0.79252	NA	NA	NA	NA	NA	NA	NA	NA	NA	NA	2	-131.169	266.525	11.7234	0.000155546
834	0.660546	+	NA	NA	NA	NA	NA	0.239304	NA	-0.453669	0.65838	6	-126.563	266.526	11.7242	0.000155479
659	0.780592	NA	+	NA	NA	0.252538	NA	NA	0.000592388	NA	0.109888	6	-126.565	266.53	11.7281	0.00015518
403	0.780571	NA	+	NA	NA	0.252504	NA	NA	0.000483737	0.109731	NA	6	-126.568	266.537	11.735	0.000154644
750	-0.377132	+	NA	+	+	NA	0.0887832	0.229688	0.0450559	NA	0.133321	9	-122.69	266.538	11.7364	0.00015454
494	-0.377448	+	NA	+	+	NA	0.0886545	0.229515	0.0449474	0.133556	NA	9	-122.691	266.54	11.738	0.000154415
105	0.531154	NA	NA	NA	+	NA	0.0899656	0.246515	NA	NA	NA	5	-127.785	266.555	11.753	0.000153264
964	0.690338	+	+	NA	NA	NA	NA	0.273056	0.040977	-4.36801	4.57492	8	-124.04	266.564	11.7621	0.000152567
97	0.762422	NA	NA	NA	NA	NA	0.0138888	0.255737	NA	NA	NA	4	-128.97	266.584	11.7828	0.000150997
201	0.554863	NA	NA	NA	+	NA	NA	0.257384	0.0753846	NA	NA	5	-127.824	266.632	11.8303	0.000147452
390	-0.064766	+	NA	+	NA	NA	NA	NA	-0.021769	0.150896	NA	6	-126.625	266.65	11.8483	0.000146126
842	0.408756	+	NA	NA	+	NA	NA	0.214595	NA	0.0745212	0.0859521	7	-125.377	266.652	11.8502	0.00014599
646	-0.0648882	+	NA	+	NA	NA	NA	NA	-0.021716	NA	0.150346	6	-126.627	266.655	11.853	0.000145789
774	-0.0522969	+	NA	+	NA	NA	NA	NA	NA	1.45561	-1.2985	6	-126.634	266.668	11.8662	0.000144824
9	0.587787	NA	NA	NA	+	NA	NA	NA	NA	NA	NA	3	-130.144	266.669	11.8674	0.00014474
410	0.416942	+	NA	NA	+	0.216854	NA	NA	0.00792572	0.107887	NA	7	-125.387	266.673	11.8714	0.000144452
666	0.417074	+	NA	NA	+	0.217016	NA	NA	0.00795145	NA	0.107574	7	-125.388	266.674	11.8719	0.000144412
794	0.417889	+	NA	NA	+	0.217683	NA	NA	NA	0.297624	-0.190273	7	-125.39	266.678	11.8761	0.000144112
294	-0.0500126	+	NA	+	NA	NA	0.0078132	NA	NA	0.155578	NA	6	-126.641	266.681	11.8796	0.000143857
550	-0.0501347	+	NA	+	NA	NA	0.00789121	NA	NA	NA	0.155041	6	-126.643	266.686	11.884	0.000143544
868	0.689076	+	+	NA	NA	NA	-0.00969726	0.266205	NA	-4.1784	4.37834	8	-124.106	266.695	11.8929	0.000142905
1015	-0.0291968	NA	+	+	NA	0.165365	-0.0135311	0.27968	0.0121767	-5.22668	5.33466	10	-121.387	266.702	11.9005	0.000142366
182	0.00495	+	NA	+	NA	0.246209	0.0279401	NA	-0.0579357	NA	NA	7	-125.403	266.704	11.902	0.000142254
878	-0.386829	+	NA	+	+	NA	0.0856621	0.222174	NA	-0.211327	0.337804	9	-122.777	266.712	11.9103	0.000141671
523	0.620346	NA	+	NA	+	NA	NA	NA	NA	NA	0.120617	5	-127.871	266.725	11.9231	0.000140766
267	0.620269	NA	+	NA	+	NA	NA	NA	NA	0.120795	NA	5	-127.871	266.726	11.9245	0.000140669
908	0.326614	+	+	NA	+	NA	NA	NA	0.0202871	-1.76601	1.89808	8	-124.128	266.738	11.9366	0.00013982
257	0.778884	NA	NA	NA	NA	NA	NA	NA	NA	0.165283	NA	3	-130.18	266.741	11.9397	0.000139599
513	0.778946	NA	NA	NA	NA	NA	NA	NA	NA	NA	0.164639	3	-130.184	266.748	11.9468	0.000139105
772	0.695709	+	+	NA	NA	NA	NA	NA	NA	-1.38148	1.57952	6	-126.68	266.759	11.9578	0.00013834
740	0.689049	+	+	NA	NA	NA	-0.00965265	0.266031	0.0382566	NA	0.214856	8	-124.141	266.766	11.9641	0.000137905
548	0.695475	+	+	NA	NA	NA	-0.012813	NA	NA	NA	0.198893	6	-126.684	266.768	11.966	0.000137774
292	0.695437	+	+	NA	NA	NA	-0.0129127	NA	NA	0.199106	NA	6	-126.687	266.774	11.9719	0.000137369
749	-0.284166	NA	NA	+	+	NA	0.0714509	0.263971	0.0597542	NA	0.120489	8	-124.148	266.778	11.9768	0.000137036
644	0.695194	+	+	NA	NA	NA	NA	NA	-0.00106084	NA	0.200882	6	-126.689	266.779	11.9772	0.00013701
1000	-0.12588	+	+	+	NA	NA	-0.0527772	0.27829	0.00464298	-4.09085	4.24493	10	-121.425	266.779	11.9776	0.000136978
493	-0.284451	NA	NA	+	+	NA	0.0713374	0.263821	0.0596506	0.120608	NA	8	-124.149	266.781	11.9794	0.00013686
388	0.69515	+	+	NA	NA	NA	NA	NA	-0.0011612	0.201101	NA	6	-126.692	266.785	11.9832	0.000136596
484	0.689057	+	+	NA	NA	NA	-0.00981746	0.265645	0.0380407	0.214704	NA	8	-124.152	266.787	11.9851	0.000136471
153	0.627432	NA	NA	NA	+	0.259191	NA	NA	0.0113225	NA	NA	5	-127.907	266.799	11.9969	0.000135664
235	0.531588	NA	+	NA	+	NA	0.052576	0.278916	0.0720663	NA	NA	7	-125.454	266.805	12.0038	0.000135198
573	-0.124867	NA	NA	+	+	0.198941	0.0932348	NA	NA	NA	0.0632859	7	-125.454	266.806	12.0042	0.000135171
317	-0.125013	NA	NA	+	+	0.198848	0.0931643	NA	NA	0.0633736	NA	7	-125.454	266.806	12.0049	0.000135127
657	0.748134	NA	NA	NA	NA	0.260047	NA	NA	0.009178	NA	0.105497	5	-127.913	266.809	12.0074	0.000134953
401	0.748131	NA	NA	NA	NA	0.259911	NA	NA	0.009127	0.105699	NA	5	-127.913	266.81	12.0085	0.000134884
785	0.748273	NA	NA	NA	NA	0.261954	NA	NA	NA	-0.39859	0.501392	5	-127.915	266.814	12.0121	0.000134636
920	0.0196579	+	+	+	NA	0.212069	NA	NA	-0.0545377	-3.47953	3.57935	9	-122.843	266.843	12.0418	0.000132652
963	0.778899	NA	+	NA	NA	NA	NA	0.305268	0.0716428	-4.13193	4.32254	7	-125.48	266.858	12.0562	0.000131703
301	-0.280537	NA	NA	+	+	NA	0.0709346	NA	NA	0.0861751	NA	6	-126.749	266.898	12.0966	0.000129068
557	-0.280711	NA	NA	+	+	NA	0.0709785	NA	NA	NA	0.0857727	6	-126.75	266.901	12.0992	0.000128899
729	0.622763	NA	NA	NA	+	0.204322	NA	0.244043	0.0621398	NA	0.119032	7	-125.528	266.954	12.1523	0.000125526
473	0.622605	NA	NA	NA	+	0.20424	NA	0.243834	0.062032	0.118914	NA	7	-125.531	266.961	12.159	0.000125106
696	0.00970542	+	+	+	NA	0.205083	-0.0149171	NA	-0.0560245	NA	0.107054	9	-122.902	266.962	12.1602	0.000125028
753	0.718494	NA	NA	NA	NA	0.233008	0.0834821	0.245481	0.0466691	NA	0.147998	7	-125.532	266.963	12.1616	0.000124944
440	0.00936926	+	+	+	NA	0.205024	-0.0150603	NA	-0.0561503	0.106832	NA	9	-122.906	266.97	12.1684	0.000124514
497	0.718543	NA	NA	NA	NA	0.232927	0.0832757	0.245223	0.046504	0.14784	NA	7	-125.538	266.974	12.1727	0.00012425
242	0.661916	+	NA	NA	NA	0.272342	0.0539703	0.197749	-0.00414836	NA	NA	7	-125.544	266.986	12.1839	0.000123555
881	0.719769	NA	NA	NA	NA	0.24581	0.087946	0.241985	NA	-3.325	3.45546	7	-125.559	267.017	12.2154	0.000121624
944	-0.47944	+	+	+	+	NA	0.0377605	NA	-0.00989546	-2.26913	2.3538	10	-121.545	267.018	12.2161	0.000121585
739	0.776875	NA	+	NA	NA	NA	0.00699723	0.298699	0.0693777	NA	0.200376	7	-125.568	267.035	12.2336	0.00012052
483	0.776858	NA	+	NA	NA	NA	0.00683435	0.298337	0.0691629	0.200191	NA	7	-125.577	267.053	12.2516	0.000119441
877	-0.296434	NA	NA	+	+	NA	0.0666941	0.255235	NA	-0.589915	0.700287	8	-124.289	267.06	12.2582	0.000119048
1004	0.319282	+	+	NA	+	NA	0.0793042	0.249438	0.0623195	-4.77502	4.92957	10	-121.569	267.066	12.2645	0.000118675
249	0.549934	NA	NA	NA	+	0.240665	0.117202	0.228075	0.0469142	NA	NA	7	-125.594	267.087	12.2854	0.000117441
824	0.0427838	+	+	+	NA	0.205339	-0.0106082	NA	NA	-3.5626	3.67083	9	-122.965	267.089	12.2873	0.000117333
230	-0.147802	+	NA	+	NA	NA	-0.021693	0.229897	-0.0087426	NA	NA	7	-125.596	267.09	12.2888	0.000117242
189	-0.164346	NA	NA	+	+	0.20893	0.0875816	NA	-0.0123086	NA	NA	7	-125.597	267.092	12.2902	0.000117158
974	-0.369313	+	NA	+	+	NA	NA	0.229814	0.0393025	0.0222246	0.10251	9	-122.979	267.116	12.3139	0.000115777
973	-0.280219	NA	NA	+	+	NA	NA	0.264161	0.0544996	-0.518628	0.630977	8	-124.326	267.134	12.3324	0.000114714
857	0.639219	NA	NA	NA	+	0.219125	NA	0.237152	NA	-2.39458	2.49805	7	-125.644	267.186	12.3847	0.000111751
781	-0.273191	NA	NA	+	+	NA	NA	NA	NA	1.79586	-1.71208	6	-126.895	267.189	12.3875	0.000111594
617	0.566816	NA	NA	NA	+	NA	0.10348	0.259693	NA	NA	0.157335	6	-126.901	267.201	12.3995	0.000110928
361	0.566754	NA	NA	NA	+	NA	0.103362	0.259468	NA	0.157547	NA	6	-126.902	267.204	12.402	0.000110788
397	-0.268776	NA	NA	+	+	NA	NA	NA	0.0129491	0.0816196	NA	6	-126.904	267.208	12.4062	0.000110558
653	-0.268976	NA	NA	+	+	NA	NA	NA	0.0129598	NA	0.0811867	6	-126.905	267.211	12.4092	0.000110395
713	0.593689	NA	NA	NA	+	NA	NA	0.273153	0.0935488	NA	0.160657	6	-126.909	267.218	12.416	0.000110016
457	0.593588	NA	NA	NA	+	NA	NA	0.272903	0.0934332	0.160861	NA	6	-126.91	267.22	12.4186	0.000109872
178	0.662915	+	NA	NA	NA	0.298218	0.0563714	NA	-0.0354978	NA	NA	6	-126.918	267.236	12.434	0.000109032
177	0.752019	NA	NA	NA	NA	0.303061	0.0711387	NA	-0.0116408	NA	NA	5	-128.138	267.26	12.4587	0.000107692
867	0.781863	NA	+	NA	NA	NA	0.00638139	0.29535	NA	-3.83439	4.01501	7	-125.683	267.265	12.4632	0.000107453
680	-0.0941367	+	+	+	NA	NA	-0.0508113	NA	-0.0421843	NA	0.14097	8	-124.396	267.274	12.4722	0.00010697
424	-0.0942647	+	+	+	NA	NA	-0.0509045	NA	-0.0422858	0.141035	NA	8	-124.398	267.279	12.4776	0.000106683
36	0.724178	+	+	NA	NA	NA	-0.0493296	NA	NA	NA	NA	5	-128.154	267.291	12.4893	0.000106058
1016	-0.035897	+	+	+	NA	0.169071	-0.0242392	0.256807	-0.0085115	-5.41402	5.53529	11	-120.247	267.294	12.4926	0.000105885
886	0.0227202	+	NA	+	NA	0.194624	0.0425668	0.225269	NA	-2.35834	2.48897	9	-123.069	267.295	12.4934	0.000105842
1020	0.349705	+	+	NA	+	0.178897	0.0897522	0.228509	0.0406094	-6.13136	6.2496	11	-120.266	267.333	12.5311	0.000103867
179	0.784563	NA	+	NA	NA	0.289219	0.0311116	NA	-0.0200132	NA	NA	6	-126.967	267.333	12.5318	0.00010383
394	0.375445	+	NA	NA	+	NA	NA	NA	0.0350577	0.147769	NA	6	-126.972	267.345	12.5433	0.000103232
919	0.018586	NA	+	+	NA	0.20969	NA	NA	-0.0352894	-3.05577	3.12978	8	-124.434	267.351	12.5492	0.000102928
650	0.375481	+	NA	NA	+	NA	NA	NA	0.0350985	NA	0.147143	6	-126.976	267.351	12.5498	0.000102897
758	0.0177982	+	NA	+	NA	0.19094	0.0399567	0.223134	0.00135421	NA	0.137017	9	-123.1	267.359	12.5571	0.000102521
742	-0.0715987	+	NA	+	NA	NA	0.010207	0.247987	0.0198028	NA	0.171398	8	-124.439	267.361	12.5592	0.000102415
486	-0.071897	+	NA	+	NA	NA	0.0100559	0.247756	0.0196493	0.171667	NA	8	-124.44	267.364	12.5621	0.000102267
916	0.671083	+	+	NA	NA	0.250781	NA	NA	-0.0270516	-3.65187	3.78092	8	-124.441	267.364	12.5622	0.000102261
413	-0.126247	NA	NA	+	+	0.189974	NA	NA	-0.00848042	0.0554186	NA	7	-125.733	267.365	12.563	0.000102221
669	-0.126164	NA	NA	+	+	0.190056	NA	NA	-0.0084644	NA	0.0552652	7	-125.733	267.365	12.5631	0.000102214
966	-0.0755602	+	NA	+	NA	NA	NA	0.248493	0.0199824	-0.606368	0.774403	8	-124.441	267.365	12.5633	0.000102207
502	0.0173303	+	NA	+	NA	0.190815	0.0397578	0.222935	0.00120116	0.137004	NA	9	-123.104	267.366	12.5648	0.000102129
797	-0.124202	NA	NA	+	+	0.188737	NA	NA	NA	0.116629	-0.0597692	7	-125.736	267.37	12.5685	0.00010194
977	0.721216	NA	NA	NA	NA	0.225543	NA	0.249627	0.0498937	-2.91211	3.04174	7	-125.738	267.374	12.5725	0.000101738
820	0.671657	+	+	NA	NA	0.251321	0.025436	NA	NA	-3.81046	3.94647	8	-124.448	267.379	12.5773	0.000101491
808	-0.0711447	+	+	+	NA	NA	-0.0476713	NA	NA	-1.8364	1.9802	8	-124.449	267.38	12.5784	0.000101436
870	-0.0805977	+	NA	+	NA	NA	0.0100528	0.245098	NA	-0.548771	0.715589	8	-124.453	267.39	12.5879	0.000100955
778	0.37727	+	NA	NA	+	NA	NA	NA	NA	2.28319	-2.13412	6	-126.995	267.39	12.5885	0.000100929
132	0.723031	+	+	NA	NA	NA	NA	NA	-0.0270065	NA	NA	5	-128.209	267.402	12.6	0.000100347
194	0.696363	+	NA	NA	NA	NA	NA	0.231922	0.0245927	NA	NA	5	-128.213	267.41	12.6087	9.99102e-05
904	-0.0740176	+	+	+	NA	NA	NA	NA	-0.0387751	-1.81691	1.9634	8	-124.471	267.425	12.623	9.92002e-05
891	0.603319	NA	+	NA	+	0.209269	0.0838488	0.261827	NA	-5.87586	5.97579	9	-123.136	267.43	12.6286	9.89219e-05
882	0.639292	+	NA	NA	NA	0.238597	0.0774117	0.21521	NA	-3.13057	3.28347	8	-124.474	267.431	12.6296	9.88715e-05
173	-0.344561	NA	NA	+	+	NA	0.0630278	NA	0.00697078	NA	NA	6	-127.016	267.433	12.631	9.88064e-05
982	0.00193	+	NA	+	NA	0.186887	NA	0.22561	0.00289878	-2.05295	2.1789	9	-123.139	267.435	12.6335	9.86805e-05
747	0.562675	NA	+	NA	+	NA	0.069054	0.291371	0.093087	NA	0.162927	8	-124.481	267.445	12.6432	9.82027e-05
823	0.0382366	NA	+	+	NA	0.206903	0.00303099	NA	NA	-3.14566	3.22708	8	-124.484	267.451	12.6497	9.78831e-05
695	0.0166439	NA	+	+	NA	0.205787	-0.000124188	NA	-0.0362151	NA	0.0820892	8	-124.484	267.452	12.65	9.7871e-05
98	0.695065	+	NA	NA	NA	NA	0.00423353	0.228123	NA	NA	NA	5	-128.235	267.454	12.6521	9.7768e-05
439	0.0163746	NA	+	+	NA	0.20576	-0.00024577	NA	-0.0363318	0.0818457	NA	8	-124.487	267.457	12.6555	9.76034e-05
491	0.562515	NA	+	NA	+	NA	0.0689239	0.291079	0.0929104	0.162614	NA	8	-124.489	267.46	12.6589	9.74362e-05
763	0.583992	NA	+	NA	+	0.19	0.0834873	0.264208	0.0649818	NA	0.125679	9	-123.155	267.467	12.6653	9.71229e-05
766	-0.254252	+	NA	+	+	0.155881	0.102037	0.210988	0.0273842	NA	0.112446	10	-121.77	267.469	12.6676	9.70128e-05
692	0.669517	+	+	NA	NA	0.248955	0.0226948	NA	-0.0277814	NA	0.141188	8	-124.494	267.472	12.67	9.68941e-05
510	-0.25478	+	NA	+	+	0.155769	0.101892	0.210828	0.0272788	0.112469	NA	10	-121.773	267.474	12.6724	9.67816e-05
436	0.669539	+	+	NA	NA	0.248876	0.0225366	NA	-0.0279021	0.140999	NA	8	-124.5	267.483	12.6816	9.63335e-05
507	0.583801	NA	+	NA	+	0.190041	0.0833565	0.26395	0.0647868	0.125059	NA	9	-123.163	267.484	12.6823	9.63031e-05
754	0.640151	+	NA	NA	NA	0.230446	0.0736011	0.215641	0.023825	NA	0.165159	8	-124.505	267.493	12.691	9.58825e-05
571	0.608028	NA	+	NA	+	0.235551	0.0909744	NA	NA	NA	0.0880851	7	-125.799	267.496	12.6949	9.56972e-05
315	0.607901	NA	+	NA	+	0.23551	0.0908862	NA	NA	0.0878332	NA	7	-125.802	267.502	12.7009	9.54111e-05
498	0.6402	+	NA	NA	NA	0.230329	0.0733762	0.215355	0.0236583	0.165099	NA	8	-124.511	267.505	12.703	9.53104e-05
894	-0.252279	+	NA	+	+	0.161911	0.10249	0.207502	NA	-1.61383	1.71764	10	-121.788	267.505	12.7031	9.53067e-05
165	-0.13447	NA	NA	+	NA	NA	-0.013222	NA	-0.0271318	NA	NA	5	-128.265	267.514	12.7126	9.48554e-05
227	0.797042	NA	+	NA	NA	NA	-0.0319928	0.284089	0.0370074	NA	NA	6	-127.073	267.547	12.7453	9.33144e-05
43	0.562229	NA	+	NA	+	NA	0.0569832	NA	NA	NA	NA	5	-128.286	267.555	12.7539	9.29174e-05
971	0.595109	NA	+	NA	+	NA	NA	0.298793	0.091049	-4.17886	4.32716	8	-124.543	267.568	12.7666	9.23269e-05
987	0.623295	NA	+	NA	+	0.191922	NA	0.274103	0.0636282	-5.73104	5.8376	9	-123.206	267.57	12.7687	9.22316e-05
765	-0.161588	NA	NA	+	+	0.162334	0.0867708	0.244697	0.0398882	NA	0.0973695	9	-123.207	267.572	12.7706	9.21421e-05
509	-0.162072	NA	NA	+	+	0.162253	0.0866437	0.244558	0.0397826	0.0972518	NA	9	-123.21	267.577	12.7758	9.19045e-05
1023	-0.257125	NA	+	+	+	0.130829	0.0333449	0.278641	0.0391433	-5.00904	5.09025	11	-120.404	267.607	12.8056	9.05422e-05
762	0.36998	+	NA	NA	+	0.198019	0.137497	0.201017	0.0469438	NA	0.139496	9	-123.237	267.633	12.831	8.94024e-05
234	0.313	+	NA	NA	+	NA	0.111594	0.20742	0.0540366	NA	NA	7	-125.867	267.633	12.8314	8.93833e-05
506	0.369827	+	NA	NA	+	0.19791	0.137333	0.200764	0.0468203	0.139449	NA	9	-123.242	267.641	12.8397	8.9013e-05
139	0.580373	NA	+	NA	+	NA	NA	NA	0.0371857	NA	NA	5	-128.331	267.646	12.8448	8.87863e-05
893	-0.160427	NA	NA	+	+	0.171559	0.0865405	0.239744	NA	-2.14282	2.22809	9	-123.246	267.649	12.8476	8.86618e-05
815	-0.335934	NA	+	+	+	NA	0.0266953	NA	NA	-1.66656	1.73736	8	-124.619	267.721	12.9196	8.55269e-05
569	0.596022	NA	NA	NA	+	0.254019	0.1274	NA	NA	NA	0.0910244	6	-127.165	267.729	12.9275	8.51896e-05
313	0.595964	NA	NA	NA	+	0.253889	0.127303	NA	NA	0.0911208	NA	6	-127.165	267.731	12.9292	8.51194e-05
890	0.379885	+	NA	NA	+	0.209071	0.138757	0.195901	NA	-2.53125	2.65707	9	-123.293	267.744	12.9428	8.45404e-05
687	-0.332585	NA	+	+	+	NA	0.0266375	NA	0.00606631	NA	0.0758128	8	-124.633	267.749	12.9475	8.43435e-05
431	-0.332747	NA	+	+	+	NA	0.0265692	NA	0.00599053	0.0757323	NA	8	-124.635	267.752	12.9504	8.42213e-05
911	-0.333314	NA	+	+	+	NA	NA	NA	0.00420235	-1.60392	1.67296	8	-124.643	267.768	12.9668	8.3534e-05
679	-0.0896379	NA	+	+	NA	NA	-0.0376831	NA	-0.0208478	NA	0.115532	7	-125.944	267.786	12.9848	8.27848e-05
423	-0.0897089	NA	+	+	NA	NA	-0.0377546	NA	-0.0209337	0.115607	NA	7	-125.946	267.79	12.9879	8.26541e-05
807	-0.0785274	NA	+	+	NA	NA	-0.0361195	NA	NA	-1.31004	1.42639	7	-125.952	267.802	13.0005	8.21366e-05
746	0.338579	+	NA	NA	+	NA	0.126513	0.226082	0.0749533	NA	0.177461	8	-124.661	267.805	13.0038	8.20005e-05
490	0.338484	+	NA	NA	+	NA	0.126351	0.225794	0.0748184	0.177716	NA	8	-124.663	267.809	13.0076	8.18468e-05
228	0.718808	+	+	NA	NA	NA	-0.0485548	0.250854	0.00634372	NA	NA	7	-125.958	267.815	13.0134	8.16085e-05
814	-0.379568	+	NA	+	+	NA	0.0904464	NA	NA	1.5468	-1.43501	8	-124.666	267.816	13.014	8.15841e-05
978	0.640987	+	NA	NA	NA	0.224424	NA	0.218515	0.0267292	-2.68127	2.83052	8	-124.668	267.819	13.0172	8.14555e-05
430	-0.376323	+	NA	+	+	NA	0.0923945	NA	0.00805722	0.109417	NA	8	-124.675	267.833	13.0318	8.0862e-05
265	0.622346	NA	NA	NA	+	NA	NA	NA	NA	0.12708	NA	4	-129.595	267.836	13.0344	8.07555e-05
686	-0.37642	+	NA	+	+	NA	0.0924728	NA	0.00809181	NA	0.108945	8	-124.677	267.837	13.0353	8.07186e-05
521	0.622321	NA	NA	NA	+	NA	NA	NA	NA	NA	0.126468	4	-129.598	267.842	13.0405	8.05095e-05
841	0.612044	NA	NA	NA	+	NA	NA	0.26095	NA	-0.261355	0.410652	6	-127.232	267.864	13.0623	7.96391e-05
903	-0.0751142	NA	+	+	NA	NA	NA	NA	-0.0183267	-1.31514	1.43507	7	-125.985	267.868	13.0666	7.94685e-05
795	0.647393	NA	+	NA	+	0.232341	NA	NA	NA	-2.79457	2.87007	7	-126.02	267.937	13.1358	7.67628e-05
698	0.352036	+	NA	NA	+	0.224922	0.140615	NA	0.012699	NA	0.115823	8	-124.734	267.95	13.1482	7.62896e-05
442	0.351942	+	NA	NA	+	0.224762	0.140479	NA	0.0126534	0.116028	NA	8	-124.734	267.952	13.1499	7.62241e-05
826	0.354596	+	NA	NA	+	0.227691	0.140775	NA	NA	-0.585782	0.698358	8	-124.738	267.959	13.1576	7.59322e-05
875	0.585203	NA	+	NA	+	NA	0.0633798	0.285061	NA	-3.97062	4.1122	8	-124.741	267.964	13.1622	7.57582e-05
290	0.669985	+	NA	NA	NA	NA	0.0371194	NA	NA	0.20448	NA	5	-128.493	267.97	13.1682	7.55292e-05
546	0.670049	+	NA	NA	NA	NA	0.0372314	NA	NA	NA	0.203849	5	-128.496	267.976	13.1748	7.52819e-05
667	0.641648	NA	+	NA	+	0.225236	NA	NA	0.0185728	NA	0.0854176	7	-126.047	267.993	13.1914	7.46603e-05
411	0.641511	NA	+	NA	+	0.225208	NA	NA	0.0184908	0.0851989	NA	7	-126.05	267.998	13.1966	7.44673e-05
960	-0.342904	+	+	+	+	0.158376	0.0546307	NA	-0.0222738	-3.30743	3.37309	11	-120.606	268.012	13.2102	7.39592e-05
693	0.0493063	NA	NA	+	NA	0.225983	0.0499886	NA	-0.0244411	NA	0.0858686	7	-126.065	268.029	13.2275	7.33253e-05
437	0.0491541	NA	NA	+	NA	0.225866	0.0498816	NA	-0.0244956	0.0859833	NA	7	-126.066	268.03	13.2287	7.32802e-05
770	0.669749	+	NA	NA	NA	NA	NA	NA	NA	1.88416	-1.68249	5	-128.526	268.035	13.2331	7.31178e-05
386	0.670678	+	NA	NA	NA	NA	NA	NA	0.0154335	0.199928	NA	5	-128.531	268.046	13.2446	7.27008e-05
187	0.588474	NA	+	NA	+	0.250917	0.0859572	NA	0.00954115	NA	NA	7	-126.075	268.048	13.2465	7.26294e-05
642	0.670748	+	NA	NA	NA	NA	NA	NA	0.0155105	NA	0.19928	5	-128.535	268.053	13.2515	7.24494e-05
989	-0.159549	NA	NA	+	+	0.156943	NA	0.24731	0.0359361	-1.74385	1.82996	9	-123.454	268.066	13.2641	7.19935e-05
821	0.0629435	NA	NA	+	NA	0.224667	0.0510541	NA	NA	-0.712597	0.801345	7	-126.086	268.07	13.2682	7.18457e-05
170	0.288252	+	NA	NA	+	NA	0.115031	NA	0.0258171	NA	NA	6	-127.36	268.119	13.3176	7.00955e-05
702	-0.231445	+	NA	+	+	0.186214	0.109309	NA	-0.00987856	NA	0.0864987	9	-123.487	268.131	13.3297	6.9672e-05
446	-0.231663	+	NA	+	+	0.186088	0.109206	NA	-0.00991547	0.0867106	NA	9	-123.487	268.131	13.3299	6.96657e-05
737	0.740909	NA	NA	NA	NA	NA	0.0516946	0.280483	0.0784543	NA	0.203544	6	-127.369	268.138	13.3362	6.94439e-05
830	-0.22893	+	NA	+	+	0.185166	0.110024	NA	NA	-0.0777725	0.165527	9	-123.491	268.139	13.3378	6.93883e-05
481	0.740918	NA	NA	NA	NA	NA	0.0515238	0.280165	0.0782844	0.203774	NA	6	-127.372	268.143	13.3416	6.92594e-05
917	0.0273	NA	NA	+	NA	0.217241	NA	NA	-0.0248896	-0.284829	0.362422	7	-126.152	268.202	13.4004	6.72504e-05
990	-0.249487	+	NA	+	+	0.14929	NA	0.214048	0.0235904	-1.07517	1.17634	10	-122.147	268.223	13.4216	6.65422e-05
690	0.644628	+	NA	NA	NA	0.263649	0.0734774	NA	-0.0141246	NA	0.143735	7	-126.163	268.224	13.4223	6.6518e-05
818	0.645425	+	NA	NA	NA	0.26365	0.0745273	NA	NA	-1.08161	1.22467	7	-126.164	268.227	13.4255	6.64121e-05
434	0.644636	+	NA	NA	NA	0.263457	0.0732975	NA	-0.0141968	0.143936	NA	7	-126.165	268.227	13.4257	6.64049e-05
874	0.347521	+	NA	NA	+	NA	0.122925	0.214723	NA	-0.50374	0.671283	8	-124.882	268.246	13.4449	6.57726e-05
831	-0.189556	NA	+	+	+	0.174848	0.0495552	NA	NA	-3.07733	3.12724	9	-123.547	268.252	13.4508	6.55794e-05
185	0.574149	NA	NA	NA	+	0.269366	0.122698	NA	0.0151156	NA	NA	6	-127.449	268.297	13.4959	6.41162e-05
166	-0.145296	+	NA	+	NA	NA	-0.0221853	NA	-0.0445078	NA	NA	6	-127.45	268.3	13.4983	6.40397e-05
1012	0.668689	+	+	NA	NA	0.219331	0.0219038	0.244469	0.0156721	-6.31518	6.46451	10	-122.189	268.306	13.5041	6.38532e-05
35	0.825791	NA	+	NA	NA	NA	-0.026569	NA	NA	NA	NA	4	-129.831	268.308	13.5066	6.37751e-05
961	0.742338	NA	NA	NA	NA	NA	NA	0.281071	0.0785708	-0.933284	1.12582	6	-127.458	268.316	13.5144	6.35247e-05
694	0.0488645	+	NA	+	NA	0.225625	0.0439557	NA	-0.0391868	NA	0.112631	8	-124.932	268.346	13.5444	6.25782e-05
438	0.04865	+	NA	+	NA	0.225465	0.043812	NA	-0.0392524	0.112823	NA	8	-124.932	268.348	13.546	6.25299e-05
703	-0.194959	NA	+	+	+	0.172281	0.0464917	NA	-0.0111625	NA	0.0558623	9	-123.595	268.348	13.5468	6.2505e-05
131	0.824606	NA	+	NA	NA	NA	NA	NA	0.00611292	NA	NA	4	-129.853	268.351	13.5497	6.24124e-05
447	-0.195308	NA	+	+	+	0.172277	0.0464089	NA	-0.0112589	0.0555416	NA	9	-123.597	268.352	13.5506	6.23851e-05
910	-0.367529	+	NA	+	+	NA	NA	NA	0.000409309	1.99126	-1.88628	8	-124.941	268.365	13.5637	6.19791e-05
927	-0.19615	NA	+	+	+	0.17053	NA	NA	-0.0138123	-2.84464	2.88899	9	-123.622	268.403	13.6012	6.08266e-05
41	0.545513	NA	NA	NA	+	NA	0.0940858	NA	NA	NA	NA	4	-129.888	268.422	13.6202	6.0252e-05
822	0.0703117	+	NA	+	NA	0.223078	0.0451975	NA	NA	-0.704358	0.821931	8	-124.991	268.464	13.6624	5.89935e-05
918	0.029767	+	NA	+	NA	0.218256	NA	NA	-0.0394277	-0.241403	0.347085	8	-125.001	268.485	13.6831	5.83876e-05
233	0.511454	NA	NA	NA	+	NA	0.0944736	0.256262	0.0797881	NA	NA	6	-127.552	268.503	13.7016	5.78497e-05
1011	0.755638	NA	+	NA	NA	0.22258	0.0405401	0.274682	0.0442927	-6.12043	6.25568	9	-123.673	268.505	13.7031	5.7805e-05
761	0.5689	NA	NA	NA	+	0.212083	0.125374	0.243184	0.066726	NA	0.126917	8	-125.018	268.518	13.7164	5.74217e-05
505	0.568784	NA	NA	NA	+	0.212005	0.125226	0.242962	0.0665993	0.126717	NA	8	-125.022	268.527	13.7255	5.71615e-05
643	0.81015	NA	+	NA	NA	NA	NA	NA	0.0313154	NA	0.172029	5	-128.777	268.537	13.7354	5.68797e-05
387	0.810063	NA	+	NA	NA	NA	NA	NA	0.031225	0.17231	NA	5	-128.778	268.539	13.7373	5.68264e-05
865	0.744133	NA	NA	NA	NA	NA	0.0513433	0.270675	NA	-0.758249	0.948284	6	-127.596	268.592	13.7908	5.53261e-05
956	0.328103	+	+	NA	+	0.207554	0.0952011	NA	0.00208401	-3.74494	3.84284	10	-122.333	268.595	13.7934	5.52541e-05
914	0.645315	+	NA	NA	NA	0.254063	NA	NA	-0.013189	-0.50001	0.633556	7	-126.352	268.602	13.8003	5.50626e-05
547	0.810738	NA	+	NA	NA	NA	0.00714343	NA	NA	NA	0.168715	5	-128.811	268.607	13.8049	5.49362e-05
291	0.810652	NA	+	NA	NA	NA	0.00708003	NA	NA	0.169005	NA	5	-128.812	268.608	13.8064	5.48947e-05
771	0.811329	NA	+	NA	NA	NA	NA	NA	NA	-0.356973	0.523646	5	-128.813	268.609	13.807	5.48784e-05
130	0.7015	+	NA	NA	NA	NA	NA	NA	-0.00858969	NA	NA	4	-129.986	268.616	13.8146	5.46723e-05
34	0.702038	+	NA	NA	NA	NA	6.61081e-05	NA	NA	NA	NA	4	-129.988	268.621	13.8198	5.45304e-05
738	0.662227	+	NA	NA	NA	NA	0.0434937	0.249006	0.0542248	NA	0.219911	7	-126.386	268.671	13.8693	5.31966e-05
482	0.662212	+	NA	NA	NA	NA	0.0433065	0.248659	0.0540458	0.220224	NA	7	-126.389	268.676	13.8742	5.30648e-05
997	-0.0680847	NA	NA	+	NA	NA	0.0144327	0.270793	0.0360855	-0.899576	1.0527	8	-125.098	268.679	13.8778	5.29711e-05
665	0.644336	NA	NA	NA	+	0.240418	NA	NA	0.0228721	NA	0.0870731	6	-127.645	268.691	13.8893	5.2668e-05
409	0.644267	NA	NA	NA	+	0.240287	NA	NA	0.0228442	0.0872615	NA	6	-127.646	268.691	13.8895	5.26606e-05
129	0.792368	NA	NA	NA	NA	NA	NA	NA	0.0176119	NA	NA	3	-131.158	268.697	13.8952	5.25111e-05
33	0.792434	NA	NA	NA	NA	NA	0.0136669	NA	NA	NA	NA	3	-131.163	268.706	13.9047	5.2263e-05
817	0.745103	NA	NA	NA	NA	0.275596	0.087498	NA	NA	-1.00371	1.11655	6	-127.658	268.716	13.9146	5.20045e-05
689	0.744994	NA	NA	NA	NA	0.272678	0.0863601	NA	0.00821427	NA	0.116868	6	-127.661	268.721	13.9198	5.18711e-05
433	0.745001	NA	NA	NA	NA	0.272526	0.0862204	NA	0.00814899	0.117	NA	6	-127.662	268.724	13.9223	5.18047e-05
793	0.649132	NA	NA	NA	+	0.244443	NA	NA	NA	-0.0663417	0.150066	6	-127.665	268.73	13.928	5.16579e-05
225	0.761217	NA	NA	NA	NA	NA	0.0131715	0.26168	0.0474403	NA	NA	5	-128.887	268.757	13.9556	5.09491e-05
889	0.586918	NA	NA	NA	+	0.229367	0.125657	0.236376	NA	-3.09131	3.19989	8	-125.137	268.758	13.9561	5.09374e-05
1013	0.0258705	NA	NA	+	NA	0.19152	0.0465481	0.248806	0.0187782	-2.5798	2.69389	9	-123.807	268.773	13.9711	5.05574e-05
819	0.778461	NA	+	NA	NA	0.264365	0.0485196	NA	NA	-3.19608	3.30384	7	-126.439	268.777	13.9751	5.04564e-05
137	0.578725	NA	NA	NA	+	NA	NA	NA	0.0454357	NA	NA	4	-130.071	268.788	13.9862	5.01757e-05
962	0.662472	+	NA	NA	NA	NA	NA	0.248788	0.0541526	-0.737211	0.948314	7	-126.452	268.803	14.001	4.98051e-05
805	-0.0600438	NA	NA	+	NA	NA	0.0112002	NA	NA	1.519	-1.38978	6	-127.702	268.803	14.0016	4.97903e-05
901	-0.0679094	NA	NA	+	NA	NA	NA	NA	-0.007031	1.5965	-1.47042	6	-127.704	268.808	14.0066	4.96662e-05
421	-0.0638374	NA	NA	+	NA	NA	0.0119513	NA	-0.00578637	0.12518	NA	6	-127.71	268.82	14.0189	4.93625e-05
677	-0.0639655	NA	NA	+	NA	NA	0.0119958	NA	-0.00574864	NA	0.124703	6	-127.712	268.824	14.0227	4.92697e-05
426	0.312873	+	NA	NA	+	NA	0.127425	NA	0.0415231	0.156951	NA	7	-126.464	268.827	14.0254	4.92022e-05
682	0.312871	+	NA	NA	+	NA	0.12755	NA	0.0415829	NA	0.1564	7	-126.467	268.832	14.0302	4.90841e-05
555	0.590848	NA	+	NA	+	NA	0.0688268	NA	NA	NA	0.126236	6	-127.726	268.852	14.0502	4.85961e-05
299	0.590791	NA	+	NA	+	NA	0.0687621	NA	NA	0.126395	NA	6	-127.727	268.854	14.0521	4.85487e-05
289	0.777856	NA	NA	NA	NA	NA	0.0473023	NA	NA	0.173675	NA	4	-130.108	268.86	14.0587	4.83897e-05
970	0.402725	+	NA	NA	+	NA	NA	0.226482	0.0693426	-0.246691	0.414378	8	-125.19	268.862	14.0605	4.83468e-05
545	0.777917	NA	NA	NA	NA	NA	0.047366	NA	NA	NA	0.173052	4	-130.111	268.867	14.0654	4.82274e-05
691	0.777334	NA	+	NA	NA	0.259325	0.0464843	NA	0.000639004	NA	0.115964	7	-126.492	268.882	14.0803	4.78707e-05
385	0.77803	NA	NA	NA	NA	NA	NA	NA	0.04143	0.170944	NA	4	-130.119	268.884	14.0824	4.78202e-05
866	0.660347	+	NA	NA	NA	NA	0.0432219	0.240907	NA	-0.669747	0.881022	7	-126.495	268.889	14.0876	4.76952e-05
435	0.777322	NA	+	NA	NA	0.25927	0.0463493	NA	0.000524602	0.115779	NA	7	-126.496	268.89	14.088	4.76852e-05
641	0.77809	NA	NA	NA	NA	NA	NA	NA	0.0414908	NA	0.17032	4	-130.123	268.891	14.0891	4.76592e-05
986	0.438235	+	NA	NA	+	0.193833	NA	0.20472	0.0441877	-1.86425	1.99063	9	-123.872	268.902	14.1005	4.73901e-05
810	0.317498	+	NA	NA	+	NA	0.12366	NA	NA	1.68129	-1.52515	7	-126.518	268.933	14.1319	4.66508e-05
915	0.781754	NA	+	NA	NA	0.256751	NA	NA	0.00140129	-2.98816	3.09044	7	-126.519	268.936	14.134	4.66024e-05
926	-0.229968	+	NA	+	+	0.17568	NA	NA	-0.0160205	0.666956	-0.587642	9	-123.894	268.946	14.1443	4.63614e-05
651	0.611717	NA	+	NA	+	NA	NA	NA	0.0506291	NA	0.126514	6	-127.774	268.947	14.1458	4.63283e-05
395	0.611641	NA	+	NA	+	NA	NA	NA	0.0505595	0.126671	NA	6	-127.775	268.949	14.1477	4.62839e-05
745	0.544305	NA	NA	NA	+	NA	0.110152	0.272974	0.0997687	NA	0.169292	7	-126.53	268.958	14.1564	4.60824e-05
769	0.778406	NA	NA	NA	NA	NA	NA	NA	NA	2.30697	-2.13721	4	-130.158	268.961	14.1597	4.60066e-05
489	0.544249	NA	NA	NA	+	NA	0.110009	0.272715	0.0996345	0.169444	NA	7	-126.532	268.963	14.161	4.59779e-05
940	0.290502	+	+	NA	+	NA	0.0809688	NA	0.0252444	-2.06002	2.19733	9	-123.912	268.982	14.1806	4.55274e-05
902	-0.0646707	+	NA	+	NA	NA	NA	NA	-0.0225574	1.54512	-1.39111	7	-126.615	269.128	14.3263	4.23289e-05
779	0.620569	NA	+	NA	+	NA	NA	NA	NA	-0.506845	0.626347	6	-127.869	269.138	14.3369	4.21066e-05
422	-0.0621095	+	NA	+	NA	NA	0.00704621	NA	-0.0215401	0.152265	NA	7	-126.623	269.145	14.3431	4.19754e-05
678	-0.0622006	+	NA	+	NA	NA	0.00712125	NA	-0.0214831	NA	0.151731	7	-126.625	269.149	14.3477	4.18799e-05
806	-0.0498365	+	NA	+	NA	NA	0.00686771	NA	NA	1.42252	-1.26419	7	-126.632	269.163	14.3612	4.15973e-05
913	0.748163	NA	NA	NA	NA	0.260675	NA	NA	0.00933055	-0.423345	0.527735	6	-127.912	269.224	14.422	4.03521e-05
996	0.690476	+	+	NA	NA	NA	-0.00844885	0.272911	0.0407447	-4.35161	4.55722	9	-124.038	269.233	14.4319	4.01531e-05
804	0.695928	+	+	NA	NA	NA	-0.0123853	NA	NA	-1.35466	1.55071	7	-126.674	269.247	14.4457	3.98768e-05
922	0.41672	+	NA	NA	+	0.216605	NA	NA	0.00787592	0.282217	-0.173891	8	-125.387	269.257	14.4555	3.96815e-05
900	0.695686	+	+	NA	NA	NA	NA	NA	-0.000556788	-1.37999	1.57796	7	-126.68	269.258	14.4561	3.96691e-05
676	0.695416	+	+	NA	NA	NA	-0.0128715	NA	-0.00150845	NA	0.198698	7	-126.684	269.266	14.4642	3.95099e-05
420	0.695374	+	+	NA	NA	NA	-0.012975	NA	-0.00161124	0.198898	NA	7	-126.687	269.272	14.47	3.93942e-05
1006	-0.376264	+	NA	+	+	NA	0.0891817	0.230229	0.0453781	-0.443621	0.575892	10	-122.689	269.306	14.5047	3.8717e-05
429	-0.27431	NA	NA	+	+	NA	0.0726809	NA	0.0188143	0.0887553	NA	7	-126.736	269.37	14.5685	3.75021e-05
685	-0.274469	NA	NA	+	+	NA	0.0727307	NA	0.0188403	NA	0.0883624	7	-126.737	269.373	14.571	3.74543e-05
813	-0.280428	NA	NA	+	+	NA	0.0698843	NA	NA	1.48023	-1.391	7	-126.739	269.376	14.5744	3.73921e-05
829	-0.124146	NA	NA	+	+	0.19967	0.0936955	NA	NA	-0.450861	0.512997	8	-125.453	269.388	14.5865	3.71666e-05
701	-0.125527	NA	NA	+	+	0.199293	0.0930447	NA	-0.00264206	NA	0.0628659	8	-125.453	269.39	14.5881	3.71359e-05
445	-0.125681	NA	NA	+	+	0.199206	0.0929721	NA	-0.00267737	0.062948	NA	8	-125.454	269.39	14.5888	3.71239e-05
1009	0.718221	NA	NA	NA	NA	0.238158	0.0867776	0.250041	0.0482316	-3.48287	3.62241	8	-125.468	269.419	14.6174	3.65957e-05
995	0.778443	NA	+	NA	NA	NA	0.00808142	0.305251	0.0717976	-4.14651	4.33848	8	-125.477	269.438	14.6359	3.62587e-05
1005	-0.282861	NA	NA	+	+	NA	0.0721612	0.264923	0.0603492	-0.872533	0.991118	9	-124.143	269.445	14.6432	3.61263e-05
985	0.624594	NA	NA	NA	+	0.208022	NA	0.24753	0.0631565	-2.56835	2.68135	8	-125.492	269.468	14.6659	3.5719e-05
297	0.576802	NA	NA	NA	+	NA	0.105686	NA	NA	0.134936	NA	5	-129.267	269.518	14.7165	3.48264e-05
553	0.576766	NA	NA	NA	+	NA	0.105756	NA	NA	NA	0.134379	5	-129.27	269.523	14.7218	3.47346e-05
952	0.0136702	+	+	+	NA	0.209732	-0.0126461	NA	-0.0548864	-3.42196	3.52017	10	-122.837	269.603	14.801	3.33855e-05
164	0.722627	+	+	NA	NA	NA	-0.0498063	NA	-0.0277756	NA	NA	6	-128.125	269.651	14.849	3.25945e-05
909	-0.269047	NA	NA	+	+	NA	NA	NA	0.012062	1.7515	-1.66625	7	-126.889	269.677	14.875	3.2174e-05
873	0.566966	NA	NA	NA	+	NA	0.103959	0.260647	NA	-0.700516	0.856369	7	-126.898	269.694	14.8928	3.18889e-05
969	0.594002	NA	NA	NA	+	NA	NA	0.27419	0.0939913	-0.702457	0.861685	7	-126.906	269.711	14.9092	3.16275e-05
906	0.37411	+	NA	NA	+	NA	NA	NA	0.0340936	2.17	-2.01786	7	-126.951	269.8	14.9986	3.02448e-05
226	0.696468	+	NA	NA	NA	NA	0.00413428	0.231979	0.0245745	NA	NA	6	-128.213	269.826	15.0239	2.98649e-05
1019	0.586583	NA	+	NA	+	0.19753	0.0867953	0.27215	0.0670739	-6.01525	6.12683	10	-122.952	269.833	15.0314	2.97538e-05
171	0.552897	NA	+	NA	+	NA	0.0597531	NA	0.0404348	NA	NA	6	-128.225	269.851	15.0491	2.94905e-05
1003	0.563615	NA	+	NA	+	NA	0.0708645	0.297744	0.0955109	-4.35003	4.50396	9	-124.378	269.914	15.1122	2.85759e-05
936	-0.0944245	+	+	+	NA	NA	-0.0502996	NA	-0.0414845	-1.70773	1.84477	9	-124.38	269.918	15.1161	2.85201e-05
393	0.612231	NA	NA	NA	+	NA	NA	NA	0.058214	0.133003	NA	5	-129.475	269.933	15.131	2.83075e-05
649	0.612214	NA	NA	NA	+	NA	NA	NA	0.0582553	NA	0.132417	5	-129.477	269.938	15.1368	2.82257e-05
925	-0.126387	NA	NA	+	+	0.189858	NA	NA	-0.00850813	0.136213	-0.0806003	8	-125.733	269.949	15.1474	2.80768e-05
827	0.609262	NA	+	NA	+	0.240282	0.0931593	NA	NA	-3.18666	3.26678	8	-125.746	269.974	15.1722	2.77304e-05
948	0.670447	+	+	NA	NA	0.254447	0.0251913	NA	-0.0268882	-3.76503	3.89671	9	-124.418	269.995	15.193	2.74435e-05
951	0.0194471	NA	+	+	NA	0.210043	0.00180743	NA	-0.035237	-3.06347	3.13773	9	-124.434	270.026	15.2241	2.702e-05
998	-0.0706581	+	NA	+	NA	NA	0.0107078	0.248832	0.0203205	-0.663008	0.832918	9	-124.437	270.031	15.2294	2.69486e-05
699	0.602716	NA	+	NA	+	0.231679	0.0922867	NA	0.0230915	NA	0.0917717	8	-125.778	270.039	15.2376	2.68385e-05
443	0.602608	NA	+	NA	+	0.231649	0.0921902	NA	0.0229956	0.0915073	NA	8	-125.781	270.046	15.2439	2.67536e-05
1010	0.640347	+	NA	NA	NA	0.235052	0.0769083	0.220186	0.0255011	-3.2279	3.38494	9	-124.448	270.053	15.2518	2.6648e-05
1014	0.023995	+	NA	+	NA	0.194316	0.0425621	0.225843	0.00287638	-2.37183	2.50297	10	-123.068	270.065	15.2634	2.64952e-05
777	0.62097	NA	NA	NA	+	NA	NA	NA	NA	2.50711	-2.37524	5	-129.568	270.119	15.3172	2.57918e-05
697	0.589607	NA	NA	NA	+	0.249113	0.128716	NA	0.02819	NA	0.0950824	7	-127.135	270.168	15.3665	2.51629e-05
441	0.589557	NA	NA	NA	+	0.248987	0.128612	NA	0.0281429	0.0951728	NA	7	-127.136	270.17	15.3684	2.51396e-05
825	0.596302	NA	NA	NA	+	0.255439	0.128223	NA	NA	-0.832526	0.921454	7	-127.161	270.22	15.4187	2.45153e-05
1021	-0.154664	NA	NA	+	+	0.165597	0.0890551	0.246896	0.0409862	-2.27411	2.36611	10	-123.178	270.284	15.4822	2.3749e-05
1022	-0.248051	+	NA	+	+	0.158204	0.103922	0.212931	0.0283688	-1.72789	1.83601	11	-121.753	270.305	15.5035	2.34971e-05
1018	0.372369	+	NA	NA	+	0.2017	0.140202	0.204929	0.0481775	-2.6905	2.82318	10	-123.196	270.321	15.5195	2.33105e-05
935	-0.0901037	NA	+	+	NA	NA	-0.0373388	NA	-0.0203087	-1.24538	1.35805	8	-125.936	270.355	15.553	2.29231e-05
802	0.669773	+	NA	NA	NA	NA	0.0359888	NA	NA	1.70862	-1.50119	6	-128.482	270.364	15.562	2.28198e-05
418	0.670714	+	NA	NA	NA	NA	0.0373798	NA	0.0160513	0.206353	NA	6	-128.484	270.368	15.5662	2.27723e-05
674	0.670781	+	NA	NA	NA	NA	0.0374961	NA	0.0161366	NA	0.205737	6	-128.487	270.374	15.5726	2.26999e-05
943	-0.333695	NA	+	+	+	NA	0.0274796	NA	0.00687767	-1.68972	1.76154	9	-124.617	270.393	15.591	2.24917e-05
898	0.67041	+	NA	NA	NA	NA	NA	NA	0.0145643	1.83005	-1.62683	6	-128.518	270.436	15.6343	2.20095e-05
1002	0.338944	+	NA	NA	+	NA	0.127249	0.227421	0.0755295	-0.872197	1.04769	9	-124.657	270.472	15.6706	2.16139e-05
942	-0.37723	+	NA	+	+	NA	0.0910847	NA	0.00725018	1.51748	-1.40481	9	-124.664	270.487	15.6849	2.14596e-05
923	0.643472	NA	+	NA	+	0.229173	NA	NA	0.0192435	-2.82574	2.90415	8	-126.005	270.493	15.6913	2.13913e-05
169	0.534226	NA	NA	NA	+	NA	0.0969168	NA	0.0499026	NA	NA	5	-129.8	270.584	15.7821	2.04419e-05
949	0.0501143	NA	NA	+	NA	0.227014	0.0506685	NA	-0.0241804	-0.640422	0.72466	8	-126.063	270.609	15.8076	2.01827e-05
954	0.352488	+	NA	NA	+	0.225866	0.141298	NA	0.0128692	-0.611897	0.726095	9	-124.731	270.621	15.8192	2.00662e-05
993	0.740968	NA	NA	NA	NA	NA	0.0524836	0.282218	0.0792692	-1.17943	1.38056	7	-127.362	270.622	15.8204	2.00546e-05
163	0.825673	NA	+	NA	NA	NA	-0.0265765	NA	0.00614405	NA	NA	5	-129.83	270.644	15.8423	1.98361e-05
946	0.64472	+	NA	NA	NA	0.265339	0.0746418	NA	-0.0137807	-1.04876	1.1898	8	-126.157	270.797	15.9952	1.83761e-05
958	-0.231328	+	NA	+	+	0.186285	0.109365	NA	-0.00985942	-0.0486601	0.135029	10	-123.487	270.902	16.1003	1.74349e-05
675	0.809703	NA	+	NA	NA	NA	0.00805272	NA	0.0315276	NA	0.173479	6	-128.775	270.949	16.1475	1.70283e-05
161	0.792285	NA	NA	NA	NA	NA	0.0133958	NA	0.0174205	NA	NA	4	-131.152	270.949	16.1478	1.70262e-05
419	0.809619	NA	+	NA	NA	NA	0.00798177	NA	0.0314342	0.173749	NA	6	-128.776	270.951	16.1495	1.70118e-05
899	0.810404	NA	+	NA	NA	NA	NA	NA	0.0315266	-0.466419	0.637459	6	-128.776	270.951	16.1497	1.70102e-05
162	0.701503	+	NA	NA	NA	NA	8.62222e-05	NA	-0.00858989	NA	NA	5	-129.986	270.955	16.153	1.69817e-05
959	-0.192066	NA	+	+	+	0.176074	0.0486469	NA	-0.0101279	-3.05415	3.10232	10	-123.543	271.015	16.2131	1.64792e-05
950	0.0497517	+	NA	+	NA	0.226532	0.0446186	NA	-0.038936	-0.577133	0.688273	9	-124.93	271.018	16.216	1.64553e-05
803	0.810939	NA	+	NA	NA	NA	0.00725214	NA	NA	-0.371381	0.539302	6	-128.811	271.022	16.22	1.64225e-05
417	0.776986	NA	NA	NA	NA	NA	0.047777	NA	0.0420152	0.179489	NA	5	-130.045	271.074	16.2723	1.59987e-05
1017	0.569942	NA	NA	NA	+	0.216951	0.128359	0.247328	0.0679682	-3.27379	3.39291	9	-124.96	271.078	16.2763	1.59661e-05
673	0.777044	NA	NA	NA	NA	NA	0.0478507	NA	0.0420857	NA	0.17889	5	-130.048	271.08	16.2786	1.59483e-05
683	0.579367	NA	+	NA	+	NA	0.0733254	NA	0.0554964	NA	0.133061	7	-127.61	271.118	16.3159	1.56534e-05
427	0.579318	NA	+	NA	+	NA	0.0732465	NA	0.0554144	0.133195	NA	7	-127.611	271.12	16.3185	1.56327e-05
801	0.777446	NA	NA	NA	NA	NA	0.0459956	NA	NA	2.10128	-1.92379	5	-130.09	271.163	16.3614	1.5301e-05
897	0.77761	NA	NA	NA	NA	NA	NA	NA	0.0402766	2.13453	-1.95965	5	-130.101	271.185	16.3837	1.51319e-05
921	0.644418	NA	NA	NA	+	0.240593	NA	NA	0.0229029	-0.112031	0.198824	7	-127.645	271.189	16.3874	1.51034e-05
945	0.745023	NA	NA	NA	NA	0.274374	0.0873985	NA	0.0085439	-1.02404	1.13833	7	-127.655	271.209	16.4074	1.4953e-05
994	0.662394	+	NA	NA	NA	NA	0.0441904	0.250465	0.0549096	-0.96062	1.17847	8	-126.381	271.246	16.444	1.4682e-05
933	-0.0638382	NA	NA	+	NA	NA	0.0109475	NA	-0.00664139	1.54687	-1.41875	7	-127.7	271.298	16.4967	1.43003e-05
811	0.591011	NA	+	NA	+	NA	0.0691271	NA	NA	-0.697854	0.822573	7	-127.723	271.345	16.5436	1.39693e-05
947	0.778431	NA	+	NA	NA	0.26416	0.0485199	NA	0.0014711	-3.19881	3.30684	8	-126.439	271.361	16.5593	1.38594e-05
938	0.312586	+	NA	NA	+	NA	0.126184	NA	0.0408085	1.53193	-1.37205	8	-126.454	271.392	16.5899	1.36492e-05
907	0.611975	NA	+	NA	+	NA	NA	NA	0.0509362	-0.681172	0.80622	7	-127.771	271.441	16.6394	1.33159e-05
1001	0.544433	NA	NA	NA	+	NA	0.11104	0.274667	0.100552	-1.20077	1.3676	8	-126.522	271.527	16.7258	1.27524e-05
425	0.563607	NA	NA	NA	+	NA	0.109985	NA	0.0643867	0.141798	NA	6	-129.119	271.637	16.8357	1.20706e-05
681	0.563571	NA	NA	NA	+	NA	0.110069	NA	0.0644442	NA	0.141274	6	-129.121	271.642	16.8405	1.20419e-05
934	-0.0624137	+	NA	+	NA	NA	0.00600063	NA	-0.0223456	1.51537	-1.36026	8	-126.614	271.71	16.9082	1.16408e-05
932	0.695889	+	+	NA	NA	NA	-0.0124248	NA	-0.000998386	-1.35189	1.54781	8	-126.674	271.832	17.0301	1.09529e-05
809	0.576344	NA	NA	NA	+	NA	0.104332	NA	NA	2.05028	-1.91155	6	-129.249	271.898	17.0967	1.05939e-05
941	-0.274447	NA	NA	+	+	NA	0.07161	NA	0.018016	1.40452	-1.313	8	-126.727	271.936	17.1346	1.03949e-05
957	-0.124773	NA	NA	+	+	0.19999	0.0935108	NA	-0.00247401	-0.444222	0.505982	9	-125.452	272.063	17.2611	9.75789e-06
905	0.611173	NA	NA	NA	+	NA	NA	NA	0.0570365	2.27808	-2.14088	6	-129.452	272.304	17.5021	8.65035e-06
955	0.603788	NA	+	NA	+	0.236312	0.094538	NA	0.0239206	-3.22903	3.31288	9	-125.723	272.604	17.8025	7.44401e-06
953	0.589853	NA	NA	NA	+	0.250581	0.129605	NA	0.0284442	-0.892075	0.984952	8	-127.131	272.744	17.9428	6.93964e-06
930	0.670474	+	NA	NA	NA	NA	0.036282	NA	0.0152644	1.65057	-1.44148	7	-128.473	272.845	18.0437	6.59819e-06
931	0.809958	NA	+	NA	NA	NA	0.00820217	NA	0.0317506	-0.483668	0.656147	7	-128.773	273.445	18.6435	4.88845e-06
929	0.776632	NA	NA	NA	NA	NA	0.0465799	NA	0.0409786	1.92264	-1.73985	6	-130.031	273.461	18.6595	4.84964e-06
939	0.579495	NA	+	NA	+	NA	0.0737639	NA	0.0559381	-0.906715	1.03786	8	-127.605	273.694	18.892	4.31737e-06
937	0.563412	NA	NA	NA	+	NA	0.108746	NA	0.0634242	1.77062	-1.62571	7	-129.106	274.109	19.3078	3.50696e-06

## Sheet: S7. TP output -CP data
	(Intercept)	factor(helpers)	factor(Inc.375)	factor(Plumage)	factor(Year)	scale(CP_Vol)	scale(F_to_H_ratio)	scale(Number_of_Neighbours)	scale(TSL_sd)	scale(TSL)	scale(TSL^2)	df	logLik	AICc	delta	weight
96	-0.449119	+	+	+	+	0.183542	NA	0.260422	NA	NA	NA	8	-116.225	250.977	0	0.045805
80	-0.609888	+	+	+	+	NA	NA	0.253137	NA	NA	NA	7	-117.62	251.172	0.194899	0.0415519
95	-0.316578	NA	+	+	+	0.200602	NA	0.293569	NA	NA	NA	7	-118.219	252.37	1.39246	0.022832
87	-0.0493546	NA	+	+	NA	0.244155	NA	0.2901	NA	NA	NA	6	-119.511	252.446	1.46859	0.0219792
592	-0.539449	+	+	+	+	NA	NA	0.255916	NA	NA	0.103102	8	-117.138	252.803	1.8257	0.0183852
336	-0.539924	+	+	+	+	NA	NA	0.255757	NA	0.102751	NA	8	-117.144	252.815	1.83787	0.0182736
79	-0.479882	NA	+	+	+	NA	NA	0.287639	NA	NA	NA	6	-119.802	253.029	2.05159	0.0164216
608	-0.423556	+	+	+	+	0.166627	NA	0.259403	NA	NA	0.0614281	9	-116.058	253.33	2.3526	0.0141271
352	-0.424144	+	+	+	+	0.166763	NA	0.259325	NA	0.0606036	NA	9	-116.063	253.341	2.36378	0.0140483
128	-0.443024	+	+	+	+	0.189279	0.0413763	0.258938	NA	NA	NA	9	-116.156	253.527	2.54959	0.0128019
88	-0.0466293	+	+	+	NA	0.243743	NA	0.269381	NA	NA	NA	7	-118.813	253.558	2.58045	0.0126059
224	-0.449034	+	+	+	+	0.184792	NA	0.258843	-0.00971161	NA	NA	9	-116.22	253.655	2.67812	0.0120051
112	-0.609968	+	+	+	+	NA	0.01527	0.252596	NA	NA	NA	8	-117.611	253.749	2.77153	0.0114573
208	-0.609153	+	+	+	+	NA	NA	0.254503	0.00875257	NA	NA	8	-117.617	253.76	2.78277	0.0113931
92	0.366672	+	+	NA	+	0.24319	NA	0.233539	NA	NA	NA	7	-118.923	253.777	2.79979	0.0112965
16	-0.53442	+	+	+	+	NA	NA	NA	NA	NA	NA	6	-120.184	253.791	2.81391	0.0112171
32	-0.371347	+	+	+	+	0.177054	NA	NA	NA	NA	NA	7	-119.088	254.106	3.12905	0.00958183
599	-0.0407736	NA	+	+	NA	0.215418	NA	0.292082	NA	NA	0.0856358	7	-119.211	254.353	3.37545	0.00847117
343	-0.041048	NA	+	+	NA	0.21557	NA	0.291931	NA	0.0848225	NA	7	-119.218	254.368	3.39059	0.00840726
71	-0.158011	NA	+	+	NA	NA	NA	0.282778	NA	NA	NA	5	-121.836	254.673	3.69539	0.00721886
85	-0.0235879	NA	NA	+	NA	0.253932	NA	0.256595	NA	NA	NA	5	-121.886	254.772	3.79481	0.0068688
607	-0.295474	NA	+	+	+	0.189401	NA	0.293541	NA	NA	0.0412713	8	-118.152	254.83	3.85263	0.00667305
351	-0.296139	NA	+	+	+	0.189608	NA	0.293486	NA	0.040279	NA	8	-118.155	254.837	3.85984	0.00664903
127	-0.312025	NA	+	+	+	0.206527	0.0388075	0.292366	NA	NA	NA	8	-118.163	254.853	3.87587	0.00659596
215	-0.0619674	NA	+	+	NA	0.247205	NA	0.286232	-0.0308241	NA	NA	7	-119.467	254.865	3.88743	0.00655794
591	-0.412301	NA	+	+	+	NA	NA	0.290344	NA	NA	0.0896515	7	-119.475	254.881	3.90404	0.00650371
335	-0.412825	NA	+	+	+	NA	NA	0.29021	NA	0.089212	NA	7	-119.48	254.891	3.91381	0.006472
119	-0.0601995	NA	+	+	NA	0.23962	-0.0196469	0.290922	NA	NA	NA	7	-119.496	254.923	3.94604	0.00636855
83	0.748523	NA	+	NA	NA	0.298483	NA	0.277417	NA	NA	NA	5	-121.963	254.926	3.94878	0.00635984
223	-0.316704	NA	+	+	+	0.199689	NA	0.294481	0.00633076	NA	NA	8	-118.217	254.961	3.98408	0.00624856
600	-0.034704	+	+	+	NA	0.207631	NA	0.269705	NA	NA	0.109681	8	-118.312	255.15	4.17327	0.00568458
344	-0.0350372	+	+	+	NA	0.207706	NA	0.269527	NA	0.108959	NA	8	-118.322	255.17	4.19317	0.00562831
583	-0.115028	NA	+	+	NA	NA	NA	0.290416	NA	NA	0.15003	6	-120.887	255.197	4.21966	0.00555426
327	-0.115275	NA	+	+	NA	NA	NA	0.290173	NA	0.149837	NA	6	-120.894	255.211	4.23425	0.00551389
848	-0.539234	+	+	+	+	NA	NA	0.262379	NA	-4.64672	4.73635	9	-117.002	255.218	4.24059	0.00549643
84	0.675799	+	+	NA	NA	0.291697	NA	0.249675	NA	NA	NA	6	-120.925	255.274	4.29674	0.00534427
720	-0.53432	+	+	+	+	NA	NA	0.259917	0.0258532	NA	0.10742	9	-117.106	255.426	4.44873	0.00495317
864	-0.406639	+	+	+	+	0.185358	NA	0.27076	NA	-7.35019	7.38658	10	-115.719	255.438	4.46057	0.00492393
464	-0.534836	+	+	+	+	NA	NA	0.259731	0.0256962	0.107045	NA	9	-117.112	255.439	4.46169	0.00492118
624	-0.538172	+	+	+	+	NA	0.0249166	0.255262	NA	NA	0.105328	9	-117.113	255.441	4.46363	0.00491641
368	-0.538664	+	+	+	+	NA	0.0248026	0.255103	NA	0.104964	NA	9	-117.12	255.453	4.47626	0.00488546
207	-0.477889	NA	+	+	+	NA	NA	0.291793	0.0304444	NA	NA	7	-119.762	255.456	4.47863	0.00487967
111	-0.480034	NA	+	+	+	NA	0.00563324	0.287472	NA	NA	NA	7	-119.801	255.534	4.55652	0.00469328
28	0.346507	+	+	NA	+	0.234563	NA	NA	NA	NA	NA	6	-121.065	255.555	4.57743	0.00464448
528	-0.461404	+	+	+	+	NA	NA	NA	NA	NA	0.0944007	7	-119.832	255.594	4.61723	0.00455296
272	-0.461548	+	+	+	+	NA	NA	NA	NA	0.0943851	NA	7	-119.834	255.599	4.62159	0.00454305
584	-0.105171	+	+	+	NA	NA	NA	0.266799	NA	NA	0.172927	7	-119.893	255.718	4.7407	0.00428039
328	-0.105444	+	+	+	NA	NA	NA	0.266525	NA	0.172809	NA	7	-119.902	255.735	4.75787	0.00424379
76	0.319045	+	+	NA	+	NA	NA	0.226	NA	NA	NA	6	-121.157	255.737	4.7599	0.00423948
124	0.328085	+	+	NA	+	0.252351	0.0931186	0.233359	NA	NA	NA	8	-118.614	255.753	4.77621	0.00420506
604	0.378603	+	+	NA	+	0.216397	NA	0.233253	NA	NA	0.0882339	8	-118.617	255.76	4.78287	0.00419107
72	-0.156201	+	+	+	NA	NA	NA	0.260784	NA	NA	NA	6	-121.175	255.774	4.79664	0.00416232
348	0.378383	+	+	NA	+	0.21653	NA	0.233074	NA	0.0873508	NA	8	-118.625	255.776	4.79916	0.00415709
91	0.591809	NA	+	NA	+	0.268377	NA	0.27702	NA	NA	NA	6	-121.198	255.819	4.84179	0.00406941
216	-0.0671003	+	+	+	NA	0.248716	NA	0.262053	-0.0498719	NA	NA	8	-118.693	255.913	4.93581	0.00388254
93	-0.20803	NA	NA	+	+	0.223766	NA	0.256162	NA	NA	NA	6	-121.253	255.93	4.95322	0.00384889
640	-0.416219	+	+	+	+	0.172243	0.0450836	0.257968	NA	NA	0.0640298	10	-115.976	255.951	4.97401	0.00380907
384	-0.416849	+	+	+	+	0.172367	0.044965	0.257887	NA	0.0631696	NA	10	-115.982	255.963	4.98605	0.00378622
120	-0.0641915	+	+	+	NA	0.236665	-0.0319642	0.270366	NA	NA	NA	8	-118.773	256.072	5.09517	0.00358518
736	-0.423369	+	+	+	+	0.166224	NA	0.259734	0.00213419	NA	0.0619011	10	-116.057	256.115	5.13785	0.00350947
480	-0.423977	+	+	+	+	0.1664	NA	0.259622	0.00192031	0.0610305	NA	10	-116.063	256.126	5.14912	0.00348975
144	-0.540894	+	+	+	+	NA	NA	NA	-0.02653	NA	NA	7	-120.153	256.238	5.26048	0.00330076
48	-0.537861	+	+	+	+	NA	0.0294644	NA	NA	NA	NA	7	-120.154	256.238	5.26101	0.00329989
855	-0.0271154	NA	+	+	NA	0.235583	NA	0.303884	NA	-7.79517	7.85605	8	-118.864	256.253	5.27627	0.0032748
256	-0.443021	+	+	+	+	0.190476	0.0412185	0.257496	-0.00908183	NA	NA	10	-116.152	256.304	5.32673	0.00319322
86	-0.0212527	+	NA	+	NA	0.253863	NA	0.23706	NA	NA	NA	6	-121.453	256.33	5.35295	0.00315162
81	0.713292	NA	NA	NA	NA	0.304463	NA	0.250438	NA	NA	NA	4	-123.844	256.343	5.36564	0.00313169
220	0.365926	+	+	NA	+	0.242567	NA	0.234281	0.00472072	NA	NA	8	-118.922	256.37	5.39301	0.00308912
94	-0.289829	+	NA	+	+	0.211873	NA	0.224128	NA	NA	NA	7	-120.23	256.39	5.41321	0.00305808
240	-0.609135	+	+	+	+	NA	0.0158601	0.254059	0.00957502	NA	NA	9	-117.607	256.428	5.45066	0.00300135
544	-0.342654	+	+	+	+	0.162445	NA	NA	NA	NA	0.0588275	8	-118.951	256.429	5.45202	0.00299931
288	-0.343024	+	+	+	+	0.162464	NA	NA	NA	0.0584304	NA	8	-118.954	256.435	5.45754	0.00299105
23	0.0218326	NA	+	+	NA	0.243043	NA	NA	NA	NA	NA	5	-122.726	256.453	5.47581	0.00296385
588	0.353878	+	+	NA	+	NA	NA	0.230119	NA	NA	0.151662	7	-120.263	256.457	5.48007	0.00295754
64	-0.368493	+	+	+	+	0.186096	0.0585465	NA	NA	NA	NA	8	-118.968	256.462	5.48524	0.0029499
332	0.353705	+	+	NA	+	NA	NA	0.229817	NA	0.151429	NA	7	-120.271	256.472	5.49504	0.00293548
160	-0.377495	+	+	+	+	0.184127	NA	NA	-0.0474963	NA	NA	8	-118.985	256.496	5.51896	0.00290059
596	0.661501	+	+	NA	NA	0.245434	NA	0.249466	NA	NA	0.129745	7	-120.284	256.499	5.52186	0.00289638
340	0.661609	+	+	NA	NA	0.24552	NA	0.249211	NA	0.12898	NA	7	-120.296	256.523	5.54551	0.00286234
24	0.0208975	+	+	+	NA	0.242046	NA	NA	NA	NA	NA	6	-121.58	256.585	5.6074	0.00277512
595	0.745421	NA	+	NA	NA	0.262839	NA	0.279474	NA	NA	0.0995359	6	-121.598	256.62	5.64333	0.0027257
339	0.745451	NA	+	NA	NA	0.263021	NA	0.279264	NA	0.0986396	NA	6	-121.607	256.638	5.6609	0.00270186
103	-0.189462	NA	+	+	NA	NA	-0.0730577	0.285474	NA	NA	NA	6	-121.628	256.68	5.70295	0.00264565
597	-0.0137859	NA	NA	+	NA	0.227559	NA	0.260411	NA	NA	0.0795051	6	-121.639	256.702	5.72475	0.00261698
341	-0.0139987	NA	NA	+	NA	0.227554	NA	0.260268	NA	0.0791582	NA	6	-121.643	256.709	5.73215	0.00260731
31	-0.213	NA	+	+	+	0.199267	NA	NA	NA	NA	NA	6	-121.69	256.804	5.8265	0.00248716
863	-0.279508	NA	+	+	+	0.207787	NA	0.303885	NA	-7.47117	7.48939	9	-117.82	256.854	5.87652	0.00242572
727	-0.0453247	NA	+	+	NA	0.217408	NA	0.290702	-0.0104888	NA	0.082727	8	-119.206	256.938	5.96104	0.00232536
631	-0.045583	NA	+	+	NA	0.213805	-0.0085401	0.292353	NA	NA	0.0845245	8	-119.208	256.942	5.96512	0.00232061
471	-0.0457213	NA	+	+	NA	0.217623	NA	0.290517	-0.0107818	0.0818233	NA	8	-119.213	256.953	5.97564	0.00230844
375	-0.0459687	NA	+	+	NA	0.213919	-0.00874396	0.292212	NA	0.0836873	NA	8	-119.215	256.957	5.98	0.00230342
77	-0.378831	NA	NA	+	+	NA	NA	0.250259	NA	NA	NA	5	-122.98	256.961	5.98377	0.00229908
12	0.296143	+	+	NA	+	NA	NA	NA	NA	NA	NA	5	-122.981	256.962	5.98488	0.0022978
69	-0.141319	NA	NA	+	NA	NA	NA	0.251022	NA	NA	NA	4	-124.165	256.986	6.00844	0.00227089
15	-0.387225	NA	+	+	+	NA	NA	NA	NA	NA	NA	5	-123.021	257.042	6.0645	0.00220813
78	-0.461216	+	NA	+	+	NA	NA	0.214876	NA	NA	NA	6	-121.809	257.043	6.06556	0.00220695
117	-0.00305733	NA	NA	+	NA	0.263833	0.0423239	0.256392	NA	NA	NA	6	-121.819	257.061	6.08436	0.00218631
199	-0.161918	NA	+	+	NA	NA	NA	0.281714	-0.00918508	NA	NA	6	-121.833	257.089	6.11203	0.00215626
856	-0.0209738	+	+	+	NA	0.228838	NA	0.282394	NA	-7.85853	7.94197	9	-117.953	257.121	6.14368	0.00212242
213	-0.0313752	NA	NA	+	NA	0.25593	NA	0.254021	-0.0189761	NA	NA	6	-121.871	257.165	6.18797	0.00207593
847	-0.412108	NA	+	+	+	NA	NA	0.296151	NA	-4.54228	4.62016	8	-119.352	257.23	6.25266	0.00200985
115	0.746358	NA	+	NA	NA	0.304934	0.0339159	0.276804	NA	NA	NA	6	-121.922	257.268	6.29108	0.00197161
21	0.0269003	NA	NA	+	NA	0.252196	NA	NA	NA	NA	NA	4	-124.307	257.269	6.29215	0.00197056
719	-0.403187	NA	+	+	+	NA	NA	0.296698	0.046173	NA	0.0974971	8	-119.383	257.293	6.31582	0.00194737
463	-0.40376	NA	+	+	+	NA	NA	0.296537	0.0460188	0.0970363	NA	8	-119.389	257.304	6.32681	0.0019367
82	0.650232	+	NA	NA	NA	0.299046	NA	0.223883	NA	NA	NA	5	-123.153	257.306	6.32853	0.00193504
211	0.748572	NA	+	NA	NA	0.298737	NA	0.277183	-0.0019267	NA	NA	6	-121.963	257.349	6.3722	0.00189325
639	-0.289705	NA	+	+	+	0.195133	0.0412849	0.292358	NA	NA	0.0435438	9	-118.089	257.391	6.41429	0.00185382
383	-0.290403	NA	+	+	+	0.195329	0.041184	0.292301	NA	0.0425206	NA	9	-118.092	257.399	6.42211	0.00184659
20	0.680207	+	+	NA	NA	0.292078	NA	NA	NA	NA	NA	5	-123.212	257.425	6.44754	0.00182325
60	0.306603	+	+	NA	+	0.245449	0.09841	NA	NA	NA	NA	7	-120.749	257.43	6.45249	0.00181875
247	-0.0715909	NA	+	+	NA	0.242864	-0.0182036	0.287043	-0.0300699	NA	NA	8	-119.454	257.434	6.45716	0.00181451
623	-0.411785	NA	+	+	+	NA	0.0142985	0.290011	NA	NA	0.0909567	8	-119.467	257.461	6.48404	0.00179028
367	-0.412318	NA	+	+	+	NA	0.0141967	0.289878	NA	0.0905065	NA	8	-119.472	257.471	6.49403	0.00178136
735	-0.29395	NA	+	+	+	0.186262	NA	0.295699	0.0152629	NA	0.0447483	9	-118.142	257.497	6.52019	0.00175821
839	-0.113002	NA	+	+	NA	NA	NA	0.296541	NA	-4.23838	4.37774	7	-120.785	257.501	6.52395	0.00175491
479	-0.294649	NA	+	+	+	0.186509	NA	0.295607	0.0150282	0.0437139	NA	9	-118.145	257.505	6.52803	0.00175133
540	0.357949	+	+	NA	+	0.209754	NA	NA	NA	NA	0.0849294	7	-120.8	257.531	6.55372	0.00172898
255	-0.312125	NA	+	+	+	0.205462	0.0390282	0.293406	0.0073782	NA	NA	9	-118.161	257.536	6.55888	0.00172453
284	0.35781	+	+	NA	+	0.209743	NA	NA	NA	0.0845626	NA	7	-120.804	257.539	6.56183	0.00172198
615	-0.137517	NA	+	+	NA	NA	-0.0450817	0.291398	NA	NA	0.141434	7	-120.808	257.546	6.56912	0.00171572
359	-0.13782	NA	+	+	NA	NA	-0.0452193	0.291171	NA	0.141197	NA	7	-120.814	257.56	6.58275	0.00170406
581	-0.0939966	NA	NA	+	NA	NA	NA	0.260562	NA	NA	0.145438	5	-123.32	257.639	6.66221	0.00163769
325	-0.0940814	NA	NA	+	NA	NA	NA	0.26035	NA	0.145695	NA	5	-123.321	257.642	6.66463	0.00163571
711	-0.104127	NA	+	+	NA	NA	NA	0.293314	0.0229423	NA	0.154812	7	-120.864	257.66	6.68255	0.00162112
455	-0.104471	NA	+	+	NA	NA	NA	0.29304	0.0227459	0.154581	NA	7	-120.872	257.675	6.69789	0.00160873
860	0.383393	+	+	NA	+	0.238249	NA	0.250153	NA	-8.16555	8.22656	9	-118.236	257.686	6.7085	0.00160022
90	0.423758	+	NA	NA	+	0.261765	NA	0.208142	NA	NA	NA	6	-122.143	257.709	6.73164	0.00158181
212	0.674075	+	+	NA	NA	0.295109	NA	0.245406	-0.0284281	NA	NA	7	-120.89	257.711	6.7337	0.00158019
104	-0.192266	+	+	+	NA	NA	-0.0837078	0.263055	NA	NA	NA	7	-120.897	257.725	6.74769	0.00156917
30	-0.255244	+	NA	+	+	0.203844	NA	NA	NA	NA	NA	6	-122.155	257.733	6.75629	0.00156244
116	0.675657	+	+	NA	NA	0.294223	0.013756	0.249719	NA	NA	NA	7	-120.918	257.767	6.79026	0.00153612
123	0.552555	NA	+	NA	+	0.279054	0.0925203	0.275812	NA	NA	NA	7	-120.919	257.769	6.79175	0.00153498
728	-0.046396	+	+	+	NA	0.21252	NA	0.265756	-0.0268317	NA	0.102776	9	-118.279	257.772	6.79437	0.00153297
636	0.3392	+	+	NA	+	0.225105	0.0959016	0.233431	NA	NA	0.0913366	9	-118.285	257.785	6.80755	0.0015229
472	-0.0468374	+	+	+	NA	0.212663	NA	0.265548	-0.0271055	0.101964	NA	9	-118.288	257.79	6.81291	0.00151882
125	-0.207631	NA	NA	+	+	0.23827	0.0969997	0.256006	NA	NA	NA	7	-120.931	257.793	6.81564	0.00151675
380	0.339016	+	+	NA	+	0.225242	0.0957843	0.233245	NA	0.0903868	NA	9	-118.294	257.803	6.82556	0.00150925
632	-0.0457095	+	+	+	NA	0.204016	-0.0197014	0.270138	NA	NA	0.107386	9	-118.297	257.808	6.83063	0.00150543
376	-0.0461471	+	+	+	NA	0.204055	-0.0199032	0.26997	NA	0.106648	NA	9	-118.306	257.827	6.8499	0.00149099
524	0.330201	+	+	NA	+	NA	NA	NA	NA	NA	0.143432	6	-122.23	257.883	6.90583	0.00144987
268	0.330145	+	+	NA	+	NA	NA	NA	NA	0.1436	NA	6	-122.232	257.887	6.91009	0.00144679
89	0.596009	NA	NA	NA	+	0.282057	NA	0.248591	NA	NA	NA	5	-123.453	257.905	6.92787	0.00143398
976	-0.533703	+	+	+	+	NA	NA	0.266733	0.0280047	-4.72917	4.82319	10	-116.964	257.928	6.95051	0.00141784
880	-0.537709	+	+	+	+	NA	0.0273166	0.261753	NA	-4.74204	4.83377	10	-116.972	257.944	6.96637	0.00140664
14	-0.434509	+	NA	+	+	NA	NA	NA	NA	NA	NA	5	-123.487	257.974	6.99671	0.00138547
108	0.288695	+	+	NA	+	NA	0.0638153	0.225354	NA	NA	NA	7	-121.024	257.979	7.00172	0.001382
156	0.350564	+	+	NA	+	0.238994	NA	NA	-0.0276282	NA	NA	7	-121.033	257.997	7.01951	0.00136976
22	0.0262176	+	NA	+	NA	0.25179	NA	NA	NA	NA	NA	5	-123.501	258.002	7.02514	0.00136591
598	-0.00787256	+	NA	+	NA	0.220095	NA	0.238672	NA	NA	0.103285	7	-121.038	258.007	7.02958	0.00136288
603	0.608933	NA	+	NA	+	0.248129	NA	0.277849	NA	NA	0.0669882	7	-121.041	258.013	7.03613	0.00135843
342	-0.00813024	+	NA	+	NA	0.220002	NA	0.2385	NA	0.103073	NA	7	-121.042	258.016	7.03855	0.00135678
347	0.608589	NA	+	NA	+	0.248349	NA	0.277708	NA	0.0659171	NA	7	-121.047	258.025	7.04791	0.00135045
593	0.709581	NA	NA	NA	NA	0.27048	NA	0.25443	NA	NA	0.0949798	5	-123.52	258.04	7.0625	0.00134063
239	-0.478045	NA	+	+	+	NA	0.00802851	0.291616	0.030984	NA	NA	8	-119.76	258.046	7.0691	0.00133622
337	0.709634	NA	NA	NA	NA	0.270487	NA	0.254238	NA	0.0945757	NA	5	-123.525	258.049	7.07202	0.00133427
616	-0.131891	+	+	+	NA	NA	-0.053637	0.267649	NA	NA	0.163233	8	-119.779	258.085	7.10765	0.00131071
560	-0.463286	+	+	+	+	NA	0.0378991	NA	NA	NA	0.0975504	8	-119.781	258.089	7.11187	0.00130794
7	-0.117783	NA	+	+	NA	NA	NA	NA	NA	NA	NA	4	-124.718	258.092	7.11469	0.0013061
304	-0.46344	+	+	+	+	NA	0.0378148	NA	NA	0.0975183	NA	8	-119.784	258.094	7.11667	0.00130481
360	-0.132211	+	+	+	NA	NA	-0.0537708	0.267392	NA	0.163072	NA	8	-119.787	258.101	7.12368	0.00130024
840	-0.103074	+	+	+	NA	NA	NA	0.273049	NA	-4.23589	4.39772	8	-119.79	258.106	7.1292	0.00129666
896	-0.396641	+	+	+	+	0.192857	0.0522163	0.269483	NA	-7.69467	7.73272	11	-115.609	258.107	7.1302	0.00129601
580	0.679137	+	+	NA	NA	NA	NA	0.249698	NA	NA	0.214932	6	-122.349	258.121	7.14385	0.0012872
324	0.679122	+	+	NA	NA	NA	NA	0.249298	NA	0.214917	NA	6	-122.358	258.139	7.16216	0.00127547
126	-0.292914	+	NA	+	+	0.226799	0.108545	0.223125	NA	NA	NA	8	-119.809	258.144	7.16649	0.00127271
784	-0.463358	+	+	+	+	NA	NA	NA	NA	-1.97261	2.06118	8	-119.809	258.145	7.16806	0.00127171
204	0.316053	+	+	NA	+	NA	NA	0.230769	0.0339848	NA	NA	7	-121.11	258.15	7.17325	0.00126841
752	-0.53245	+	+	+	+	NA	0.0270262	0.259437	0.0276122	NA	0.110121	10	-117.076	258.153	7.1757	0.00126686
19	0.775961	NA	+	NA	NA	0.302107	NA	NA	NA	NA	NA	4	-124.754	258.163	7.18589	0.00126042
496	-0.532988	+	+	+	+	NA	0.0268961	0.259249	0.0274439	0.109729	NA	10	-117.083	258.166	7.18921	0.00125833
656	-0.465968	+	+	+	+	NA	NA	NA	-0.0122374	NA	0.0923774	8	-119.825	258.177	7.19966	0.00125178
400	-0.466139	+	+	+	+	NA	NA	NA	-0.0123087	0.0923474	NA	8	-119.827	258.181	7.20386	0.00124915
8	-0.117783	+	+	+	NA	NA	NA	NA	NA	NA	NA	5	-123.603	258.206	7.22895	0.00123358
200	-0.168287	+	+	+	NA	NA	NA	0.256855	-0.0285543	NA	NA	7	-121.14	258.211	7.23419	0.00123035
113	0.710565	NA	NA	NA	NA	0.32061	0.0820035	0.250918	NA	NA	NA	5	-123.608	258.217	7.23939	0.00122715
605	-0.183188	NA	NA	+	+	0.210477	NA	0.258255	NA	NA	0.0494895	7	-121.162	258.255	7.27827	0.00120353
349	-0.183611	NA	NA	+	+	0.210501	NA	0.258162	NA	0.0490719	NA	7	-121.164	258.26	7.28239	0.00120105
219	0.584147	NA	+	NA	+	0.263768	NA	0.280717	0.0280706	NA	NA	7	-121.165	258.262	7.28487	0.00119956
536	0.0433719	+	+	+	NA	0.207628	NA	NA	NA	NA	0.106496	7	-121.168	258.267	7.29013	0.00119641
280	0.0431442	+	+	+	NA	0.207581	NA	NA	NA	0.106202	NA	7	-121.173	258.277	7.30015	0.00119043
712	-0.10333	+	+	+	NA	NA	NA	0.26736	0.00391668	NA	0.173663	8	-119.893	258.312	7.33464	0.00117008
852	0.662246	+	+	NA	NA	0.268524	NA	0.266364	NA	-8.49146	8.59316	8	-119.894	258.315	7.33749	0.00116842
992	-0.40638	+	+	+	+	0.184802	NA	0.271207	0.00299367	-7.35112	7.38816	11	-115.718	258.326	7.34855	0.00116197
456	-0.103697	+	+	+	NA	NA	NA	0.267057	0.00371765	0.173507	NA	8	-119.901	258.329	7.35195	0.00116
851	0.745723	NA	+	NA	NA	0.284889	NA	0.295543	NA	-8.50488	8.57822	7	-121.22	258.371	7.39352	0.00113613
732	0.375819	+	+	NA	+	0.212173	NA	0.236608	0.0217241	NA	0.0928751	9	-118.596	258.405	7.42817	0.00111662
476	0.375625	+	+	NA	+	0.212339	NA	0.236385	0.0214933	0.0919578	NA	9	-118.604	258.423	7.44537	0.00110706
221	-0.207699	NA	NA	+	+	0.222582	NA	0.257286	0.00784706	NA	NA	7	-121.251	258.433	7.45547	0.00110149
252	0.327217	+	+	NA	+	0.25158	0.0931516	0.234194	0.00547269	NA	NA	9	-118.612	258.439	7.46139	0.00109823
26	0.401683	+	NA	NA	+	0.254902	NA	NA	NA	NA	NA	5	-123.725	258.449	7.47216	0.00109233
334	-0.380201	+	NA	+	+	NA	NA	0.220856	NA	0.118068	NA	7	-121.262	258.455	7.47807	0.00108911
590	-0.380064	+	NA	+	+	NA	NA	0.221031	NA	NA	0.117755	7	-121.262	258.455	7.47815	0.00108906
29	-0.145711	NA	NA	+	+	0.220317	NA	NA	NA	NA	NA	5	-123.737	258.474	7.49723	0.00107872
152	-0.018075	+	+	+	NA	0.251795	NA	NA	-0.0858843	NA	NA	7	-121.276	258.482	7.50515	0.00107446
520	-0.0448183	+	+	+	NA	NA	NA	NA	NA	NA	0.168389	6	-122.534	258.492	7.51495	0.00106921
264	-0.044806	+	+	+	NA	NA	NA	NA	NA	0.168607	NA	6	-122.537	258.497	7.5202	0.00106641
17	0.743041	NA	NA	NA	NA	0.307686	NA	NA	NA	NA	NA	3	-126.055	258.498	7.52058	0.0010662
18	0.656272	+	NA	NA	NA	0.299343	NA	NA	NA	NA	NA	4	-124.924	258.504	7.52681	0.00106288
535	0.0367417	NA	+	+	NA	0.219639	NA	NA	NA	NA	0.0702087	6	-122.551	258.525	7.5479	0.00105174
248	-0.0829031	+	+	+	NA	0.241784	-0.030126	0.263007	-0.0488395	NA	NA	9	-118.658	258.529	7.55224	0.00104946
70	-0.140128	+	NA	+	NA	NA	NA	0.23065	NA	NA	NA	5	-123.766	258.531	7.55404	0.00104851
279	0.0365661	NA	+	+	NA	0.219676	NA	NA	NA	0.0698206	NA	6	-122.554	258.531	7.55405	0.00104851
75	0.562323	NA	+	NA	+	NA	NA	0.27931	NA	NA	NA	5	-123.77	258.54	7.56322	0.00104371
151	-0.00743196	NA	+	+	NA	0.250424	NA	NA	-0.064655	NA	NA	6	-122.56	258.544	7.56699	0.00104174
606	-0.260477	+	NA	+	+	0.192586	NA	0.225613	NA	NA	0.0707715	8	-120.032	258.591	7.61414	0.00101747
350	-0.260898	+	NA	+	+	0.192511	NA	0.225487	NA	0.0705778	NA	8	-120.035	258.596	7.61882	0.0010151
594	0.633907	+	NA	NA	NA	0.2546	NA	0.224979	NA	NA	0.123961	6	-122.593	258.609	7.63222	0.00100832
589	-0.303123	NA	NA	+	+	NA	NA	0.256687	NA	NA	0.101082	6	-122.598	258.62	7.64265	0.00100307
338	0.633991	+	NA	NA	NA	0.254497	NA	0.224742	NA	0.123735	NA	6	-122.599	258.621	7.64381	0.00100249
333	-0.303265	NA	NA	+	+	NA	NA	0.256545	NA	0.101236	NA	6	-122.599	258.621	7.644	0.0010024
620	0.320151	+	+	NA	+	NA	0.0742486	0.230045	NA	NA	0.156304	8	-120.076	258.678	7.70076	0.00097435
209	0.713169	NA	NA	NA	NA	0.303405	NA	0.25142	0.00768036	NA	NA	5	-123.841	258.682	7.70527	0.000972152
582	-0.0842556	+	NA	+	NA	NA	NA	0.236537	NA	NA	0.168814	6	-122.632	258.687	7.71001	0.000969853
532	0.665379	+	+	NA	NA	0.245731	NA	NA	NA	NA	0.128823	6	-122.632	258.688	7.71095	0.000969397
326	-0.084343	+	NA	+	NA	NA	NA	0.236286	NA	0.169194	NA	6	-122.633	258.689	7.71165	0.000969058
364	0.320029	+	+	NA	+	NA	0.0741186	0.229736	NA	0.156049	NA	8	-120.084	258.694	7.71708	0.000966429
276	0.66542	+	+	NA	NA	0.245654	NA	NA	NA	0.128567	NA	6	-122.638	258.7	7.72309	0.00096353
118	-0.00394384	+	NA	+	NA	0.262078	0.0359942	0.237305	NA	NA	NA	7	-121.404	258.739	7.76138	0.000945258
214	-0.0349265	+	NA	+	NA	0.257378	NA	0.231679	-0.0333586	NA	NA	7	-121.405	258.741	7.76404	0.000944
176	-0.543693	+	+	+	+	NA	0.0274075	NA	-0.0247114	NA	NA	8	-120.127	258.781	7.80396	0.000925346
716	0.350173	+	+	NA	+	NA	NA	0.23825	0.0557815	NA	0.159773	8	-120.133	258.792	7.81528	0.000920125
579	0.775696	NA	+	NA	NA	NA	NA	0.285491	NA	NA	0.187573	5	-123.897	258.794	7.81704	0.000919315
460	0.350002	+	+	NA	+	NA	NA	0.237912	0.0556181	0.159514	NA	8	-120.141	258.809	7.8318	0.000912553
323	0.775659	NA	+	NA	NA	NA	NA	0.285129	NA	0.187482	NA	5	-123.905	258.809	7.83198	0.000912471
122	0.35549	+	NA	NA	+	0.276996	0.145452	0.208875	NA	NA	NA	7	-121.443	258.817	7.83941	0.000909089
844	0.354606	+	+	NA	+	NA	NA	0.238363	NA	-4.39614	4.5364	8	-120.156	258.838	7.86121	0.000899232
768	-0.415885	+	+	+	+	0.171593	0.0451921	0.258483	0.00340497	NA	0.064795	11	-115.975	258.839	7.86174	0.000898997
512	-0.416539	+	+	+	+	0.171758	0.0450657	0.258368	0.00317982	0.0638864	NA	11	-115.981	258.851	7.87392	0.000893538
576	-0.338453	+	+	+	+	0.171243	0.0612975	NA	NA	NA	0.0616481	9	-118.819	258.853	7.87573	0.000892727
320	-0.338864	+	+	+	+	0.171254	0.0612059	NA	NA	0.0612021	NA	9	-118.822	258.859	7.88203	0.00088992
55	0.0211628	NA	+	+	NA	0.242644	-0.0015677	NA	NA	NA	NA	6	-122.726	258.877	7.89937	0.000882237
800	-0.338002	+	+	+	+	0.171625	NA	NA	NA	-4.05044	4.09537	9	-118.857	258.928	7.95043	0.000860001
983	-0.0313588	NA	+	+	NA	0.237419	NA	0.302613	-0.00987498	-7.79323	7.85142	9	-118.859	258.933	7.95563	0.000857768
887	-0.0286667	NA	+	+	NA	0.235034	-0.00266548	0.303951	NA	-7.77982	7.84041	9	-118.863	258.941	7.9637	0.000854315
192	-0.374533	+	+	+	+	0.192752	0.0564067	NA	-0.0455033	NA	NA	9	-118.874	258.963	7.98543	0.000845081
627	0.742092	NA	+	NA	NA	0.269752	0.0464926	0.279027	NA	NA	0.105042	7	-121.522	258.975	7.99752	0.000839986
222	-0.29003	+	NA	+	+	0.212337	NA	0.223597	-0.00331229	NA	NA	8	-120.229	258.985	8.00753	0.000835795
672	-0.351714	+	+	+	+	0.170038	NA	NA	-0.0376124	NA	0.0504997	9	-118.889	258.992	8.01537	0.000832527
371	0.742139	NA	+	NA	NA	0.269898	0.046273	0.278808	NA	0.104109	NA	7	-121.531	258.994	8.01656	0.000832031
629	0.0129112	NA	NA	+	NA	0.237823	0.0535309	0.260659	NA	NA	0.0864282	7	-121.533	258.997	8.01964	0.000830749
416	-0.352103	+	+	+	+	0.170101	NA	NA	-0.0377318	0.0500442	NA	9	-118.891	258.997	8.0201	0.000830556
373	0.0125763	NA	NA	+	NA	0.237782	0.0533345	0.260502	NA	0.0860148	NA	7	-121.537	259.006	8.02854	0.00082706
853	-0.0067769	NA	NA	+	NA	0.238728	NA	0.266645	NA	-4.2526	4.31853	7	-121.541	259.012	8.03501	0.00082439
628	0.660868	+	+	NA	NA	0.249386	0.0265902	0.249761	NA	NA	0.132334	8	-120.258	259.042	8.06516	0.000812054
527	-0.325589	NA	+	+	+	NA	NA	NA	NA	NA	0.0746172	6	-122.82	259.064	8.08657	0.000803409
56	0.0122317	+	+	+	NA	0.237136	-0.0200634	NA	NA	NA	NA	7	-121.567	259.064	8.08717	0.000803167
271	-0.325683	NA	+	+	+	NA	NA	NA	NA	0.0745898	NA	6	-122.821	259.066	8.08896	0.000802448
372	0.660983	+	+	NA	NA	0.24944	0.0263778	0.249499	NA	0.131539	NA	8	-120.27	259.067	8.08965	0.000802173
5	-0.117783	NA	NA	+	NA	NA	NA	NA	NA	NA	NA	3	-126.341	259.068	8.09134	0.000801493
723	0.744642	NA	+	NA	NA	0.257847	NA	0.282346	0.0225247	NA	0.105439	7	-121.578	259.087	8.10999	0.000794054
724	0.661459	+	+	NA	NA	0.245673	NA	0.249286	-0.00118812	NA	0.129461	8	-120.284	259.094	8.11702	0.000791269
44	0.264446	+	+	NA	+	NA	0.0678935	NA	NA	NA	NA	6	-122.84	259.103	8.12623	0.000787633
27	0.618459	NA	+	NA	+	0.268903	NA	NA	NA	NA	NA	5	-124.052	259.105	8.12753	0.000787123
467	0.744682	NA	+	NA	NA	0.258079	NA	0.282088	0.0222224	0.104482	NA	7	-121.587	259.106	8.12866	0.000786676
63	-0.211297	NA	+	+	+	0.208739	0.0559234	NA	NA	NA	NA	7	-121.589	259.11	8.13249	0.000785173
519	-0.0592851	NA	+	+	NA	NA	NA	NA	NA	NA	0.132831	5	-124.057	259.114	8.1373	0.000783284
263	-0.0592373	NA	+	+	NA	NA	NA	NA	NA	0.133021	NA	5	-124.059	259.117	8.14015	0.00078217
468	0.661557	+	+	NA	NA	0.245815	NA	0.24899	-0.00146367	0.128629	NA	8	-120.296	259.118	8.14061	0.000781993
67	0.792436	NA	+	NA	NA	NA	NA	0.281044	NA	NA	NA	4	-125.238	259.132	8.15507	0.000776356
109	-0.386909	NA	NA	+	+	NA	0.0591873	0.250046	NA	NA	NA	6	-122.862	259.148	8.17106	0.000770173
110	-0.474348	+	NA	+	+	NA	0.0757615	0.213881	NA	NA	NA	7	-121.61	259.151	8.17358	0.000769205
13	-0.331821	NA	NA	+	+	NA	NA	NA	NA	NA	NA	4	-125.249	259.153	8.17618	0.000768206
121	0.537547	NA	NA	NA	+	0.298076	0.13608	0.249126	NA	NA	NA	6	-122.874	259.171	8.19372	0.000761497
231	-0.193428	NA	+	+	NA	NA	-0.0731174	0.284332	-0.00955995	NA	NA	7	-121.624	259.18	8.20251	0.000758158
725	-0.0138956	NA	NA	+	NA	0.227606	NA	0.260374	-0.000249051	NA	0.0794418	7	-121.639	259.209	8.23205	0.000747044
159	-0.217768	NA	+	+	+	0.20495	NA	NA	-0.0351166	NA	NA	7	-121.641	259.212	8.23497	0.000745954
469	-0.0141825	NA	NA	+	NA	0.227632	NA	0.260206	-0.000417933	0.0790517	NA	7	-121.643	259.217	8.23944	0.000744289
543	-0.195924	NA	+	+	+	0.191217	NA	NA	NA	NA	0.0307127	7	-121.657	259.245	8.26761	0.000733878
287	-0.1963	NA	+	+	+	0.191313	NA	NA	NA	0.0301794	NA	7	-121.658	259.247	8.27029	0.000732894
205	-0.373776	NA	NA	+	+	NA	NA	0.255085	0.0358833	NA	NA	6	-122.93	259.284	8.30734	0.000719444
101	-0.146965	NA	NA	+	NA	NA	-0.0157478	0.251075	NA	NA	NA	5	-124.156	259.311	8.33417	0.000709858
533	0.0408477	NA	NA	+	NA	0.230484	NA	NA	NA	NA	0.0647786	5	-124.16	259.32	8.34264	0.000706856
277	0.040763	NA	NA	+	NA	0.230389	NA	NA	NA	0.0647926	NA	5	-124.161	259.322	8.34441	0.000706231
197	-0.139353	NA	NA	+	NA	NA	NA	0.251582	0.00445333	NA	NA	5	-124.164	259.328	8.35117	0.000703849
68	0.713447	+	+	NA	NA	NA	NA	0.247792	NA	NA	NA	5	-124.174	259.348	8.37038	0.00069712
114	0.650649	+	NA	NA	NA	0.312552	0.0700793	0.225679	NA	NA	NA	6	-122.976	259.376	8.39915	0.000687164
62	-0.261579	+	NA	+	+	0.220901	0.114967	NA	NA	NA	NA	7	-121.723	259.377	8.39956	0.000687023
140	0.295664	+	+	NA	+	NA	NA	NA	0.00564264	NA	NA	6	-122.98	259.383	8.40614	0.000684767
149	0.0036639	NA	NA	+	NA	0.258198	NA	NA	-0.0512655	NA	NA	5	-124.207	259.414	8.43676	0.000674363
47	-0.389633	NA	+	+	+	NA	0.0186816	NA	NA	NA	NA	6	-123.009	259.443	8.46558	0.000664716
53	0.0467394	NA	NA	+	NA	0.264338	0.0483692	NA	NA	NA	NA	5	-124.228	259.457	8.47976	0.000660017
572	0.317777	+	+	NA	+	0.220231	0.100188	NA	NA	NA	0.0875997	8	-120.467	259.46	8.48267	0.000659057
143	-0.389047	NA	+	+	+	NA	NA	NA	-0.00747826	NA	NA	6	-123.019	259.461	8.48388	0.000658661
316	0.317663	+	+	NA	+	0.220226	0.100085	NA	NA	0.0871536	NA	8	-120.472	259.469	8.4922	0.000655927
895	-0.27173	NA	+	+	+	0.215184	0.0480802	0.302709	NA	-7.75071	7.77052	10	-117.735	259.469	8.4922	0.000655925
206	-0.457871	+	NA	+	+	NA	NA	0.21805	0.0205362	NA	NA	7	-121.792	259.515	8.53827	0.000640991
58	0.334832	+	NA	NA	+	0.27111	0.146665	NA	NA	NA	NA	6	-123.052	259.529	8.55151	0.000636759
245	-0.0113024	NA	NA	+	NA	0.266425	0.0435227	0.253583	-0.0211223	NA	NA	7	-121.8	259.531	8.5539	0.000636001
270	-0.350999	+	NA	+	+	NA	NA	NA	NA	0.108989	NA	6	-123.059	259.541	8.56369	0.000632893
526	-0.351253	+	NA	+	+	NA	NA	NA	NA	NA	0.108367	6	-123.061	259.546	8.56899	0.000631219
148	0.676135	+	+	NA	NA	0.300443	NA	NA	-0.0619257	NA	NA	6	-123.062	259.547	8.56968	0.000631002
602	0.435019	+	NA	NA	+	0.232576	NA	0.21011	NA	NA	0.0951488	7	-121.813	259.557	8.57992	0.000627779
346	0.43483	+	NA	NA	+	0.232481	NA	0.209908	NA	0.0949172	NA	7	-121.817	259.564	8.58736	0.000625446
587	0.603202	NA	+	NA	+	NA	NA	0.282208	NA	NA	0.140395	6	-123.08	259.585	8.60756	0.000619162
331	0.602997	NA	+	NA	+	NA	NA	0.281938	NA	0.140106	NA	6	-123.087	259.597	8.61965	0.000615431
991	-0.277967	NA	+	+	+	0.204642	NA	0.305967	0.01538	-7.46259	7.48429	10	-117.809	259.619	8.64153	0.000608734
759	-0.0500157	NA	+	+	NA	0.215789	-0.00842783	0.290976	-0.0104037	NA	0.0816562	9	-119.203	259.621	8.64355	0.00060812
503	-0.0505182	NA	+	+	NA	0.215966	-0.00862658	0.2908	-0.0106931	0.0807304	NA	9	-119.21	259.635	8.65789	0.000603776
892	0.341067	+	+	NA	+	0.249391	0.103962	0.251186	NA	-8.82336	8.88496	10	-117.844	259.688	8.71092	0.000587976
210	0.649413	+	NA	NA	NA	0.300684	NA	0.221827	-0.0128632	NA	NA	6	-123.146	259.716	8.73898	0.000579786
975	-0.402568	NA	+	+	+	NA	NA	0.302753	0.0480679	-4.65405	4.73972	9	-119.253	259.72	8.74261	0.000578733
534	0.0475336	+	NA	+	NA	0.219123	NA	NA	NA	NA	0.0999687	6	-123.151	259.725	8.74831	0.000577088
278	0.0474129	+	NA	+	NA	0.218927	NA	NA	NA	0.100138	NA	6	-123.152	259.728	8.75061	0.000576423
243	0.746431	NA	+	NA	NA	0.305493	0.0341675	0.276345	-0.0037965	NA	NA	7	-121.922	259.774	8.79719	0.000563155
6	-0.117783	+	NA	+	NA	NA	NA	NA	NA	NA	NA	4	-125.574	259.804	8.82655	0.000554947
530	0.639963	+	NA	NA	NA	0.254858	NA	NA	NA	NA	0.122531	5	-124.414	259.827	8.85023	0.000548416
274	0.639977	+	NA	NA	NA	0.254617	NA	NA	NA	0.122737	NA	5	-124.415	259.831	8.8535	0.000547519
52	0.680008	+	+	NA	NA	0.295291	0.015863	NA	NA	NA	NA	6	-123.204	259.832	8.85464	0.000547207
625	0.705676	NA	NA	NA	NA	0.285242	0.0944001	0.255733	NA	NA	0.105953	6	-123.209	259.843	8.86551	0.000544242
984	-0.0320272	+	+	+	NA	0.233391	NA	0.278689	-0.0256697	-7.83824	7.9152	10	-117.922	259.845	8.8676	0.000543673
369	0.705747	NA	NA	NA	NA	0.285225	0.0941805	0.255517	NA	0.105454	NA	6	-123.216	259.855	8.87785	0.000540894
859	0.611234	NA	+	NA	+	0.269555	NA	0.293514	NA	-8.36457	8.40643	8	-120.668	259.863	8.88596	0.000538704
888	-0.0289481	+	+	+	NA	0.226065	-0.0137558	0.282594	NA	-7.77703	7.85919	10	-117.946	259.892	8.91448	0.000531076
879	-0.411476	NA	+	+	+	NA	0.016216	0.295796	NA	-4.58771	4.66691	9	-119.342	259.898	8.92102	0.000529343
796	0.360376	+	+	NA	+	0.220162	NA	NA	NA	-4.31021	4.38079	8	-120.698	259.921	8.94435	0.000523204
542	-0.224308	+	NA	+	+	0.186916	NA	NA	NA	NA	0.0644619	7	-122.004	259.94	8.9626	0.000518453
286	-0.224468	+	NA	+	+	0.186762	NA	NA	NA	0.0646459	NA	7	-122.004	259.94	8.96285	0.000518388
871	-0.135313	NA	+	+	NA	NA	-0.0443995	0.297441	NA	-4.17114	4.30233	8	-120.709	259.943	8.96626	0.000517505
74	0.370235	+	NA	NA	+	NA	NA	0.201925	NA	NA	NA	5	-124.473	259.946	8.96919	0.000516746
751	-0.402131	NA	+	+	+	NA	0.0187684	0.296434	0.0477152	NA	0.0994632	9	-119.37	259.955	8.9775	0.000514604
495	-0.402718	NA	+	+	+	NA	0.0186456	0.296272	0.0475491	0.0989875	NA	9	-119.376	259.966	8.98883	0.000511696
601	0.614183	NA	NA	NA	+	0.25998	NA	0.251742	NA	NA	0.0731552	6	-123.271	259.967	8.98947	0.000511534
188	0.310591	+	+	NA	+	0.249678	0.0977756	NA	-0.0257862	NA	NA	8	-120.721	259.968	8.991	0.000511143
709	-0.0768565	NA	NA	+	NA	NA	NA	0.265322	0.0345371	NA	0.152039	6	-123.274	259.971	8.99429	0.000510303
46	-0.451418	+	NA	+	+	NA	0.081571	NA	NA	NA	NA	6	-123.274	259.972	8.99462	0.000510218
345	0.613981	NA	NA	NA	+	0.260002	NA	0.251586	NA	0.0726695	NA	6	-123.275	259.974	8.99637	0.000509771
453	-0.0770056	NA	NA	+	NA	NA	NA	0.265085	0.0344185	0.152271	NA	6	-123.275	259.974	8.99732	0.00050953
25	0.620885	NA	NA	NA	+	0.282641	NA	NA	NA	NA	NA	4	-125.663	259.981	9.0042	0.00050778
531	0.772829	NA	+	NA	NA	0.270169	NA	NA	NA	NA	0.0872675	5	-124.496	259.993	9.01556	0.000504903
275	0.772825	NA	+	NA	NA	0.270181	NA	NA	NA	0.0869225	NA	5	-124.5	260	9.02285	0.000503066
556	0.296085	+	+	NA	+	NA	0.0770665	NA	NA	NA	0.148153	7	-122.041	260.013	9.03565	0.000499858
635	0.569108	NA	+	NA	+	0.258181	0.0951822	0.276819	NA	NA	0.0704853	8	-120.745	260.016	9.03881	0.000499069
300	0.296069	+	+	NA	+	NA	0.0769588	NA	NA	0.14829	NA	7	-122.044	260.018	9.04093	0.00049854
379	0.568797	NA	+	NA	+	0.258402	0.0950762	0.276674	NA	0.0693551	NA	8	-120.751	260.029	9.05197	0.000495796
967	-0.10123	NA	+	+	NA	NA	NA	0.299744	0.0248569	-4.31276	4.45708	8	-120.759	260.044	9.06728	0.000492015
613	-0.088252	NA	NA	+	NA	NA	0.0133697	0.260706	NA	NA	0.147999	6	-123.313	260.05	9.07278	0.000490663
357	-0.0883936	NA	NA	+	NA	NA	0.0132484	0.260489	NA	0.148232	NA	6	-123.314	260.053	9.07544	0.000490011
516	0.68182	+	+	NA	NA	NA	NA	NA	NA	NA	0.214711	5	-124.527	260.053	9.07609	0.000489853
260	0.681743	+	+	NA	NA	NA	NA	NA	NA	0.215073	NA	5	-124.528	260.057	9.07967	0.000488976
837	-0.0937733	NA	NA	+	NA	NA	NA	0.261554	NA	-0.705635	0.849288	6	-123.317	260.058	9.08062	0.000488744
150	-0.00448218	+	NA	+	NA	0.259625	NA	NA	-0.0675724	NA	NA	6	-123.322	260.069	9.09144	0.000486106
261	-0.0595511	NA	NA	+	NA	NA	NA	NA	NA	0.131603	NA	4	-125.713	260.082	9.10487	0.000482853
517	-0.0597745	NA	NA	+	NA	NA	NA	NA	NA	NA	0.13102	4	-125.716	260.087	9.1099	0.00048164
743	-0.127192	NA	+	+	NA	NA	-0.0441143	0.29409	0.021103	NA	0.146033	8	-120.789	260.104	9.12678	0.000477593
668	0.359478	+	+	NA	+	0.212549	NA	NA	-0.012849	NA	0.0822866	8	-120.793	260.112	9.13518	0.00047559
487	-0.127595	NA	+	+	NA	NA	-0.0442633	0.293832	0.0209055	0.145757	NA	8	-120.796	260.118	9.14111	0.000474184
412	0.359353	+	+	NA	+	0.212569	NA	NA	-0.012958	0.0818857	NA	8	-120.797	260.12	9.14306	0.000473721
158	-0.260527	+	NA	+	+	0.209561	NA	NA	-0.0364087	NA	NA	7	-122.101	260.133	9.15554	0.000470774
767	-0.287869	NA	+	+	+	0.191662	0.0420331	0.294701	0.0169558	NA	0.047465	10	-118.076	260.152	9.17489	0.00046624
262	-0.0451808	+	NA	+	NA	NA	NA	NA	NA	0.166562	NA	5	-124.576	260.153	9.17581	0.000466026
518	-0.0454	+	NA	+	NA	NA	NA	NA	NA	NA	0.165879	5	-124.58	260.159	9.18235	0.000464505
511	-0.288605	NA	+	+	+	0.191898	0.0419178	0.294606	0.0167093	0.0463972	NA	10	-118.08	260.161	9.18344	0.000464253
637	-0.181054	NA	NA	+	+	0.224299	0.0995566	0.258352	NA	NA	0.0538159	8	-120.823	260.173	9.19553	0.000461453
381	-0.181549	NA	NA	+	+	0.224328	0.0994554	0.258249	NA	0.0532929	NA	8	-120.826	260.178	9.20094	0.000460207
39	-0.135037	NA	+	+	NA	NA	-0.061246	NA	NA	NA	NA	5	-124.589	260.179	9.20185	0.000459998
218	0.421426	+	NA	NA	+	0.259694	NA	0.210273	0.0136429	NA	NA	7	-122.135	260.201	9.22379	0.00045498
577	0.740001	NA	NA	NA	NA	NA	NA	0.262993	NA	NA	0.184459	4	-125.774	260.203	9.22575	0.000454534
321	0.739991	NA	NA	NA	NA	NA	NA	0.262677	NA	0.184817	NA	4	-125.774	260.205	9.22744	0.000454149
40	-0.140426	+	+	+	NA	NA	-0.0775819	NA	NA	NA	NA	6	-123.392	260.207	9.22961	0.000453657
849	0.708149	NA	NA	NA	NA	0.283324	NA	0.262886	NA	-4.90426	4.98381	6	-123.397	260.219	9.24137	0.000450997
232	-0.204593	+	+	+	NA	NA	-0.0841826	0.258837	-0.0297152	NA	NA	8	-120.859	260.244	9.26643	0.000445383
61	-0.148923	NA	NA	+	+	0.2368	0.102417	NA	NA	NA	NA	6	-123.413	260.249	9.27188	0.00044417
217	0.587945	NA	NA	NA	+	0.276728	NA	0.252552	0.0302262	NA	NA	6	-123.418	260.26	9.2824	0.000441839
578	0.651302	+	NA	NA	NA	NA	NA	0.226759	NA	NA	0.211329	5	-124.639	260.279	9.30182	0.000437571
322	0.651253	+	NA	NA	NA	NA	NA	0.226393	NA	0.211815	NA	5	-124.64	260.28	9.30255	0.00043741
244	0.673852	+	+	NA	NA	0.298003	0.0151635	0.245392	-0.029048	NA	NA	8	-120.882	260.289	9.31228	0.000435289
251	0.544332	NA	+	NA	+	0.274039	0.092927	0.279616	0.0294689	NA	NA	8	-120.883	260.293	9.3157	0.000434545
529	0.739864	NA	NA	NA	NA	0.277479	NA	NA	NA	NA	0.0825394	4	-125.828	260.312	9.33449	0.000430481
273	0.739876	NA	NA	NA	NA	0.277353	NA	NA	NA	0.0825802	NA	4	-125.829	260.314	9.33691	0.00042996
49	0.740165	NA	NA	NA	NA	0.325216	0.0835518	NA	NA	NA	NA	4	-125.83	260.315	9.33764	0.000429804
538	0.412128	+	NA	NA	+	0.227695	NA	NA	NA	NA	0.0897144	6	-123.446	260.316	9.33856	0.000429605
282	0.412014	+	NA	NA	+	0.227491	NA	NA	NA	0.0899184	NA	6	-123.447	260.317	9.33963	0.000429376
135	-0.137167	NA	+	+	NA	NA	NA	NA	-0.0398823	NA	NA	5	-124.659	260.318	9.34059	0.000429169
10	0.347136	+	NA	NA	+	NA	NA	NA	NA	NA	NA	4	-125.832	260.319	9.34207	0.000428853
54	0.0419355	+	NA	+	NA	0.261064	0.038001	NA	NA	NA	NA	6	-123.451	260.327	9.34955	0.000427251
136	-0.147761	+	+	+	NA	NA	NA	NA	-0.0621157	NA	NA	6	-123.456	260.337	9.35949	0.000425134
652	0.328738	+	+	NA	+	NA	NA	NA	0.0237669	NA	0.146543	7	-122.207	260.346	9.36837	0.000423249
396	0.328682	+	+	NA	+	NA	NA	NA	0.0237017	0.146705	NA	7	-122.209	260.35	9.37287	0.000422298
638	-0.262189	+	NA	+	+	0.206677	0.112543	0.224938	NA	NA	0.0763386	9	-119.579	260.371	9.39422	0.000417815
780	0.330256	+	+	NA	+	NA	NA	NA	NA	-1.32691	1.46688	7	-122.22	260.372	9.39449	0.000417758
382	-0.262687	+	NA	+	+	0.206604	0.11241	0.224802	NA	0.0760276	NA	9	-119.582	260.378	9.40089	0.000416423
253	-0.207184	NA	NA	+	+	0.236647	0.0972671	0.257451	0.0103568	NA	NA	8	-120.926	260.379	9.40207	0.000416177
142	-0.437182	+	NA	+	+	NA	NA	NA	-0.0102952	NA	NA	6	-123.483	260.389	9.41223	0.00041407
51	0.773029	NA	+	NA	NA	0.311025	0.0427806	NA	NA	NA	NA	5	-124.695	260.39	9.41277	0.000413958
721	0.708762	NA	NA	NA	NA	0.263724	NA	0.258647	0.0305409	NA	0.102361	6	-123.485	260.393	9.41623	0.000413242
465	0.708823	NA	NA	NA	NA	0.263752	NA	0.258418	0.0303573	0.101931	NA	6	-123.49	260.404	9.4266	0.000411105
630	0.0160467	+	NA	+	NA	0.229253	0.0485553	0.239327	NA	NA	0.109063	8	-120.948	260.423	9.4454	0.000407258
147	0.776119	NA	+	NA	NA	0.306955	NA	NA	-0.0329706	NA	NA	5	-124.713	260.425	9.44796	0.000406738
988	0.38055	+	+	NA	+	0.234001	NA	0.253464	0.0221646	-8.16545	8.23114	10	-118.213	260.426	9.44907	0.000406511
374	0.0156577	+	NA	+	NA	0.229123	0.0483375	0.239141	NA	0.108782	NA	8	-120.953	260.433	9.45593	0.000405119
854	-0.00130557	+	NA	+	NA	0.230635	NA	0.244887	NA	-3.88184	3.97203	8	-120.954	260.435	9.45792	0.000404716
65	0.757237	NA	NA	NA	NA	NA	NA	0.255595	NA	NA	NA	3	-127.032	260.451	9.4737	0.000401535
330	0.405181	+	NA	NA	+	NA	NA	0.207974	NA	0.163436	NA	6	-123.514	260.452	9.47464	0.000401348
586	0.405297	+	NA	NA	+	NA	NA	0.208271	NA	NA	0.163017	6	-123.514	260.452	9.47519	0.000401237
836	0.680873	+	+	NA	NA	NA	NA	0.256926	NA	-3.94938	4.15484	7	-122.267	260.464	9.48697	0.00039888
236	0.284712	+	+	NA	+	NA	0.0656645	0.230391	0.0366718	NA	NA	8	-120.969	260.465	9.48745	0.000398784
731	0.599773	NA	+	NA	+	0.238435	NA	0.283442	0.0423919	NA	0.0762453	8	-120.97	260.467	9.48944	0.000398388
475	0.599479	NA	+	NA	+	0.238687	NA	0.283254	0.0421412	0.075149	NA	8	-120.977	260.48	9.50294	0.000395709
708	0.680322	+	+	NA	NA	NA	NA	0.255397	0.04036	NA	0.221053	7	-122.285	260.5	9.52303	0.000391753
664	0.00976891	+	+	+	NA	0.220263	NA	NA	-0.0661417	NA	0.090435	8	-120.993	260.513	9.53617	0.000389189
622	-0.390399	+	NA	+	+	NA	0.0871313	0.22061	NA	NA	0.124993	8	-120.996	260.517	9.5402	0.000388406
366	-0.390579	+	NA	+	+	NA	0.0870156	0.220425	NA	0.125258	NA	8	-120.996	260.519	9.54139	0.000388174
452	0.680301	+	+	NA	NA	NA	NA	0.25496	0.0401654	0.221005	NA	7	-122.294	260.52	9.54261	0.000387937
764	0.336127	+	+	NA	+	0.22038	0.0962352	0.236927	0.0232428	NA	0.0963567	10	-118.261	260.521	9.54428	0.000387613
408	0.00947438	+	+	+	NA	0.220284	NA	NA	-0.0662844	0.090047	NA	8	-120.998	260.522	9.54475	0.000387523
760	-0.0571136	+	+	+	NA	0.20885	-0.0195127	0.266177	-0.0266712	NA	0.100557	10	-118.264	260.527	9.55008	0.000386491
508	0.335973	+	+	NA	+	0.220552	0.096111	0.236696	0.022998	0.0953714	NA	10	-118.27	260.54	9.56334	0.000383937
504	-0.0576516	+	+	+	NA	0.208956	-0.0197083	0.265978	-0.0269401	0.0997305	NA	10	-118.273	260.545	9.56802	0.00038304
50	0.656765	+	NA	NA	NA	0.313092	0.0669508	NA	NA	NA	NA	5	-124.774	260.549	9.57144	0.000382385
872	-0.129693	+	+	+	NA	NA	-0.0529272	0.273818	NA	-4.15315	4.30573	9	-119.679	260.572	9.59495	0.000377917
726	-0.0131501	+	NA	+	NA	0.222259	NA	0.236703	-0.0120181	NA	0.100472	8	-121.032	260.59	9.61281	0.000374556
470	-0.0134718	+	NA	+	NA	0.222201	NA	0.236509	-0.0121743	0.100217	NA	8	-121.036	260.599	9.62147	0.000372939
626	0.633176	+	NA	NA	NA	0.267612	0.0829818	0.227643	NA	NA	0.132271	7	-122.344	260.618	9.64126	0.000369267
612	0.679371	+	+	NA	NA	NA	-0.0108196	0.249591	NA	NA	0.213203	7	-122.344	260.62	9.6428	0.000368983
203	0.547571	NA	+	NA	+	NA	NA	0.28682	0.0676619	NA	NA	6	-123.598	260.62	9.64322	0.000368905
370	0.633277	+	NA	NA	NA	0.267487	0.0827406	0.227384	NA	0.131947	NA	7	-122.351	260.633	9.65572	0.000366606
356	0.67936	+	+	NA	NA	NA	-0.0109658	0.249192	NA	0.213161	NA	7	-122.353	260.638	9.66088	0.000365661
241	0.710542	NA	NA	NA	NA	0.320201	0.0818144	0.251239	0.00259746	NA	NA	6	-123.608	260.64	9.66259	0.000365348
792	0.0465239	+	+	+	NA	0.218343	NA	NA	NA	-4.40694	4.49884	8	-121.065	260.657	9.67989	0.000362203
634	0.365351	+	NA	NA	+	0.247116	0.148456	0.211357	NA	NA	0.099566	8	-121.076	260.679	9.70139	0.00035833
378	0.365212	+	NA	NA	+	0.247045	0.148306	0.211144	NA	0.0991816	NA	8	-121.081	260.689	9.71183	0.000356465
861	-0.172947	NA	NA	+	+	0.220373	NA	0.263608	NA	-3.75202	3.79029	8	-121.084	260.695	9.7175	0.000355455
146	0.653024	+	NA	NA	NA	0.305576	NA	NA	-0.0449651	NA	NA	5	-124.848	260.696	9.71916	0.000355159
816	-0.465411	+	+	+	+	NA	0.0391365	NA	NA	-2.11429	2.20567	9	-119.756	260.726	9.74906	0.000349889
145	0.742896	NA	NA	NA	NA	0.310992	NA	NA	-0.0221087	NA	NA	4	-126.038	260.731	9.75365	0.000349088
1008	-0.5315	+	+	+	+	NA	0.0296531	0.266306	0.0299735	-4.83841	4.93501	11	-116.929	260.746	9.76892	0.000346432
883	0.741987	NA	+	NA	NA	0.293439	0.0528264	0.295303	NA	-8.78249	8.8609	8	-121.12	260.767	9.78991	0.000342816
688	-0.466721	+	+	+	+	NA	0.0369958	NA	-0.00928178	NA	0.0959466	9	-119.778	260.77	9.79252	0.000342369
744	-0.131113	+	+	+	NA	NA	-0.0535603	0.267884	0.00161059	NA	0.163552	9	-119.779	260.773	9.79539	0.000341878
432	-0.466906	+	+	+	+	NA	0.0369046	NA	-0.00936442	0.0958985	NA	9	-119.78	260.774	9.79718	0.000341572
488	-0.13153	+	+	+	NA	NA	-0.0537037	0.267597	0.00141082	0.163351	NA	9	-119.787	260.789	9.81148	0.000339139
968	-0.100259	+	+	+	NA	NA	NA	0.273932	0.00602181	-4.25721	4.42011	9	-119.788	260.791	9.81402	0.000338709
107	0.539651	NA	+	NA	+	NA	0.0508712	0.278228	NA	NA	NA	6	-123.692	260.807	9.82989	0.000336031
73	0.563655	NA	NA	NA	+	NA	NA	0.25198	NA	NA	NA	4	-126.076	260.808	9.83046	0.000335934
621	-0.308483	NA	NA	+	+	NA	0.0685113	0.256869	NA	NA	0.106575	7	-122.44	260.81	9.83313	0.000335487
365	-0.30866	NA	NA	+	+	NA	0.0684143	0.256719	NA	0.10669	NA	7	-122.441	260.812	9.83533	0.000335118
541	-0.126244	NA	NA	+	+	0.210935	NA	NA	NA	NA	0.0350838	6	-123.696	260.815	9.83776	0.000334712
285	-0.126378	NA	NA	+	+	0.210886	NA	NA	NA	0.0350484	NA	6	-123.696	260.816	9.83843	0.000334599
912	-0.467678	+	+	+	+	NA	NA	NA	-0.0117084	-1.94925	2.03596	9	-119.804	260.821	9.84429	0.00033362
733	-0.180505	NA	NA	+	+	0.206799	NA	0.260933	0.0178906	NA	0.0531806	8	-121.149	260.825	9.84818	0.000332971
477	-0.180958	NA	NA	+	+	0.206838	NA	0.260817	0.0177721	0.0527474	NA	8	-121.152	260.83	9.85264	0.000332231
254	-0.293007	+	NA	+	+	0.227021	0.108522	0.222894	-0.00148865	NA	NA	9	-119.809	260.831	9.85426	0.000331961
663	0.0107379	NA	+	+	NA	0.229866	NA	NA	-0.051076	NA	0.0569119	7	-122.452	260.834	9.85736	0.000331447
157	-0.14995	NA	NA	+	+	0.225011	NA	NA	-0.0282335	NA	NA	6	-123.707	260.838	9.86112	0.000330825
407	0.01049	NA	+	+	NA	0.229968	NA	NA	-0.0512277	0.056436	NA	7	-122.454	260.84	9.86238	0.000330616
707	0.772164	NA	+	NA	NA	NA	NA	0.293223	0.0697851	NA	0.199699	6	-123.71	260.845	9.86754	0.000329763
791	0.0389308	NA	+	+	NA	0.229834	NA	NA	NA	-4.23837	4.29486	7	-122.458	260.848	9.87046	0.000329283
552	-0.0623572	+	+	+	NA	NA	-0.0466524	NA	NA	NA	0.159629	7	-122.458	260.848	9.8708	0.000329227
154	0.404331	+	NA	NA	+	0.257688	NA	NA	-0.0161833	NA	NA	6	-123.714	260.853	9.87548	0.000328458
296	-0.0623697	+	+	+	NA	NA	-0.046731	NA	NA	0.159821	NA	7	-122.461	260.853	9.87552	0.000328451
568	0.0395468	+	+	+	NA	0.205885	-0.00846007	NA	NA	NA	0.10557	8	-121.166	260.858	9.88048	0.000327637
451	0.772132	NA	+	NA	NA	NA	NA	0.29282	0.0695902	0.19957	NA	6	-123.719	260.862	9.88463	0.000326959
312	0.0392507	+	+	+	NA	0.205805	-0.00861846	NA	NA	0.105262	NA	8	-121.171	260.867	9.89032	0.000326029
850	0.633789	+	NA	NA	NA	0.266682	NA	0.233273	NA	-4.41767	4.52676	7	-122.49	260.912	9.93476	0.000318865
648	-0.0636823	+	+	+	NA	NA	NA	NA	-0.033485	NA	0.162563	7	-122.491	260.914	9.93674	0.000318549
717	-0.289641	NA	NA	+	+	NA	NA	0.264064	0.0520954	NA	0.108983	7	-122.493	260.917	9.94024	0.000317992
392	-0.0637221	+	+	+	NA	NA	NA	NA	-0.0335665	0.162761	NA	7	-122.494	260.919	9.94157	0.000317782
461	-0.289833	NA	NA	+	+	NA	NA	0.263901	0.0520168	0.109116	NA	7	-122.494	260.919	9.94218	0.000317684
102	-0.147773	+	NA	+	NA	NA	-0.0214015	0.230491	NA	NA	NA	6	-123.748	260.92	9.94294	0.000317563
884	0.661504	+	+	NA	NA	0.273948	0.0331523	0.266952	NA	-8.67938	8.78351	9	-119.853	260.921	9.94397	0.000317399
979	0.744957	NA	+	NA	NA	0.27991	NA	0.298377	0.0228418	-8.50125	8.58052	8	-121.199	260.923	9.94635	0.000317023
718	-0.370005	+	NA	+	+	NA	NA	0.227145	0.0383835	NA	0.123375	8	-121.201	260.929	9.95214	0.000316107
462	-0.370186	+	NA	+	+	NA	NA	0.226949	0.0383063	0.12367	NA	8	-121.202	260.93	9.95251	0.000316048
59	0.576355	NA	+	NA	+	0.281478	0.100001	NA	NA	NA	NA	6	-123.753	260.93	9.95312	0.00031595
198	-0.144448	+	NA	+	NA	NA	NA	0.229158	-0.00983096	NA	NA	6	-123.762	260.947	9.97024	0.000313258
776	-0.0457608	+	+	+	NA	NA	NA	NA	NA	-1.41809	1.58287	7	-122.524	260.979	10.0014	0.00030841
788	0.666515	+	+	NA	NA	0.257084	NA	NA	NA	-4.53458	4.64876	7	-122.527	260.984	10.007	0.000307552
266	0.381364	+	NA	NA	+	NA	NA	NA	NA	0.156417	NA	5	-124.993	260.986	10.0088	0.00030727
522	0.381367	+	NA	NA	+	NA	NA	NA	NA	NA	0.155655	5	-124.997	260.994	10.0174	0.000305963
269	-0.261663	NA	NA	+	+	NA	NA	NA	NA	0.08547	NA	5	-124.999	260.999	10.0216	0.000305313
525	-0.261954	NA	NA	+	+	NA	NA	NA	NA	NA	0.0849635	5	-125.001	261.002	10.0251	0.000304779
980	0.662228	+	+	NA	NA	0.268629	NA	0.266285	-0.000536568	-8.49134	8.59291	9	-119.894	261.003	10.0254	0.000304731
567	0.0400783	NA	+	+	NA	0.221211	0.00738115	NA	NA	NA	0.0711062	7	-122.549	261.029	10.0516	0.000300776
311	0.0398395	NA	+	+	NA	0.221219	0.00724613	NA	NA	0.0706991	NA	7	-122.552	261.035	10.0578	0.000299833
846	-0.380165	+	NA	+	+	NA	NA	0.220899	NA	0.089272	0.0287228	8	-121.262	261.05	10.0733	0.000297519
183	-0.00761192	NA	+	+	NA	0.250311	-0.00043487	NA	-0.0646475	NA	NA	7	-122.56	261.051	10.0743	0.000297379
184	-0.0261725	+	+	+	NA	0.246959	-0.0193405	NA	-0.0856487	NA	NA	8	-121.263	261.052	10.0747	0.000297319
835	0.77737	NA	+	NA	NA	NA	NA	0.292659	NA	-3.85174	4.03056	6	-123.822	261.068	10.0907	0.000294945
748	0.314799	+	+	NA	+	NA	0.0777807	0.238581	0.0596529	NA	0.165144	9	-119.927	261.068	10.0909	0.000294921
4	0.715916	+	+	NA	NA	NA	NA	NA	NA	NA	NA	4	-126.215	261.086	10.1087	0.000292306
660	0.663848	+	+	NA	NA	0.253784	NA	NA	-0.0376936	NA	0.120399	7	-122.577	261.086	10.1088	0.000292284
492	0.314685	+	+	NA	+	NA	0.0776351	0.238234	0.0594779	0.164861	NA	9	-119.936	261.086	10.109	0.00029226
404	0.663886	+	+	NA	NA	0.253758	NA	NA	-0.0378188	0.12008	NA	7	-122.583	261.097	10.1203	0.000290616
1024	-0.396217	+	+	+	+	0.192034	0.0523418	0.270117	0.0043591	-7.69627	7.73528	12	-115.608	261.103	10.1262	0.00028976
722	0.634345	+	NA	NA	NA	0.252077	NA	0.227017	0.012484	NA	0.126693	7	-122.587	261.104	10.1273	0.000289593
466	0.634423	+	NA	NA	NA	0.252	NA	0.226748	0.0123198	0.126437	NA	7	-122.593	261.116	10.1393	0.000287873
845	-0.302748	NA	NA	+	+	NA	NA	0.257432	NA	-0.554337	0.654053	7	-122.596	261.124	10.1466	0.000286822
876	0.319656	+	+	NA	+	NA	0.0768766	0.238607	NA	-4.66107	4.8052	9	-119.956	261.125	10.1482	0.000286586
564	0.664685	+	+	NA	NA	0.250363	0.0277729	NA	NA	NA	0.131395	7	-122.606	261.144	10.1665	0.000283978
308	0.664732	+	+	NA	NA	0.250259	0.0276018	NA	NA	0.131109	NA	7	-122.613	261.156	10.1793	0.00028217
710	-0.0743277	+	NA	+	NA	NA	NA	0.239733	0.0203191	NA	0.172286	7	-122.615	261.162	10.1849	0.00028138
454	-0.0744815	+	NA	+	NA	NA	NA	0.239457	0.0201892	0.17264	NA	7	-122.617	261.164	10.1869	0.000281092
862	-0.250829	+	NA	+	+	0.200424	NA	0.23037	NA	-2.86099	2.92248	9	-119.986	261.186	10.2086	0.000278065
614	-0.079779	+	NA	+	NA	NA	0.0104636	0.236706	NA	NA	0.17076	7	-122.628	261.186	10.209	0.000278001
358	-0.0799281	+	NA	+	NA	NA	0.0103295	0.236451	NA	0.171113	NA	7	-122.628	261.188	10.2109	0.000277744
838	-0.0841235	+	NA	+	NA	NA	NA	0.237066	NA	-0.360281	0.528136	7	-122.631	261.193	10.2159	0.00027705
611	0.77538	NA	+	NA	NA	NA	0.00526212	0.28544	NA	NA	0.1885	6	-123.896	261.216	10.2389	0.000273886
57	0.562563	NA	NA	NA	+	0.299581	0.137292	NA	NA	NA	NA	5	-125.111	261.221	10.2443	0.000273143
246	-0.0177016	+	NA	+	NA	0.266304	0.0377912	0.231757	-0.035078	NA	NA	8	-121.351	261.228	10.2506	0.000272285
355	0.775351	NA	+	NA	NA	NA	0.00512009	0.285078	NA	0.188386	NA	6	-123.904	261.231	10.2539	0.000271833
972	0.350913	+	+	NA	+	NA	NA	0.246996	0.0578109	-4.57638	4.72452	9	-120.016	261.247	10.2696	0.000269709
45	-0.34318	NA	NA	+	+	NA	0.0629037	NA	NA	NA	NA	5	-125.128	261.255	10.2782	0.000268551
734	-0.259023	+	NA	+	+	0.190682	NA	0.227211	0.00987546	NA	0.0727404	9	-120.028	261.271	10.2938	0.000266471
633	0.555232	NA	NA	NA	+	0.275323	0.138487	0.252536	NA	NA	0.0770737	7	-122.67	261.271	10.2942	0.000266408
478	-0.259465	+	NA	+	+	0.19062	NA	0.227066	0.00978015	0.0725321	NA	9	-120.031	261.276	10.2986	0.000265828
377	0.555046	NA	NA	NA	+	0.275367	0.138368	0.252369	NA	0.0764473	NA	7	-122.675	261.28	10.3032	0.000265213
133	-0.130165	NA	NA	+	NA	NA	NA	NA	-0.0251541	NA	NA	4	-126.318	261.292	10.315	0.000263663
66	0.688994	+	NA	NA	NA	NA	NA	0.224365	NA	NA	NA	4	-126.323	261.301	10.3241	0.000262457
37	-0.12127	NA	NA	+	NA	NA	-0.0131915	NA	NA	NA	NA	4	-126.335	261.325	10.3482	0.000259316
539	0.631755	NA	+	NA	+	0.251951	NA	NA	NA	NA	0.0557863	6	-123.951	261.326	10.3488	0.000259236
258	0.656045	+	NA	NA	NA	NA	NA	NA	NA	0.212717	NA	4	-126.335	261.327	10.3495	0.000259154
283	0.631578	NA	+	NA	+	0.252014	NA	NA	NA	0.0553126	NA	6	-123.953	261.331	10.3535	0.000258633
514	0.656155	+	NA	NA	NA	NA	NA	NA	NA	NA	0.211912	4	-126.341	261.337	10.3597	0.000257834
885	0.0241309	NA	NA	+	NA	0.251667	0.0596575	0.267642	NA	-4.78903	4.86081	8	-121.41	261.346	10.3691	0.000256621
195	0.791228	NA	+	NA	NA	NA	NA	0.284703	0.0355084	NA	NA	5	-125.191	261.382	10.4051	0.000252046
250	0.353064	+	NA	NA	+	0.274666	0.145462	0.211049	0.0143503	NA	NA	8	-121.434	261.395	10.4176	0.000250474
99	0.793692	NA	+	NA	NA	NA	-0.0323849	0.281737	NA	NA	NA	5	-125.203	261.406	10.4287	0.000249082
832	-0.332645	+	+	+	+	0.182153	0.0659281	NA	NA	-4.47135	4.51778	10	-118.705	261.41	10.4332	0.000248523
570	0.34459	+	NA	NA	+	0.243279	0.148754	NA	NA	NA	0.0936733	7	-122.745	261.42	10.4432	0.000247282
314	0.344511	+	NA	NA	+	0.2431	0.148621	NA	NA	0.0937168	NA	7	-122.746	261.424	10.4467	0.000246857
551	-0.0722258	NA	+	+	NA	NA	-0.0349363	NA	NA	NA	0.126056	6	-124.016	261.455	10.4783	0.000242989
295	-0.0721985	NA	+	+	NA	NA	-0.034993	NA	NA	0.126225	NA	6	-124.017	261.458	10.4808	0.000242676
141	-0.331057	NA	NA	+	+	NA	NA	NA	0.00294434	NA	NA	5	-125.248	261.497	10.5198	0.000237993
302	-0.364271	+	NA	+	+	NA	0.0917095	NA	NA	0.116476	NA	7	-122.787	261.505	10.5279	0.000237033
715	0.587356	NA	+	NA	+	NA	NA	0.292225	0.0876068	NA	0.152985	7	-122.787	261.506	10.5285	0.000236966
558	-0.36448	+	NA	+	+	NA	0.0917907	NA	NA	NA	0.115908	7	-122.789	261.51	10.5324	0.0002365
459	0.58716	NA	+	NA	+	NA	NA	0.291917	0.0874465	0.152661	NA	7	-122.794	261.52	10.5428	0.000235278
647	-0.0674378	NA	+	+	NA	NA	NA	NA	-0.0142075	NA	0.130062	6	-124.05	261.523	10.546	0.000234891
155	0.62011	NA	+	NA	+	0.270264	NA	NA	-0.00724958	NA	NA	6	-124.05	261.524	10.5473	0.000234745
565	0.0658118	NA	NA	+	NA	0.242431	0.0573405	NA	NA	NA	0.0719474	6	-124.05	261.525	10.5475	0.000234719
391	-0.0674315	NA	+	+	NA	NA	NA	NA	-0.0142753	0.130237	NA	6	-124.051	261.526	10.5488	0.000234574
559	-0.327042	NA	+	+	+	NA	0.026169	NA	NA	NA	0.0769707	7	-122.798	261.526	10.5492	0.000234522
309	0.0656509	NA	NA	+	NA	0.242314	0.0572172	NA	NA	0.0719016	NA	6	-124.052	261.527	10.5502	0.000234408
775	-0.0601557	NA	+	+	NA	NA	NA	NA	NA	-0.988812	1.11912	6	-124.052	261.528	10.5511	0.000234296
303	-0.32714	NA	+	+	+	NA	0.0261108	NA	NA	0.0769335	NA	7	-122.799	261.529	10.5518	0.000234218
704	-0.347018	+	+	+	+	0.178163	0.05929	NA	-0.0348602	NA	0.0538171	10	-118.766	261.532	10.5549	0.000233849
237	-0.381651	NA	NA	+	+	NA	0.0619992	0.255338	0.0398066	NA	NA	7	-122.801	261.532	10.5552	0.000233817
755	0.741459	NA	+	NA	NA	0.264848	0.0457651	0.281706	0.0212462	NA	0.110546	8	-121.504	261.534	10.5566	0.000233652
448	-0.347452	+	+	+	+	0.178221	0.0591981	NA	-0.0349941	0.0533123	NA	10	-118.769	261.538	10.5604	0.000233208
783	-0.327469	NA	+	+	+	NA	NA	NA	NA	-1.45613	1.52688	7	-122.809	261.548	10.5711	0.000231965
499	0.741515	NA	+	NA	NA	0.265049	0.0455534	0.28144	0.0209442	0.109553	NA	8	-121.514	261.554	10.5767	0.00023132
11	0.587787	NA	+	NA	+	NA	NA	NA	NA	NA	NA	4	-126.45	261.557	10.5796	0.000230987
655	-0.323929	NA	+	+	+	NA	NA	NA	0.00431446	NA	0.0753413	7	-122.819	261.57	10.5924	0.000229506
399	-0.324046	NA	+	+	+	NA	NA	NA	0.00425467	0.0753044	NA	7	-122.82	261.572	10.5949	0.000229227
928	-0.346872	+	+	+	+	0.179322	NA	NA	-0.0378874	-4.07328	4.1098	10	-118.794	261.587	10.6099	0.000227511
757	0.0123546	NA	NA	+	NA	0.238073	0.053559	0.260476	-0.00127027	NA	0.0861067	8	-121.533	261.592	10.6148	0.000226955
249	0.528888	NA	NA	NA	+	0.292209	0.13639	0.253236	0.031946	NA	NA	7	-122.834	261.6	10.6225	0.000226082
100	0.71309	+	+	NA	NA	NA	-0.0495127	0.247797	NA	NA	NA	6	-124.088	261.601	10.6235	0.000225974
501	0.0119409	NA	NA	+	NA	0.238069	0.0533671	0.260293	-0.00145184	0.0856464	NA	8	-121.537	261.601	10.6237	0.000225952
172	0.263469	+	+	NA	+	NA	0.068424	NA	0.00888418	NA	NA	7	-122.837	261.605	10.6274	0.000225526
981	-0.00645661	NA	NA	+	NA	0.238595	NA	0.266753	0.000728403	-4.2537	4.31982	8	-121.541	261.607	10.6302	0.000225208
574	-0.228713	+	NA	+	+	0.20316	0.118135	NA	NA	NA	0.0698719	8	-121.545	261.617	10.6395	0.000224172
106	0.313267	+	NA	NA	+	NA	0.111356	0.201106	NA	NA	NA	6	-124.097	261.617	10.6402	0.000224086
318	-0.228959	+	NA	+	+	0.203012	0.11803	NA	NA	0.0699296	NA	8	-121.546	261.618	10.6412	0.000223979
191	-0.215781	NA	+	+	+	0.213868	0.054181	NA	-0.0327601	NA	NA	8	-121.546	261.619	10.6419	0.000223902
575	-0.192716	NA	+	+	+	0.20024	0.0575505	NA	NA	NA	0.0335411	8	-121.55	261.626	10.649	0.000223109
319	-0.193125	NA	+	+	+	0.200332	0.0574873	NA	NA	0.0329651	NA	8	-121.551	261.629	10.6521	0.000222757
661	0.0212368	NA	NA	+	NA	0.238175	NA	NA	-0.0386677	NA	0.0553113	6	-124.106	261.635	10.6581	0.000222096
405	0.0211318	NA	NA	+	NA	0.238113	NA	NA	-0.0387163	0.0552842	NA	6	-124.106	261.637	10.6596	0.000221929
585	0.606446	NA	NA	NA	+	NA	NA	0.258696	NA	NA	0.148902	5	-125.328	261.656	10.6786	0.000219834
329	0.606387	NA	NA	NA	+	NA	NA	0.258441	NA	0.149178	NA	5	-125.328	261.657	10.6796	0.000219717
799	-0.192936	NA	+	+	+	0.200579	NA	NA	NA	-4.09164	4.10942	8	-121.567	261.66	10.6829	0.00021936
181	0.0232948	NA	NA	+	NA	0.271111	0.0502584	NA	-0.0529419	NA	NA	6	-124.122	261.668	10.6912	0.000218452
238	-0.470499	+	NA	+	+	NA	0.0772143	0.217605	0.0245965	NA	NA	8	-121.585	261.696	10.7191	0.000215424
1015	-0.0328089	NA	+	+	NA	0.23689	-0.00252405	0.302679	-0.00984274	-7.77864	7.83656	10	-118.859	261.718	10.7409	0.000213091
789	0.0416494	NA	NA	+	NA	0.233773	NA	NA	NA	-1.31701	1.37747	6	-124.151	261.726	10.7488	0.000212243
756	0.660804	+	+	NA	NA	0.249743	0.0266319	0.249502	-0.00172766	NA	0.131924	9	-120.258	261.73	10.7529	0.000211814
229	-0.144979	NA	NA	+	NA	NA	-0.0157727	0.251648	0.00454094	NA	NA	6	-124.155	261.733	10.7563	0.000211452
500	0.660908	+	+	NA	NA	0.249856	0.0264263	0.2492	-0.00200166	0.131063	NA	9	-120.27	261.754	10.7773	0.000209246
196	0.713787	+	+	NA	NA	NA	NA	0.248666	0.00649701	NA	NA	6	-124.172	261.768	10.7909	0.000207824
671	-0.203894	NA	+	+	+	0.197909	NA	NA	-0.0302965	NA	0.0238346	8	-121.622	261.769	10.7923	0.000207683
415	-0.2043	NA	+	+	+	0.198052	NA	NA	-0.0304282	0.023246	NA	8	-121.623	261.771	10.7944	0.000207467
562	0.639467	+	NA	NA	NA	0.268141	0.0789406	NA	NA	NA	0.130263	6	-124.203	261.83	10.8531	0.000201457
306	0.639497	+	NA	NA	NA	0.267882	0.0787442	NA	NA	0.130376	NA	6	-124.206	261.836	10.8584	0.000200925
619	0.575994	NA	+	NA	+	NA	0.0632615	0.281213	NA	NA	0.145104	7	-122.956	261.842	10.8652	0.000200245
363	0.575832	NA	+	NA	+	NA	0.0631508	0.280939	NA	0.144803	NA	7	-122.962	261.855	10.8782	0.000198949
891	0.568321	NA	+	NA	+	0.281646	0.102754	0.292833	NA	-8.91418	8.95759	9	-120.322	261.859	10.8816	0.000198615
242	0.649515	+	NA	NA	NA	0.31495	0.0710997	0.223114	-0.0166684	NA	NA	7	-122.965	261.861	10.8842	0.000198356
828	0.318551	+	+	NA	+	0.232859	0.105284	NA	NA	-4.96778	5.03876	9	-120.332	261.879	10.9015	0.000196648
190	-0.266319	+	NA	+	+	0.226212	0.113876	NA	-0.0332415	NA	NA	8	-121.678	261.881	10.9042	0.000196377
42	0.290369	+	NA	NA	+	NA	0.113207	NA	NA	NA	NA	5	-125.458	261.917	10.9396	0.00019293
843	0.603964	NA	+	NA	+	NA	NA	0.289764	NA	-4.12609	4.25699	7	-122.993	261.917	10.9397	0.000192921
175	-0.391049	NA	+	+	+	NA	0.0181299	NA	-0.00610485	NA	NA	7	-123.008	261.947	10.97	0.000190023
782	-0.351343	+	NA	+	+	NA	NA	NA	NA	2.3094	-2.19472	7	-123.032	261.996	11.0187	0.00018545
618	0.343807	+	NA	NA	+	NA	0.123164	0.208498	NA	NA	0.170584	7	-123.036	262.004	11.0268	0.000184702
362	0.343745	+	NA	NA	+	NA	0.123011	0.208192	NA	0.170936	NA	7	-123.037	262.006	11.0285	0.000184549
858	0.439645	+	NA	NA	+	0.242638	NA	0.217374	NA	-3.60884	3.69227	8	-121.743	262.013	11.0354	0.000183911
881	0.703728	NA	NA	NA	NA	0.301469	0.101284	0.265562	NA	-5.7711	5.85932	7	-123.042	262.014	11.0371	0.000183758
186	0.337238	+	NA	NA	+	0.273683	0.146473	NA	-0.0144552	NA	NA	7	-123.044	262.019	11.0423	0.000183273
134	-0.138326	+	NA	+	NA	NA	NA	NA	-0.0420148	NA	NA	5	-125.51	262.02	11.0433	0.00018319
180	0.675843	+	+	NA	NA	0.304102	0.0175588	NA	-0.0623851	NA	NA	7	-123.051	262.034	11.0566	0.000181975
398	-0.349263	+	NA	+	+	NA	NA	NA	0.00465316	0.109655	NA	7	-123.058	262.046	11.0693	0.000180817
662	0.0226218	+	NA	+	NA	0.228491	NA	NA	-0.0492412	NA	0.0887107	7	-123.059	262.049	11.0723	0.000180547
406	0.0224853	+	NA	+	NA	0.228329	NA	NA	-0.0492818	0.0888369	NA	7	-123.06	262.051	11.0743	0.000180366
654	-0.349517	+	NA	+	+	NA	NA	NA	0.00464972	NA	0.109033	7	-123.06	262.052	11.0746	0.000180338
566	0.0691721	+	NA	+	NA	0.229253	0.0497315	NA	NA	NA	0.105732	7	-123.066	262.062	11.0853	0.00017938
310	0.0689559	+	NA	+	NA	0.229027	0.0495644	NA	NA	0.105837	NA	7	-123.067	262.066	11.0887	0.000179075
730	0.430418	+	NA	NA	+	0.226124	NA	0.215046	0.0310477	NA	0.101061	8	-121.775	262.075	11.0982	0.000178225
3	0.81971	NA	+	NA	NA	NA	NA	NA	NA	NA	NA	3	-127.847	262.082	11.1049	0.000177627
474	0.430237	+	NA	NA	+	0.226037	NA	0.214815	0.0309361	0.100823	NA	8	-121.779	262.083	11.1062	0.000177513
561	0.736123	NA	NA	NA	NA	0.293239	0.0937853	NA	NA	NA	0.0931487	5	-125.543	262.086	11.109	0.000177263
305	0.736148	NA	NA	NA	NA	0.2931	0.0936376	NA	NA	0.0930986	NA	5	-125.545	262.09	11.1131	0.000176899
705	0.736644	NA	NA	NA	NA	NA	NA	0.272395	0.0794174	NA	0.197061	5	-125.547	262.095	11.1178	0.000176491
449	0.736642	NA	NA	NA	NA	NA	NA	0.272042	0.0792783	0.197379	NA	5	-125.549	262.098	11.121	0.000176203
537	0.635209	NA	NA	NA	+	0.264466	NA	NA	NA	NA	0.059454	5	-125.55	262.1	11.1233	0.000176002
281	0.635132	NA	NA	NA	+	0.264373	NA	NA	NA	0.059444	NA	5	-125.551	262.102	11.1247	0.000175876
38	-0.123873	+	NA	+	NA	NA	-0.0223884	NA	NA	NA	NA	5	-125.557	262.113	11.1359	0.000174894
700	0.319099	+	+	NA	+	0.222504	0.0998809	NA	-0.0102821	NA	0.0854641	9	-120.462	262.139	11.1618	0.000172645
259	0.804346	NA	+	NA	NA	NA	NA	NA	NA	0.17653	NA	4	-126.742	262.141	11.1635	0.000172501
515	0.804455	NA	+	NA	NA	NA	NA	NA	NA	NA	0.176128	4	-126.743	262.141	11.1638	0.000172477
444	0.319002	+	+	NA	+	0.222534	0.0997762	NA	-0.0104081	0.0849823	NA	9	-120.467	262.148	11.1711	0.000171844
202	0.365497	+	NA	NA	+	NA	NA	0.208956	0.0494751	NA	NA	6	-124.383	262.19	11.2126	0.000168313
658	0.638966	+	NA	NA	NA	0.259659	NA	NA	-0.0224277	NA	0.117805	6	-124.395	262.214	11.237	0.000166273
402	0.638979	+	NA	NA	NA	0.259439	NA	NA	-0.0224664	0.117986	NA	6	-124.397	262.217	11.2402	0.000166011
790	0.0483857	+	NA	+	NA	0.221781	NA	NA	NA	-1.05473	1.15113	7	-123.145	262.221	11.244	0.000165693
563	0.768926	NA	+	NA	NA	0.279033	0.0531208	NA	NA	NA	0.0931978	6	-124.405	262.234	11.2568	0.000164641
786	0.640079	+	NA	NA	NA	0.25807	NA	NA	NA	-1.25109	1.36946	6	-124.406	262.235	11.258	0.000164536
787	0.774007	NA	+	NA	NA	0.280592	NA	NA	NA	-4.20892	4.28298	6	-124.409	262.242	11.2648	0.000163982
307	0.768933	NA	+	NA	NA	0.279021	0.0529748	NA	NA	0.0928161	NA	6	-124.409	262.242	11.2651	0.000163959
2	0.693147	+	NA	NA	NA	NA	NA	NA	NA	NA	NA	3	-127.931	262.25	11.2724	0.000163357
857	0.615933	NA	NA	NA	+	0.272213	NA	0.259725	NA	-4.60184	4.66126	7	-123.163	262.257	11.2797	0.000162759
753	0.70512	NA	NA	NA	NA	0.278865	0.0932392	0.25937	0.0271638	NA	0.112459	7	-123.182	262.294	11.3172	0.000159739
497	0.705197	NA	NA	NA	NA	0.278876	0.0930217	0.259117	0.026966	0.11193	NA	7	-123.188	262.308	11.3304	0.000158692
153	0.621287	NA	NA	NA	+	0.282984	NA	NA	-0.00177445	NA	NA	5	-125.663	262.325	11.3482	0.00015728
729	0.604469	NA	NA	NA	+	0.24946	NA	0.257912	0.044867	NA	0.082017	7	-123.197	262.326	11.3486	0.000157251
1023	-0.269855	NA	+	+	+	0.211665	0.0487892	0.304978	0.0172191	-7.74335	7.76708	11	-117.722	262.332	11.3552	0.000156735
473	0.60429	NA	NA	NA	+	0.24949	NA	0.257723	0.0447294	0.0815269	NA	7	-123.201	262.334	11.3564	0.000156636
609	0.738546	NA	NA	NA	NA	NA	0.0512871	0.263549	NA	NA	0.193401	5	-125.686	262.372	11.3945	0.000153682
353	0.738541	NA	NA	NA	NA	NA	0.0511445	0.263219	NA	0.193733	NA	5	-125.687	262.374	11.3972	0.000153478
773	-0.0581529	NA	NA	+	NA	NA	NA	NA	NA	1.99758	-1.8615	5	-125.696	262.392	11.4146	0.000152144
168	-0.171555	+	+	+	NA	NA	-0.0795089	NA	-0.0640516	NA	NA	7	-123.234	262.399	11.4217	0.000151606
659	0.773037	NA	+	NA	NA	0.273576	NA	NA	-0.0144643	NA	0.0837093	6	-124.489	262.401	11.424	0.000151434
987	0.602191	NA	+	NA	+	0.25996	NA	0.298904	0.042403	-8.34234	8.3934	9	-120.596	262.407	11.4301	0.000150971
403	0.773036	NA	+	NA	NA	0.27363	NA	NA	-0.0145995	0.0833179	NA	6	-124.492	262.408	11.431	0.000150905
293	-0.0546178	NA	NA	+	NA	NA	0.0140196	NA	NA	0.13434	NA	5	-125.707	262.413	11.4361	0.000150521
549	-0.0548275	NA	NA	+	NA	NA	0.0140525	NA	NA	NA	0.133764	5	-125.709	262.418	11.4411	0.000150147
389	-0.0598943	NA	NA	+	NA	NA	NA	NA	-0.000595582	0.131494	NA	5	-125.713	262.426	11.4491	0.000149544
645	-0.0601128	NA	NA	+	NA	NA	NA	NA	-0.000587251	NA	0.130912	5	-125.716	262.431	11.4541	0.000149169
1	0.787079	NA	NA	NA	NA	NA	NA	NA	NA	NA	NA	2	-129.127	262.445	11.4674	0.000148184
741	-0.0703459	NA	NA	+	NA	NA	0.0144627	0.26552	0.0349823	NA	0.154891	7	-123.266	262.463	11.4862	0.000146798
182	0.0113249	+	NA	+	NA	0.269682	0.0401565	NA	-0.0688201	NA	NA	7	-123.267	262.465	11.4874	0.000146705
485	-0.0705625	NA	NA	+	NA	NA	0.0143285	0.265276	0.0348561	0.155096	NA	7	-123.268	262.467	11.4895	0.000146556
548	0.682057	+	+	NA	NA	NA	-0.0117387	NA	NA	NA	0.212739	6	-124.522	262.468	11.4907	0.000146465
965	-0.0763518	NA	NA	+	NA	NA	NA	0.266586	0.0350491	-0.854331	1.0043	7	-123.27	262.471	11.4938	0.000146241
292	0.681982	+	+	NA	NA	NA	-0.0118239	NA	NA	0.213086	NA	6	-124.524	262.471	11.4942	0.000146212
772	0.682147	+	+	NA	NA	NA	NA	NA	NA	-0.734142	0.947196	6	-124.524	262.472	11.4945	0.00014619
1007	-0.401319	NA	+	+	+	NA	0.0209541	0.302484	0.0498125	-4.71717	4.80481	10	-119.236	262.473	11.4956	0.000146105
706	0.653034	+	NA	NA	NA	NA	NA	0.235222	0.0561452	NA	0.219034	6	-124.525	262.473	11.4958	0.000146096
644	0.682044	+	+	NA	NA	NA	NA	NA	0.00674266	NA	0.215621	6	-124.525	262.474	11.4965	0.000146041
450	0.652984	+	NA	NA	NA	NA	NA	0.234822	0.0559954	0.219485	NA	6	-124.526	262.475	11.4977	0.000145953
174	-0.452793	+	NA	+	+	NA	0.081188	NA	-0.00558225	NA	NA	7	-123.273	262.477	11.4995	0.000145823
388	0.681965	+	+	NA	NA	NA	NA	NA	0.00666681	0.215974	NA	6	-124.527	262.477	11.5002	0.000145775
167	-0.154928	NA	+	+	NA	NA	-0.0620153	NA	-0.0408464	NA	NA	6	-124.527	262.478	11.5007	0.000145737
670	-0.230616	+	NA	+	+	0.192267	NA	NA	-0.02573	NA	0.0593273	8	-121.978	262.483	11.5054	0.000145393
414	-0.230767	+	NA	+	+	0.192127	NA	NA	-0.0257341	0.0594934	NA	8	-121.978	262.483	11.5056	0.000145376
298	0.321419	+	NA	NA	+	NA	0.123658	NA	NA	0.163896	NA	6	-124.533	262.489	11.5117	0.00014494
554	0.321382	+	NA	NA	+	NA	0.123787	NA	NA	NA	0.16321	6	-124.536	262.496	11.5185	0.000144442
257	0.771847	NA	NA	NA	NA	NA	NA	NA	NA	0.175041	NA	3	-128.064	262.514	11.5374	0.000143089
513	0.771927	NA	NA	NA	NA	NA	NA	NA	NA	NA	0.174287	3	-128.068	262.524	11.5465	0.000142439
1020	0.338016	+	+	NA	+	0.244646	0.104161	0.254545	0.0233627	-8.81585	8.88247	11	-117.819	262.526	11.5493	0.00014224
798	-0.223978	+	NA	+	+	0.187287	NA	NA	NA	-0.147522	0.211492	8	-122.004	262.535	11.5576	0.000141646
774	-0.0441929	+	NA	+	NA	NA	NA	NA	NA	2.01387	-1.84282	6	-124.559	262.542	11.5648	0.000141138
763	0.558946	NA	+	NA	+	0.247697	0.0962385	0.28262	0.0447425	NA	0.0803826	9	-120.665	262.545	11.5676	0.000140944
684	0.293592	+	+	NA	+	NA	0.0789849	NA	0.0282516	NA	0.151944	8	-122.009	262.545	11.568	0.000140912
833	0.740032	NA	NA	NA	NA	NA	NA	0.26363	NA	-0.375781	0.559364	5	-125.773	262.546	11.5686	0.00014087
428	0.293579	+	+	NA	+	NA	0.0788693	NA	0.0281739	0.152074	NA	8	-122.012	262.551	11.5737	0.000140516
869	-0.0877878	NA	NA	+	NA	NA	0.0138719	0.26179	NA	-0.768666	0.91481	7	-123.31	262.551	11.5738	0.000140506
507	0.558694	NA	+	NA	+	0.247952	0.096119	0.282426	0.0444766	0.0792266	NA	9	-120.673	262.56	11.5827	0.000139884
390	-0.0536231	+	NA	+	NA	NA	NA	NA	-0.0149066	0.164112	NA	6	-124.568	262.561	11.5835	0.000139823
193	0.756035	NA	NA	NA	NA	NA	NA	0.260749	0.0470884	NA	NA	4	-126.953	262.562	11.5852	0.000139708
646	-0.053826	+	NA	+	NA	NA	NA	NA	-0.0148807	NA	0.163433	6	-124.572	262.567	11.5901	0.000139363
294	-0.0416768	+	NA	+	NA	NA	0.0098093	NA	NA	0.168454	NA	6	-124.573	262.57	11.5929	0.000139167
610	0.651064	+	NA	NA	NA	NA	0.0431226	0.227933	NA	NA	0.218421	6	-124.575	262.573	11.5959	0.000138961
354	0.651018	+	NA	NA	NA	NA	0.0429574	0.227554	NA	0.218875	NA	6	-124.576	262.575	11.5976	0.000138843
550	-0.0418696	+	NA	+	NA	NA	0.00987635	NA	NA	NA	0.167786	6	-124.576	262.577	11.5994	0.000138719
812	0.295675	+	+	NA	+	NA	0.0780749	NA	NA	-1.61296	1.75692	8	-122.027	262.581	11.6035	0.000138436
999	-0.12407	NA	+	+	NA	NA	-0.0433303	0.300436	0.0230199	-4.24095	4.37695	9	-120.686	262.587	11.6096	0.00013801
714	0.399481	+	NA	NA	+	NA	NA	0.218766	0.0702095	NA	0.171629	7	-123.329	262.589	11.6118	0.000137858
458	0.399352	+	NA	NA	+	NA	NA	0.218441	0.070106	0.172014	NA	7	-123.329	262.589	11.6123	0.000137824
924	0.361983	+	+	NA	+	0.223141	NA	NA	-0.0135086	-4.32774	4.3955	9	-120.69	262.594	11.617	0.000137502
177	0.739868	NA	NA	NA	NA	0.329523	0.0850124	NA	-0.0263576	NA	NA	5	-125.804	262.609	11.6315	0.000136511
138	0.344891	+	NA	NA	+	NA	NA	NA	0.0228439	NA	NA	5	-125.813	262.626	11.6489	0.000135331
893	-0.167918	NA	NA	+	+	0.23732	0.105575	0.264714	NA	-4.60105	4.64111	9	-120.707	262.629	11.6516	0.000135144
785	0.73979	NA	NA	NA	NA	0.281174	NA	NA	NA	-1.46143	1.53929	5	-125.818	262.635	11.6579	0.000134718
105	0.522026	NA	NA	NA	+	NA	0.0929202	0.25144	NA	NA	NA	5	-125.825	262.65	11.6727	0.000133726
573	-0.127276	NA	NA	+	+	0.226558	0.104105	NA	NA	NA	0.0395265	7	-123.36	262.65	11.6733	0.000133689
977	0.707313	NA	NA	NA	NA	0.27655	NA	0.267233	0.0313017	-4.93754	5.02451	7	-123.36	262.652	11.6745	0.000133606
317	-0.127485	NA	NA	+	+	0.22652	0.104043	NA	NA	0.039381	NA	7	-123.36	262.652	11.6747	0.000133595
657	0.73988	NA	NA	NA	NA	0.278601	NA	NA	-0.00480046	NA	0.0814272	5	-125.827	262.654	11.6771	0.00013343
401	0.739892	NA	NA	NA	NA	0.278489	NA	NA	-0.00484975	0.081453	NA	5	-125.828	262.657	11.6795	0.000133271
834	0.651319	+	NA	NA	NA	NA	NA	0.226871	NA	-0.0646229	0.275792	6	-124.639	262.703	11.7255	0.000130242
97	0.757141	NA	NA	NA	NA	NA	0.0138517	0.2556	NA	NA	NA	4	-127.025	262.707	11.7296	0.000129976
189	-0.152589	NA	NA	+	+	0.240905	0.101435	NA	-0.0247938	NA	NA	7	-123.389	262.71	11.7328	0.000129765
9	0.587787	NA	NA	NA	+	NA	NA	NA	NA	NA	NA	3	-128.165	262.718	11.741	0.00012924
1016	-0.0396957	+	+	+	NA	0.230605	-0.0134621	0.278883	-0.0255173	-7.75725	7.83301	11	-117.915	262.719	11.7422	0.000129158
179	0.773042	NA	+	NA	NA	0.316476	0.0442697	NA	-0.0346254	NA	NA	6	-124.65	262.723	11.7461	0.000128907
201	0.547822	NA	NA	NA	+	NA	NA	0.260281	0.0743794	NA	NA	5	-125.881	262.762	11.7844	0.000126462
178	0.653183	+	NA	NA	NA	0.320301	0.069161	NA	-0.0479695	NA	NA	6	-124.688	262.8	11.8231	0.000124041
794	0.412721	+	NA	NA	+	0.229027	NA	NA	NA	-0.515515	0.603534	7	-123.445	262.82	11.8431	0.000122807
666	0.412318	+	NA	NA	+	0.227997	NA	NA	-0.00133768	NA	0.089467	7	-123.446	262.823	11.8457	0.000122643
765	-0.177794	NA	NA	+	+	0.219767	0.100361	0.261498	0.0215322	NA	0.0583439	9	-120.805	262.824	11.8466	0.000122588
410	0.412205	+	NA	NA	+	0.227796	NA	NA	-0.00134476	0.0896687	NA	7	-123.446	262.824	11.8468	0.000122578
523	0.624191	NA	+	NA	+	NA	NA	NA	NA	NA	0.127201	5	-125.914	262.829	11.8515	0.00012229
267	0.624142	NA	+	NA	+	NA	NA	NA	NA	0.127459	NA	5	-125.915	262.829	11.8521	0.000122255
509	-0.178326	NA	NA	+	+	0.219815	0.100248	0.261368	0.0213872	0.0578013	NA	9	-120.808	262.83	11.8525	0.000122227
886	0.0266706	+	NA	+	NA	0.24242	0.0544976	0.246386	NA	-4.40149	4.4963	9	-120.843	262.9	11.9225	0.000118028
964	0.682187	+	+	NA	NA	NA	NA	0.263118	0.0423087	-4.0998	4.31128	8	-122.196	262.918	11.9411	0.000116935
908	0.328789	+	+	NA	+	NA	NA	NA	0.0241244	-1.3721	1.51509	8	-122.197	262.921	11.9437	0.000116781
882	0.632917	+	NA	NA	NA	0.2831	0.0897543	0.237512	NA	-5.25056	5.36559	8	-122.201	262.928	11.9511	0.000116348
235	0.522384	NA	+	NA	+	NA	0.0552366	0.285903	0.0703727	NA	NA	7	-123.505	262.942	11.9646	0.000115564
842	0.405121	+	NA	NA	+	NA	NA	0.207828	NA	0.243398	-0.0797743	7	-123.514	262.959	11.9819	0.000114573
894	-0.248762	+	NA	+	+	0.218019	0.11787	0.231134	NA	-3.84983	3.91373	10	-119.495	262.99	12.0125	0.000112831
920	0.0131919	+	+	+	NA	0.231173	NA	NA	-0.0665253	-4.45567	4.53125	9	-120.889	262.991	12.0142	0.000112737
750	-0.37908	+	NA	+	+	NA	0.0902926	0.22749	0.0441052	NA	0.131646	9	-120.915	263.045	12.0675	0.00010977
494	-0.379315	+	NA	+	+	NA	0.0901608	0.227281	0.0440051	0.131885	NA	9	-120.916	263.047	12.0694	0.000109667
868	0.681071	+	+	NA	NA	NA	-0.00987632	0.256818	NA	-3.93279	4.13673	8	-122.263	263.052	12.0753	0.000109345
740	0.680505	+	+	NA	NA	NA	-0.00954958	0.255279	0.0400832	NA	0.219495	8	-122.281	263.089	12.1118	0.000107367
758	0.0103602	+	NA	+	NA	0.231715	0.0488498	0.237238	-0.0130164	NA	0.106031	9	-120.941	263.096	12.1193	0.000106967
502	0.009906	+	NA	+	NA	0.231625	0.0486395	0.23703	-0.0131821	0.105706	NA	9	-120.946	263.107	12.1294	0.000106424
484	0.680488	+	+	NA	NA	NA	-0.00970478	0.254842	0.0398846	0.219419	NA	8	-122.291	263.108	12.1312	0.000106332
890	0.368453	+	NA	NA	+	0.261399	0.15489	0.220886	NA	-4.87397	4.9575	9	-120.949	263.112	12.1347	0.000106145
982	-0.0060518	+	NA	+	NA	0.232503	NA	0.243089	-0.0108053	-3.85798	3.94572	9	-120.949	263.113	12.1361	0.000106069
301	-0.269825	NA	NA	+	+	NA	0.0709776	NA	NA	0.0912253	NA	6	-124.845	263.114	12.1364	0.000106053
557	-0.270083	NA	NA	+	+	NA	0.0710257	NA	NA	NA	0.0907568	6	-124.846	263.117	12.1395	0.000105888
766	-0.260271	+	NA	+	+	0.204072	0.112894	0.22697	0.0129434	NA	0.0789618	10	-119.571	263.143	12.1655	0.000104524
749	-0.293917	NA	NA	+	+	NA	0.0733688	0.264938	0.057641	NA	0.115667	8	-122.312	263.149	12.1722	0.000104172
510	-0.260798	+	NA	+	+	0.204017	0.112754	0.226812	0.0128207	0.0786318	NA	10	-119.575	263.15	12.1724	0.000104161
493	-0.294154	NA	NA	+	+	NA	0.0732523	0.264764	0.0575421	0.115755	NA	8	-122.313	263.152	12.1752	0.000104015
963	0.773905	NA	+	NA	NA	NA	NA	0.300979	0.071724	-4.10317	4.29381	7	-123.625	263.18	12.2032	0.000102572
696	0.00537437	+	+	+	NA	0.218245	-0.00972205	NA	-0.0662551	NA	0.0893446	9	-120.99	263.195	12.2176	0.000101833
440	0.00501617	+	+	+	NA	0.218235	-0.00987266	NA	-0.0663979	0.0889446	NA	9	-120.994	263.203	12.226	0.000101408
878	-0.390023	+	NA	+	+	NA	0.0874421	0.221124	NA	-0.355728	0.479773	9	-120.995	263.204	12.2267	0.000101371
754	0.633569	+	NA	NA	NA	0.265528	0.0826111	0.229176	0.00972186	NA	0.134381	8	-122.34	263.206	12.2291	0.000101248
571	0.58958	NA	+	NA	+	0.263732	0.101808	NA	NA	NA	0.0593786	7	-123.638	263.207	12.2296	0.000101226
315	0.589416	NA	+	NA	+	0.263802	0.101733	NA	NA	0.0588294	NA	7	-123.641	263.212	12.2352	0.000100941
498	0.633662	+	NA	NA	NA	0.265434	0.0823747	0.228886	0.0095482	0.134025	NA	8	-122.347	263.221	12.2439	0.000100505
919	0.0129629	NA	+	+	NA	0.240259	NA	NA	-0.0515587	-4.28689	4.32979	8	-122.357	263.241	12.264	9.94986e-05
36	0.715472	+	+	NA	NA	NA	-0.050961	NA	NA	NA	NA	5	-126.131	263.261	12.2841	9.85046e-05
762	0.360417	+	NA	NA	+	0.239974	0.148738	0.216426	0.0327643	NA	0.105892	9	-121.032	263.279	12.302	9.76248e-05
669	-0.132251	NA	NA	+	+	0.215917	NA	NA	-0.0225344	NA	0.0304384	7	-123.677	263.285	12.3083	9.73212e-05
413	-0.132385	NA	NA	+	+	0.215886	NA	NA	-0.0225615	0.0303824	NA	7	-123.677	263.286	12.3088	9.72926e-05
506	0.360293	+	NA	NA	+	0.239915	0.14858	0.216181	0.0326266	0.1055	NA	9	-121.038	263.29	12.3132	9.708e-05
394	0.378032	+	NA	NA	+	NA	NA	NA	0.0402662	0.16091	NA	6	-124.934	263.291	12.3143	9.70272e-05
650	0.378044	+	NA	NA	+	NA	NA	NA	0.0402883	NA	0.160156	6	-124.938	263.3	12.3227	9.66194e-05
797	-0.124892	NA	NA	+	+	0.213223	NA	NA	NA	-0.911664	0.943899	7	-123.691	263.314	12.3365	9.59591e-05
778	0.379821	+	NA	NA	+	NA	NA	NA	NA	2.75279	-2.59033	6	-124.959	263.341	12.3638	9.46572e-05
680	-0.0834934	+	+	+	NA	NA	-0.0489877	NA	-0.0361983	NA	0.152837	8	-122.408	263.343	12.3657	9.45669e-05
824	0.044326	+	+	+	NA	0.217283	-0.0047766	NA	NA	-4.37942	4.47089	9	-121.065	263.343	12.3663	9.45378e-05
424	-0.0835579	+	+	+	NA	NA	-0.0490679	NA	-0.0362792	0.153008	NA	8	-122.41	263.347	12.3699	9.43657e-05
739	0.771749	NA	+	NA	NA	NA	0.00702329	0.293162	0.0699346	NA	0.200953	7	-123.709	263.349	12.3714	9.42947e-05
989	-0.170162	NA	NA	+	+	0.216645	NA	0.266349	0.0183706	-3.76426	3.80626	9	-121.071	263.356	12.3787	9.39537e-05
1000	-0.127899	+	+	+	NA	NA	-0.0527488	0.274373	0.00372903	-4.1667	4.31998	10	-119.678	263.357	12.3794	9.39184e-05
483	0.771726	NA	+	NA	NA	NA	0.00686839	0.292759	0.0697359	0.2008	NA	7	-123.717	263.366	12.3887	9.34857e-05
781	-0.260831	NA	NA	+	+	NA	NA	NA	NA	2.0398	-1.94969	6	-124.98	263.383	12.4061	9.2674e-05
569	0.576949	NA	NA	NA	+	0.280531	0.138915	NA	NA	NA	0.0634409	6	-124.981	263.386	12.4086	9.25576e-05
313	0.576872	NA	NA	NA	+	0.280466	0.138828	NA	NA	0.0632836	NA	6	-124.982	263.389	12.4115	9.2426e-05
132	0.714671	+	+	NA	NA	NA	NA	NA	-0.0237216	NA	NA	5	-126.195	263.39	12.4133	9.23412e-05
877	-0.307925	NA	NA	+	+	NA	0.069213	0.258037	NA	-0.886865	0.991272	8	-122.435	263.397	12.4198	9.20429e-05
397	-0.255734	NA	NA	+	+	NA	NA	NA	0.0153088	0.0877485	NA	6	-124.991	263.406	12.4285	9.16426e-05
653	-0.256024	NA	NA	+	+	NA	NA	NA	0.0153041	NA	0.0872429	6	-124.993	263.409	12.432	9.14817e-05
1011	0.741397	NA	+	NA	NA	0.288578	0.0519786	0.297878	0.0211441	-8.77084	8.85471	9	-121.102	263.419	12.4414	9.10533e-05
230	-0.152077	+	NA	+	NA	NA	-0.021416	0.228986	-0.00985265	NA	NA	7	-123.744	263.42	12.4427	9.09954e-05
808	-0.0631629	+	+	+	NA	NA	-0.0463286	NA	NA	-1.33777	1.49405	8	-122.449	263.425	12.4474	9.07795e-05
695	0.0137166	NA	+	+	NA	0.231265	0.0065646	NA	-0.0509937	NA	0.0577285	8	-122.45	263.427	12.4498	9.06734e-05
617	0.560869	NA	NA	NA	+	NA	0.104814	0.258615	NA	NA	0.155736	6	-125.002	263.427	12.4499	9.06675e-05
361	0.560845	NA	NA	NA	+	NA	0.104689	0.258352	NA	0.15596	NA	6	-125.003	263.43	12.4525	9.05501e-05
439	0.013408	NA	+	+	NA	0.23134	0.00643654	NA	-0.0511482	0.057234	NA	8	-122.453	263.432	12.4549	9.04413e-05
823	0.0439092	NA	+	+	NA	0.232301	0.010852	NA	NA	-4.29785	4.35545	8	-122.454	263.435	12.4579	9.03054e-05
187	0.577527	NA	+	NA	+	0.282401	0.0998646	NA	-0.00489395	NA	NA	7	-123.752	263.436	12.4586	9.02731e-05
713	0.58952	NA	NA	NA	+	NA	NA	0.269739	0.0936123	NA	0.16061	6	-125.015	263.454	12.4771	8.94415e-05
457	0.589454	NA	NA	NA	+	NA	NA	0.269452	0.0935062	0.160841	NA	6	-125.016	263.457	12.4796	8.93318e-05
916	0.664964	+	+	NA	NA	0.265402	NA	NA	-0.0383708	-4.58378	4.68923	8	-122.47	263.466	12.4884	8.89394e-05
904	-0.0643116	+	+	+	NA	NA	NA	NA	-0.033116	-1.3513	1.51049	8	-122.482	263.49	12.5132	8.78447e-05
978	0.634254	+	NA	NA	NA	0.264036	NA	0.235494	0.0134739	-4.43926	4.55122	8	-122.483	263.493	12.5157	8.77318e-05
944	-0.468559	+	+	+	+	NA	0.0382871	NA	-0.00860895	-2.09408	2.18404	10	-119.753	263.506	12.5285	8.71735e-05
973	-0.289023	NA	NA	+	+	NA	NA	0.265111	0.0525033	-0.748297	0.855492	8	-122.49	263.506	12.5293	8.71375e-05
820	0.665764	+	+	NA	NA	0.26286	0.0317188	NA	NA	-4.71544	4.83192	8	-122.493	263.512	12.535	8.68888e-05
889	0.554291	NA	NA	NA	+	0.291249	0.145535	0.262125	NA	-5.72028	5.78001	8	-122.503	263.532	12.5545	8.60461e-05
867	0.777016	NA	+	NA	NA	NA	0.00603935	0.292603	NA	-3.86007	4.03992	7	-123.821	263.573	12.5955	8.43004e-05
290	0.655997	+	NA	NA	NA	NA	0.0385991	NA	NA	0.219375	NA	5	-126.287	263.573	12.596	8.42789e-05
546	0.656104	+	NA	NA	NA	NA	0.0387012	NA	NA	NA	0.218597	5	-126.291	263.583	12.6058	8.387e-05
1004	0.314225	+	+	NA	+	NA	0.0806276	0.247659	0.0618621	-4.86271	5.01539	10	-119.795	263.59	12.6129	8.35715e-05
194	0.690383	+	NA	NA	NA	NA	NA	0.22795	0.0248236	NA	NA	5	-126.301	263.602	12.6246	8.30836e-05
770	0.655481	+	NA	NA	NA	NA	NA	NA	NA	2.56398	-2.34614	5	-126.308	263.617	12.6396	8.2461e-05
974	-0.369917	+	NA	+	+	NA	NA	0.227252	0.0384242	-0.068872	0.192068	9	-121.201	263.617	12.6401	8.24442e-05
165	-0.133608	NA	NA	+	NA	NA	-0.0131574	NA	-0.0251253	NA	NA	5	-126.312	263.625	12.6475	8.21379e-05
692	0.663102	+	+	NA	NA	0.25855	0.0280097	NA	-0.0379082	NA	0.122941	8	-122.551	263.629	12.6515	8.19739e-05
386	0.656957	+	NA	NA	NA	NA	NA	NA	0.0238601	0.215761	NA	5	-126.316	263.632	12.6544	8.18547e-05
436	0.663147	+	+	NA	NA	0.258498	0.0278433	NA	-0.0380353	0.122593	NA	8	-122.557	263.641	12.6636	8.14807e-05
642	0.657068	+	NA	NA	NA	NA	NA	NA	0.0239107	NA	0.214965	5	-126.321	263.642	12.6645	8.14443e-05
98	0.689095	+	NA	NA	NA	NA	0.00371804	0.224437	NA	NA	NA	5	-126.322	263.645	12.6674	8.13231e-05
185	0.56243	NA	NA	NA	+	0.29947	0.137302	NA	0.000565589	NA	NA	6	-125.111	263.645	12.668	8.12996e-05
795	0.633409	NA	+	NA	+	0.262005	NA	NA	NA	-4.13464	4.17769	7	-123.865	263.661	12.6837	8.06641e-05
173	-0.341474	NA	NA	+	+	NA	0.0634173	NA	0.00696189	NA	NA	6	-125.126	263.676	12.6984	8.00726e-05
761	0.544499	NA	NA	NA	+	0.263816	0.139345	0.258982	0.0476709	NA	0.08666	8	-122.585	263.697	12.7199	7.92168e-05
1012	0.661452	+	+	NA	NA	0.274233	0.0331956	0.266751	-0.00138426	-8.67952	8.78333	10	-119.853	263.707	12.7295	7.88373e-05
505	0.54435	NA	NA	NA	+	0.263874	0.139212	0.258779	0.0475056	0.0860277	NA	8	-122.59	263.707	12.7301	7.88135e-05
43	0.562483	NA	+	NA	+	NA	0.0566566	NA	NA	NA	NA	5	-126.359	263.718	12.741	7.83878e-05
227	0.79245	NA	+	NA	NA	NA	-0.0325879	0.285446	0.0357102	NA	NA	6	-125.155	263.734	12.7572	7.77545e-05
742	-0.0693869	+	NA	+	NA	NA	0.0110893	0.239954	0.0206502	NA	0.1744	8	-122.611	263.748	12.7709	7.72238e-05
486	-0.0696105	+	NA	+	NA	NA	0.0109459	0.239672	0.0205134	0.174725	NA	8	-122.612	263.75	12.7732	7.71357e-05
966	-0.0740197	+	NA	+	NA	NA	NA	0.240451	0.0206231	-0.458191	0.629309	8	-122.614	263.755	12.7779	7.6954e-05
870	-0.0795022	+	NA	+	NA	NA	0.010751	0.237315	NA	-0.412338	0.582052	8	-122.627	263.78	12.8025	7.60133e-05
747	0.556379	NA	+	NA	+	NA	0.0700655	0.291544	0.0918398	NA	0.158758	8	-122.633	263.792	12.8148	7.55468e-05
139	0.580522	NA	+	NA	+	NA	NA	NA	0.0383259	NA	NA	5	-126.398	263.796	12.8191	7.53861e-05
265	0.627054	NA	NA	NA	+	NA	NA	NA	NA	0.136196	NA	4	-127.571	263.799	12.8215	7.52925e-05
521	0.62699	NA	NA	NA	+	NA	NA	NA	NA	NA	0.135482	4	-127.575	263.806	12.8289	7.5015e-05
491	0.556237	NA	+	NA	+	NA	0.0699318	0.291232	0.0916669	0.158418	NA	8	-122.641	263.807	12.8303	7.49628e-05
667	0.631205	NA	+	NA	+	0.251176	NA	NA	0.00308882	NA	0.0564404	7	-123.951	263.833	12.8554	7.40274e-05
411	0.631049	NA	+	NA	+	0.251266	NA	NA	0.00297305	0.0559446	NA	7	-123.953	263.837	12.8601	7.38533e-05
971	0.588029	NA	+	NA	+	NA	NA	0.300385	0.0896548	-4.41525	4.55828	8	-122.686	263.897	12.9203	7.16652e-05
234	0.307096	+	NA	NA	+	NA	0.113669	0.208593	0.0535931	NA	NA	7	-123.99	263.911	12.9337	7.11858e-05
693	0.0459375	NA	NA	+	NA	0.250309	0.0575043	NA	-0.0389432	NA	0.0623961	7	-123.996	263.922	12.9452	7.0778e-05
437	0.0457535	NA	NA	+	NA	0.250232	0.0573926	NA	-0.0390076	0.0623055	NA	7	-123.997	263.925	12.9475	7.06968e-05
679	-0.0818348	NA	+	+	NA	NA	-0.0359377	NA	-0.016183	NA	0.122702	7	-124.006	263.943	12.9661	7.00411e-05
423	-0.081849	NA	+	+	NA	NA	-0.0359965	NA	-0.0162496	0.122854	NA	7	-124.007	263.946	12.9686	6.99564e-05
807	-0.0730032	NA	+	+	NA	NA	-0.0347398	NA	NA	-0.940407	1.06411	7	-124.011	263.954	12.9766	6.96767e-05
990	-0.249242	+	NA	+	+	0.198449	NA	0.232074	0.0104755	-2.87511	2.93864	10	-119.981	263.962	12.9849	6.93864e-05
826	0.345484	+	NA	NA	+	0.247977	0.151058	NA	NA	-1.69801	1.78607	8	-122.73	263.985	13.0082	6.85835e-05
821	0.0679656	NA	NA	+	NA	0.247461	0.0595995	NA	NA	-1.81126	1.87752	7	-124.034	263.999	13.0221	6.81082e-05
698	0.344392	+	NA	NA	+	0.242969	0.148779	NA	0.00134008	NA	0.0939241	8	-122.745	264.016	13.0384	6.75562e-05
442	0.344318	+	NA	NA	+	0.242797	0.148645	NA	0.00130503	0.093962	NA	8	-122.746	264.019	13.0418	6.74398e-05
903	-0.0681067	NA	+	+	NA	NA	NA	NA	-0.0139282	-0.959512	1.08718	7	-124.045	264.021	13.044	6.73653e-05
1013	0.0239431	NA	NA	+	NA	0.251751	0.0596676	0.26758	-0.000429553	-4.78856	4.86023	9	-121.41	264.034	13.0571	6.69283e-05
814	-0.364343	+	NA	+	+	NA	0.0901344	NA	NA	1.8555	-1.73462	8	-122.771	264.068	13.0906	6.58137e-05
841	0.606524	NA	NA	NA	+	NA	NA	0.259177	NA	-0.283613	0.431873	6	-125.327	264.079	13.1015	6.54577e-05
430	-0.360265	+	NA	+	+	NA	0.0926009	NA	0.0110757	0.118115	NA	8	-122.782	264.091	13.1137	6.50577e-05
686	-0.360465	+	NA	+	+	NA	0.0926856	NA	0.0110926	NA	0.11755	8	-122.785	264.095	13.1182	6.49123e-05
815	-0.329047	NA	+	+	+	NA	0.0268744	NA	NA	-1.53383	1.60678	8	-122.785	264.096	13.1193	6.48776e-05
831	-0.188978	NA	+	+	+	0.211083	0.0617353	NA	NA	-4.44681	4.46646	9	-121.444	264.103	13.1259	6.46651e-05
228	0.713398	+	+	NA	NA	NA	-0.0494542	0.248622	0.00604532	NA	NA	7	-124.087	264.105	13.128	6.4596e-05
687	-0.324472	NA	+	+	+	NA	0.0269013	NA	0.00679037	NA	0.0781752	8	-122.796	264.118	13.141	6.41785e-05
431	-0.324596	NA	+	+	+	NA	0.0268347	NA	0.00672116	0.0781263	NA	8	-122.797	264.121	13.1436	6.40931e-05
917	0.0221055	NA	NA	+	NA	0.241445	NA	NA	-0.038642	-1.31282	1.36382	7	-124.097	264.125	13.148	6.3954e-05
911	-0.325657	NA	+	+	+	NA	NA	NA	0.00476367	-1.46626	1.53778	8	-122.808	264.142	13.1647	6.34226e-05
746	0.335757	+	NA	NA	+	NA	0.127021	0.219658	0.0757863	NA	0.179999	8	-122.818	264.163	13.1854	6.27676e-05
490	0.335691	+	NA	NA	+	NA	0.126851	0.219321	0.075663	0.180313	NA	8	-122.82	264.166	13.1885	6.26715e-05
960	-0.341	+	+	+	+	0.189161	0.0639926	NA	-0.035015	-4.48554	4.5241	11	-118.651	264.192	13.2147	6.18541e-05
875	0.576027	NA	+	NA	+	NA	0.0650128	0.288844	NA	-4.28376	4.41895	8	-122.861	264.248	13.2712	6.01323e-05
703	-0.19994	NA	+	+	+	0.206071	0.0557893	NA	-0.0271626	NA	0.0272624	9	-121.522	264.257	13.2803	5.98585e-05
447	-0.200383	NA	+	+	+	0.20621	0.0557225	NA	-0.0273079	0.0266311	NA	9	-121.523	264.26	13.2829	5.97818e-05
702	-0.233881	+	NA	+	+	0.207624	0.117224	NA	-0.0213092	NA	0.0655589	9	-121.527	264.268	13.2913	5.95314e-05
446	-0.234125	+	NA	+	+	0.207495	0.117123	NA	-0.0213419	0.065596	NA	9	-121.528	264.27	13.2929	5.94833e-05
927	-0.200839	NA	+	+	+	0.207428	NA	NA	-0.0307455	-4.12114	4.13186	9	-121.53	264.275	13.2981	5.93287e-05
170	0.287085	+	NA	NA	+	NA	0.114508	NA	0.0273564	NA	NA	6	-125.431	264.286	13.3093	5.89966e-05
830	-0.226178	+	NA	+	+	0.206197	0.119683	NA	NA	-1.10477	1.17099	9	-121.539	264.291	13.3142	5.88523e-05
690	0.638306	+	NA	NA	NA	0.273546	0.0795665	NA	-0.0244099	NA	0.125162	7	-124.182	264.294	13.317	5.87719e-05
434	0.638334	+	NA	NA	NA	0.273312	0.0793762	NA	-0.0244604	0.125246	NA	7	-124.184	264.299	13.3221	5.86219e-05
818	0.639605	+	NA	NA	NA	0.273642	0.0814706	NA	NA	-1.95608	2.08004	7	-124.184	264.299	13.3221	5.86216e-05
35	0.820808	NA	+	NA	NA	NA	-0.0272817	NA	NA	NA	NA	4	-127.824	264.304	13.327	5.84784e-05
737	0.735242	NA	NA	NA	NA	NA	0.0522593	0.27298	0.0800397	NA	0.206237	6	-125.456	264.335	13.3577	5.75871e-05
481	0.735244	NA	NA	NA	NA	NA	0.0520972	0.272611	0.0798897	0.206524	NA	6	-125.458	264.339	13.3621	5.74607e-05
131	0.819514	NA	+	NA	NA	NA	NA	NA	0.0091174	NA	NA	4	-127.845	264.345	13.3678	5.72973e-05
643	0.803096	NA	+	NA	NA	NA	NA	NA	0.0382708	NA	0.182258	5	-126.69	264.381	13.4034	5.62859e-05
387	0.802987	NA	+	NA	NA	NA	NA	NA	0.0382051	0.18265	NA	5	-126.69	264.381	13.4035	5.62839e-05
166	-0.144487	+	NA	+	NA	NA	-0.0226696	NA	-0.042121	NA	NA	6	-125.492	264.408	13.4312	5.55089e-05
817	0.735876	NA	NA	NA	NA	0.2994	0.0964619	NA	NA	-2.24387	2.33008	6	-125.519	264.461	13.4842	5.40577e-05
694	0.0439616	+	NA	+	NA	0.238863	0.0499817	NA	-0.0496177	NA	0.0943935	8	-122.973	264.472	13.4953	5.37595e-05
438	0.0437296	+	NA	+	NA	0.238678	0.0498281	NA	-0.0496705	0.0944529	NA	8	-122.975	264.475	13.4983	5.36788e-05
291	0.803862	NA	+	NA	NA	NA	0.00859688	NA	NA	0.178076	NA	5	-126.74	264.48	13.5031	5.35501e-05
547	0.803969	NA	+	NA	NA	NA	0.00864334	NA	NA	NA	0.17768	5	-126.74	264.48	13.5033	5.35438e-05
1019	0.558417	NA	+	NA	+	0.271237	0.103591	0.298329	0.044477	-8.8808	8.93402	10	-120.242	264.484	13.5074	5.34351e-05
771	0.804348	NA	+	NA	NA	NA	NA	NA	NA	0.173226	0.003297	5	-126.742	264.485	13.5077	5.34247e-05
41	0.54592	NA	NA	NA	+	NA	0.0936409	NA	NA	NA	NA	4	-127.923	264.502	13.5247	5.29743e-05
689	0.736121	NA	NA	NA	NA	0.294985	0.0939951	NA	-0.00722876	NA	0.0914877	6	-125.541	264.506	13.5291	5.28577e-05
793	0.635799	NA	NA	NA	+	0.267512	NA	NA	NA	-1.18974	1.24554	6	-125.543	264.51	13.5331	5.27527e-05
433	0.736145	NA	NA	NA	NA	0.294867	0.0938511	NA	-0.0072964	0.0914165	NA	6	-125.543	264.51	13.5331	5.27509e-05
961	0.736698	NA	NA	NA	NA	NA	NA	0.273692	0.0798616	-0.741549	0.936946	6	-125.545	264.513	13.5361	5.26738e-05
130	0.692863	+	NA	NA	NA	NA	NA	NA	-0.00480197	NA	NA	4	-127.93	264.517	13.5395	5.25832e-05
34	0.693111	+	NA	NA	NA	NA	-0.00120957	NA	NA	NA	NA	4	-127.931	264.518	13.541	5.25447e-05
665	0.633627	NA	NA	NA	+	0.262261	NA	NA	0.0087508	NA	0.0611439	6	-125.548	264.519	13.5417	5.25256e-05
409	0.633555	NA	NA	NA	+	0.262171	NA	NA	0.00872092	0.0611339	NA	6	-125.548	264.52	13.5432	5.2487e-05
819	0.769894	NA	+	NA	NA	0.290843	0.0567307	NA	NA	-4.51824	4.5976	7	-124.305	264.541	13.5643	5.19356e-05
1009	0.703194	NA	NA	NA	NA	0.295063	0.100016	0.269208	0.0274524	-5.77862	5.87336	8	-123.013	264.552	13.5748	5.16631e-05
910	-0.349927	+	NA	+	+	NA	NA	NA	0.00377827	2.29891	-2.18371	8	-123.032	264.59	13.6129	5.06884e-05
874	0.343911	+	NA	NA	+	NA	0.123488	0.209162	NA	-0.375488	0.545131	8	-123.036	264.598	13.6206	5.04934e-05
129	0.786861	NA	NA	NA	NA	NA	NA	NA	0.0211129	NA	NA	3	-129.112	264.611	13.6341	5.01536e-05
385	0.770662	NA	NA	NA	NA	NA	NA	NA	0.0489933	0.182415	NA	4	-127.982	264.62	13.6426	4.99418e-05
986	0.435007	+	NA	NA	+	0.23619	NA	0.222397	0.0315435	-3.63781	3.72713	9	-121.703	264.621	13.6436	4.9917e-05
641	0.770742	NA	NA	NA	NA	NA	NA	NA	0.0490276	NA	0.181674	4	-127.986	264.629	13.6515	4.97201e-05
33	0.786999	NA	NA	NA	NA	NA	0.0131455	NA	NA	NA	NA	3	-129.122	264.63	13.6532	4.96776e-05
289	0.770741	NA	NA	NA	NA	NA	0.048964	NA	NA	0.183827	NA	4	-127.989	264.633	13.6558	4.96123e-05
233	0.503369	NA	NA	NA	+	NA	0.0971588	0.260199	0.0786866	NA	NA	6	-125.605	264.633	13.6562	4.96034e-05
918	0.023557	+	NA	+	NA	0.231093	NA	NA	-0.0491883	-1.03647	1.12167	8	-123.054	264.634	13.6564	4.95979e-05
822	0.0713159	+	NA	+	NA	0.233505	0.0517419	NA	NA	-1.51007	1.61091	8	-123.054	264.634	13.6572	4.95789e-05
545	0.770821	NA	NA	NA	NA	NA	0.0490145	NA	NA	NA	0.18309	4	-127.993	264.642	13.6646	4.93939e-05
956	0.319958	+	+	NA	+	0.235358	0.104995	NA	-0.0110823	-4.9834	5.05204	10	-120.327	264.654	13.6769	4.90923e-05
985	0.606194	NA	NA	NA	+	0.26174	NA	0.265911	0.045192	-4.62077	4.68901	8	-123.087	264.701	13.7237	4.79578e-05
914	0.639083	+	NA	NA	NA	0.262884	NA	NA	-0.0224467	-1.2549	1.36852	7	-124.387	264.705	13.7283	4.7846e-05
769	0.771119	NA	NA	NA	NA	NA	NA	NA	NA	2.86297	-2.6821	4	-128.03	264.715	13.7382	4.761e-05
691	0.769102	NA	+	NA	NA	0.282667	0.0533534	NA	-0.0151376	NA	0.089495	7	-124.397	264.724	13.7473	4.73931e-05
435	0.769113	NA	+	NA	NA	0.2827	0.0532117	NA	-0.0152789	0.0890648	NA	7	-124.401	264.732	13.7553	4.72041e-05
915	0.774222	NA	+	NA	NA	0.284149	NA	NA	-0.014983	-4.22512	4.29545	7	-124.401	264.733	13.7556	4.71978e-05
865	0.738592	NA	NA	NA	NA	NA	0.0516689	0.264564	NA	-0.603758	0.795797	6	-125.684	264.792	13.8147	4.58238e-05
805	-0.0536857	NA	NA	+	NA	NA	0.0128377	NA	NA	1.94473	-1.80628	6	-125.69	264.805	13.8275	4.55317e-05
901	-0.0589934	NA	NA	+	NA	NA	NA	NA	-0.00145909	2.00215	-1.86633	6	-125.696	264.815	13.8382	4.52877e-05
137	0.578837	NA	NA	NA	+	NA	NA	NA	0.0472448	NA	NA	4	-128.09	264.835	13.858	4.48424e-05
421	-0.0546779	NA	NA	+	NA	NA	0.0140158	NA	-0.000101806	0.13432	NA	6	-125.707	264.837	13.8598	4.48013e-05
426	0.316471	+	NA	NA	+	NA	0.126168	NA	0.0462431	0.16914	NA	7	-124.454	264.84	13.8627	4.4737e-05
677	-0.0548802	NA	NA	+	NA	NA	0.0140491	NA	-8.92388e-05	NA	0.133747	6	-125.709	264.842	13.8648	4.46901e-05
738	0.652908	+	NA	NA	NA	NA	0.043965	0.236444	0.0568055	NA	0.226305	7	-124.457	264.845	13.8679	4.4621e-05
682	0.316438	+	NA	NA	+	NA	0.126305	NA	0.0462846	NA	0.168467	7	-124.458	264.846	13.8693	4.45889e-05
482	0.65286	+	NA	NA	NA	NA	0.0437867	0.23603	0.0566463	0.22672	NA	7	-124.459	264.848	13.8709	4.45532e-05
225	0.755966	NA	NA	NA	NA	NA	0.0131137	0.260726	0.0468875	NA	NA	5	-126.948	264.895	13.918	4.35172e-05
810	0.321149	+	NA	NA	+	NA	0.121869	NA	NA	2.13847	-1.97003	7	-124.513	264.956	13.9791	4.22074e-05
804	0.682368	+	+	NA	NA	NA	-0.0115287	NA	NA	-0.711172	0.922343	7	-124.52	264.97	13.993	4.19146e-05
676	0.682261	+	+	NA	NA	NA	-0.0114887	NA	0.00632739	NA	0.213638	7	-124.521	264.972	13.9951	4.18706e-05
900	0.682383	+	+	NA	NA	NA	NA	NA	0.00694247	-0.747701	0.961661	7	-124.522	264.975	13.9983	4.18043e-05
420	0.682184	+	+	NA	NA	NA	-0.0115775	NA	0.00624917	0.213973	NA	7	-124.522	264.976	13.9986	4.1797e-05
962	0.653127	+	NA	NA	NA	NA	NA	0.235817	0.0563535	-0.328905	0.547155	7	-124.524	264.979	14.002	4.17277e-05
555	0.595185	NA	+	NA	+	NA	0.0679766	NA	NA	NA	0.132355	6	-125.779	264.981	14.0043	4.16784e-05
299	0.595157	NA	+	NA	+	NA	0.0679106	NA	NA	0.132592	NA	6	-125.779	264.983	14.0054	4.16553e-05
902	-0.0531347	+	NA	+	NA	NA	NA	NA	-0.0157718	2.06289	-1.8943	7	-124.55	265.031	14.0542	4.06515e-05
651	0.615808	NA	+	NA	+	NA	NA	NA	0.0542596	NA	0.134398	6	-125.807	265.038	14.0611	4.05123e-05
395	0.615757	NA	+	NA	+	NA	NA	NA	0.0542028	0.134643	NA	6	-125.808	265.039	14.0621	4.04918e-05
806	-0.0411808	+	NA	+	NA	NA	0.00850761	NA	NA	1.97495	-1.80236	7	-124.557	265.044	14.0672	4.0389e-05
997	-0.0695112	NA	NA	+	NA	NA	0.0150868	0.266894	0.0355552	-0.925226	1.07799	8	-123.262	265.049	14.0723	4.0285e-05
913	0.739806	NA	NA	NA	NA	0.282299	NA	NA	-0.00481611	-1.46199	1.53873	6	-125.817	265.057	14.08	4.01303e-05
422	-0.0501409	+	NA	+	NA	NA	0.00926413	NA	-0.0145848	0.165954	NA	7	-124.566	265.062	14.085	4.00314e-05
678	-0.050316	+	NA	+	NA	NA	0.00932908	NA	-0.0145545	NA	0.16529	7	-124.569	265.069	14.0915	3.99012e-05
866	0.651136	+	NA	NA	NA	NA	0.0433156	0.228408	NA	-0.275078	0.492845	7	-124.574	265.08	14.1024	3.96831e-05
926	-0.230276	+	NA	+	+	0.192648	NA	NA	-0.0257345	-0.150957	0.209779	9	-121.978	265.17	14.1931	3.79239e-05
970	0.399517	+	NA	NA	+	NA	NA	0.218861	0.0702387	-0.050435	0.221942	8	-123.329	265.184	14.2071	3.766e-05
940	0.293149	+	+	NA	+	NA	0.0800631	NA	0.0287392	-1.67347	1.82112	9	-121.995	265.204	14.2264	3.7298e-05
829	-0.124624	NA	NA	+	+	0.231244	0.106334	NA	NA	-1.7258	1.76	8	-123.344	265.215	14.2379	3.70839e-05
745	0.539944	NA	NA	NA	+	NA	0.111155	0.270333	0.0996056	NA	0.16855	7	-124.645	265.221	14.2442	3.69683e-05
701	-0.132046	NA	NA	+	+	0.230506	0.103219	NA	-0.0179918	NA	0.035747	8	-123.348	265.222	14.245	3.69527e-05
445	-0.132263	NA	NA	+	+	0.23049	0.103159	NA	-0.0180447	0.035579	NA	8	-123.349	265.223	14.2463	3.69291e-05
489	0.539924	NA	NA	NA	+	NA	0.111006	0.270037	0.0994805	0.168723	NA	7	-124.647	265.226	14.2486	3.6887e-05
779	0.62424	NA	+	NA	+	NA	NA	NA	NA	-0.163927	0.290741	6	-125.914	265.252	14.275	3.64034e-05
1021	-0.16454	NA	NA	+	+	0.232704	0.106383	0.267922	0.0221329	-4.6159	4.66054	10	-120.688	265.375	14.3983	3.42272e-05
922	0.412919	+	NA	NA	+	0.229344	NA	NA	-0.00138732	-0.516497	0.604257	8	-123.445	265.415	14.4382	3.35504e-05
297	0.582172	NA	NA	NA	+	NA	0.104541	NA	NA	0.143214	NA	5	-127.263	265.526	14.5488	3.17448e-05
553	0.582093	NA	NA	NA	+	NA	0.10462	NA	NA	NA	0.142557	5	-127.266	265.532	14.5554	3.16416e-05
827	0.589546	NA	+	NA	+	0.275697	0.106197	NA	NA	-4.73418	4.77906	8	-123.525	265.576	14.5993	3.09545e-05
429	-0.26198	NA	NA	+	+	NA	0.0728081	NA	0.0208702	0.0944721	NA	7	-124.829	265.59	14.6125	3.07499e-05
685	-0.262229	NA	NA	+	+	NA	0.072861	NA	0.0208812	NA	0.0940087	7	-124.831	265.593	14.6156	3.07024e-05
813	-0.268992	NA	NA	+	+	NA	0.0697131	NA	NA	1.71831	-1.62329	7	-124.831	265.594	14.6166	3.06872e-05
996	0.682335	+	+	NA	NA	NA	-0.00853488	0.263004	0.0420625	-4.08492	4.29507	9	-122.193	265.601	14.6238	3.0577e-05
1010	0.633336	+	NA	NA	NA	0.280903	0.089327	0.239141	0.0103569	-5.25901	5.37625	9	-122.197	265.608	14.6306	3.04732e-05
164	0.714191	+	+	NA	NA	NA	-0.0513439	NA	-0.0244443	NA	NA	6	-126.109	265.643	14.6656	2.99448e-05
1014	0.0214797	+	NA	+	NA	0.244608	0.0547734	0.244461	-0.0118928	-4.38049	4.47262	10	-120.837	265.673	14.6963	2.94879e-05
906	0.376581	+	NA	NA	+	NA	NA	NA	0.0392773	2.64627	-2.47968	7	-124.902	265.736	14.7585	2.85855e-05
995	0.773451	NA	+	NA	NA	NA	0.00789937	0.300913	0.0718928	-4.11475	4.30675	8	-123.622	265.771	14.7941	2.80808e-05
952	0.0104964	+	+	+	NA	0.229856	-0.005864	NA	-0.0665824	-4.42064	4.49569	10	-120.887	265.775	14.7975	2.8033e-05
699	0.58834	NA	+	NA	+	0.262118	0.102034	NA	0.00641079	NA	0.060756	8	-123.636	265.799	14.8218	2.76945e-05
443	0.588202	NA	+	NA	+	0.262218	0.101953	NA	0.00627665	0.0601831	NA	8	-123.639	265.805	14.8276	2.76146e-05
1018	0.363494	+	NA	NA	+	0.25422	0.155102	0.225962	0.0331192	-4.89006	4.9799	10	-120.904	265.807	14.8303	2.75768e-05
1005	-0.293029	NA	NA	+	+	NA	0.0743285	0.266489	0.0583236	-1.1283	1.2413	9	-122.304	265.823	14.8461	2.73601e-05
1006	-0.378396	+	NA	+	+	NA	0.0908083	0.228342	0.0444655	-0.55761	0.687821	10	-120.913	265.827	14.8497	2.73115e-05
825	0.576804	NA	NA	NA	+	0.286612	0.1417	NA	NA	-2.24752	2.30406	7	-124.956	265.843	14.8661	2.70875e-05
1022	-0.246682	+	NA	+	+	0.215308	0.118244	0.23329	0.0137241	-3.8676	3.93421	11	-119.487	265.862	14.8851	2.6832e-05
393	0.617134	NA	NA	NA	+	NA	NA	NA	0.0628113	0.143558	NA	5	-127.436	265.872	14.8946	2.67055e-05
925	-0.130877	NA	NA	+	+	0.218231	NA	NA	-0.0225734	-0.918739	0.946299	8	-123.673	265.872	14.8948	2.67021e-05
909	-0.255223	NA	NA	+	+	NA	NA	NA	0.0144718	1.99671	-1.90455	7	-124.972	265.876	14.8984	2.66544e-05
649	0.617081	NA	NA	NA	+	NA	NA	NA	0.0628361	NA	0.142863	5	-127.439	265.879	14.9018	2.66094e-05
697	0.574629	NA	NA	NA	+	0.27745	0.139222	NA	0.0121209	NA	0.0658241	7	-124.976	265.883	14.9056	2.65585e-05
441	0.574564	NA	NA	NA	+	0.277393	0.139131	NA	0.0120626	0.0656635	NA	7	-124.977	265.886	14.9085	2.65194e-05
951	0.0176266	NA	+	+	NA	0.242574	0.0101376	NA	-0.0514462	-4.34344	4.3874	9	-122.354	265.922	14.9451	2.60384e-05
873	0.560829	NA	NA	NA	+	NA	0.105374	0.259863	NA	-0.758896	0.912902	7	-124.999	265.929	14.9515	2.59561e-05
802	0.655477	+	NA	NA	NA	NA	0.0370009	NA	NA	2.38933	-2.1655	6	-126.264	265.951	14.9739	2.56665e-05
418	0.656949	+	NA	NA	NA	NA	0.0390166	NA	0.0245571	0.222561	NA	6	-126.266	265.955	14.9783	2.56107e-05
969	0.589668	NA	NA	NA	+	NA	NA	0.270924	0.0939985	-0.682567	0.841676	7	-125.013	265.957	14.9798	2.55915e-05
674	0.657058	+	NA	NA	NA	NA	0.039124	NA	0.0246158	NA	0.221795	6	-126.271	265.965	14.9878	2.54889e-05
898	0.65637	+	NA	NA	NA	NA	NA	NA	0.0228485	2.49473	-2.27414	6	-126.29	266.005	15.0274	2.49895e-05
936	-0.0839826	+	+	+	NA	NA	-0.0486583	NA	-0.0358378	-1.26087	1.41062	9	-122.4	266.014	15.0371	2.48683e-05
171	0.553464	NA	+	NA	+	NA	0.0592721	NA	0.041291	NA	NA	6	-126.298	266.02	15.0429	2.47962e-05
226	0.690483	+	NA	NA	NA	NA	0.00361302	0.228015	0.0248075	NA	NA	6	-126.3	266.025	15.0474	2.47402e-05
1017	0.543623	NA	NA	NA	+	0.279752	0.146269	0.268488	0.0477686	-5.72272	5.79198	9	-122.417	266.047	15.0702	2.44607e-05
777	0.625838	NA	NA	NA	+	NA	NA	NA	NA	2.91149	-2.76938	5	-127.535	266.069	15.0922	2.41922e-05
948	0.664145	+	+	NA	NA	0.271396	0.0321126	NA	-0.0387066	-4.7715	4.87917	9	-122.435	266.085	15.1075	2.40086e-05
923	0.632957	NA	+	NA	+	0.261363	NA	NA	0.00254079	-4.13175	4.17534	8	-123.865	266.256	15.2785	2.20407e-05
1003	0.556162	NA	+	NA	+	NA	0.0721526	0.299776	0.0940476	-4.60339	4.75171	9	-122.522	266.258	15.2807	2.20169e-05
998	-0.068872	+	NA	+	NA	NA	0.0114591	0.240767	0.0210027	-0.515436	0.688589	9	-122.609	266.433	15.456	2.01693e-05
949	0.0481772	NA	NA	+	NA	0.25536	0.0597941	NA	-0.0389471	-1.81447	1.87117	8	-123.979	266.485	15.5077	1.96546e-05
935	-0.0824082	NA	+	+	NA	NA	-0.0357333	NA	-0.0159134	-0.906081	1.02657	8	-124.002	266.53	15.5531	1.92135e-05
163	0.820611	NA	+	NA	NA	NA	-0.0273079	NA	0.00918951	NA	NA	5	-127.821	266.643	15.6654	1.81643e-05
169	0.534981	NA	NA	NA	+	NA	0.0962707	NA	0.0512485	NA	NA	5	-127.833	266.667	15.6894	1.79476e-05
954	0.345317	+	NA	NA	+	0.247711	0.151077	NA	0.00113621	-1.69696	1.78523	9	-122.729	266.673	15.6961	1.78878e-05
942	-0.360615	+	NA	+	+	NA	0.0909913	NA	0.0102729	1.82211	-1.6998	9	-122.767	266.748	15.7705	1.72343e-05
943	-0.326302	NA	+	+	+	NA	0.0276776	NA	0.0073466	-1.55206	1.62627	9	-122.783	266.78	15.8031	1.69552e-05
675	0.802537	NA	+	NA	NA	NA	0.00981814	NA	0.0385479	NA	0.184061	6	-126.687	266.798	15.821	1.68045e-05
419	0.80243	NA	+	NA	NA	NA	0.00976439	NA	0.0384797	0.184445	NA	6	-126.687	266.798	15.8211	1.68033e-05
899	0.803053	NA	+	NA	NA	NA	NA	NA	0.0382462	0.071124	0.111293	6	-126.69	266.804	15.8271	1.67534e-05
417	0.769534	NA	NA	NA	NA	NA	0.04958	NA	0.0496751	0.191399	NA	5	-127.905	266.809	15.8323	1.67097e-05
673	0.769613	NA	NA	NA	NA	NA	0.0496412	NA	0.0497187	NA	0.19068	5	-127.909	266.818	15.8409	1.66384e-05
959	-0.196098	NA	+	+	+	0.217026	0.0599962	NA	-0.0274375	-4.46516	4.47843	10	-121.415	266.831	15.8537	1.65317e-05
993	0.735307	NA	NA	NA	NA	NA	0.0528857	0.274676	0.0806246	-0.977988	1.1821	7	-125.451	266.833	15.8556	1.65164e-05
1002	0.335935	+	NA	NA	+	NA	0.12766	0.220959	0.0762108	-0.712908	0.891163	9	-122.815	266.845	15.868	1.64141e-05
946	0.638434	+	NA	NA	NA	0.27914	0.0821497	NA	-0.0245698	-1.97281	2.09157	8	-124.162	266.85	15.8732	1.63713e-05
162	0.692827	+	NA	NA	NA	NA	-0.00119114	NA	-0.00479749	NA	NA	5	-127.93	266.861	15.8837	1.62861e-05
161	0.786785	NA	NA	NA	NA	NA	0.01278	NA	0.0209085	NA	NA	4	-129.107	266.87	15.8925	1.62142e-05
803	0.803874	NA	+	NA	NA	NA	0.0086025	NA	NA	0.158321	0.019713	6	-126.74	266.904	15.9268	1.59388e-05
897	0.770003	NA	NA	NA	NA	NA	NA	NA	0.0477562	2.69301	-2.50536	5	-127.952	266.905	15.9277	1.59318e-05
801	0.770095	NA	NA	NA	NA	NA	0.0473454	NA	NA	2.6612	-2.47227	5	-127.96	266.92	15.9427	1.58126e-05
945	0.735871	NA	NA	NA	NA	0.301203	0.0966899	NA	-0.00740588	-2.24866	2.33315	7	-125.517	266.965	15.9876	1.54611e-05
921	0.63423	NA	NA	NA	+	0.265319	NA	NA	0.00866384	-1.18513	1.24261	7	-125.541	267.012	16.0351	1.50983e-05
958	-0.231318	+	NA	+	+	0.210669	0.11878	NA	-0.0213103	-1.10505	1.16696	10	-121.52	267.041	16.0638	1.48833e-05
947	0.770072	NA	+	NA	NA	0.294695	0.0570193	NA	-0.0158208	-4.53912	4.61455	8	-124.296	267.118	16.1412	1.43184e-05
950	0.0462256	+	NA	+	NA	0.243105	0.0520183	NA	-0.04958	-1.50214	1.59167	9	-122.961	267.137	16.1601	1.41839e-05
683	0.584095	NA	+	NA	+	NA	0.0724677	NA	0.0588054	NA	0.140488	7	-125.653	267.237	16.2603	1.34909e-05
427	0.584071	NA	+	NA	+	NA	0.0723886	NA	0.0587369	0.140708	NA	7	-125.654	267.239	16.262	1.34795e-05
933	-0.0542669	NA	NA	+	NA	NA	0.0127991	NA	-0.000984108	1.94798	-1.80971	7	-125.69	267.312	16.3347	1.29979e-05
938	0.316263	+	NA	NA	+	NA	0.124461	NA	0.0454423	2.00079	-1.82751	8	-124.437	267.401	16.4236	1.24328e-05
994	0.653064	+	NA	NA	NA	NA	0.0443512	0.237432	0.0571527	-0.546646	0.771695	8	-124.455	267.437	16.4601	1.22079e-05
811	0.595214	NA	+	NA	+	NA	0.0681398	NA	NA	-0.359507	0.491024	7	-125.778	267.487	16.5104	1.19051e-05
907	0.615888	NA	+	NA	+	NA	NA	NA	0.0543736	-0.314457	0.448128	7	-125.807	267.545	16.5674	1.15703e-05
932	0.682584	+	+	NA	NA	NA	-0.011267	NA	0.0065295	-0.724478	0.936545	8	-124.518	267.562	16.5852	1.14678e-05
934	-0.050184	+	NA	+	NA	NA	0.0078908	NA	-0.015481	2.0259	-1.85583	8	-124.548	267.622	16.6453	1.11286e-05
425	0.569397	NA	NA	NA	+	NA	0.10876	NA	0.0684792	0.151514	NA	6	-127.101	267.626	16.6489	1.11086e-05
681	0.569322	NA	NA	NA	+	NA	0.108853	NA	0.0685202	NA	0.150884	6	-127.104	267.632	16.655	1.10745e-05
1001	0.539773	NA	NA	NA	+	NA	0.112114	0.272373	0.100322	-1.21419	1.38004	8	-124.638	267.802	16.8246	1.0174e-05
957	-0.129357	NA	NA	+	+	0.235204	0.105457	NA	-0.0179968	-1.72759	1.758	9	-123.333	267.879	16.9023	9.7862e-06
809	0.581965	NA	NA	NA	+	NA	0.10284	NA	NA	2.44733	-2.29927	6	-127.238	267.899	16.9217	9.69188e-06
941	-0.261454	NA	NA	+	+	NA	0.0715239	NA	0.0200763	1.6484	-1.55043	8	-124.817	268.16	17.1831	8.50462e-06
905	0.616181	NA	NA	NA	+	NA	NA	NA	0.0615944	2.6977	-2.54885	6	-127.405	268.233	17.2558	8.2009e-06
955	0.588429	NA	+	NA	+	0.27422	0.106389	NA	0.00580369	-4.72757	4.77371	9	-123.524	268.262	17.2847	8.08315e-06
930	0.656409	+	NA	NA	NA	NA	0.0374601	NA	0.0236031	2.31578	-2.08905	7	-126.245	268.42	17.443	7.46826e-06
953	0.574526	NA	NA	NA	+	0.283559	0.141984	NA	0.0119238	-2.23969	2.2986	8	-124.951	268.429	17.4514	7.43689e-06
929	0.768955	NA	NA	NA	NA	NA	0.0480627	NA	0.0485288	2.48486	-2.28893	6	-127.88	269.184	18.2068	5.09744e-06
931	0.802506	NA	+	NA	NA	NA	0.00980367	NA	0.0385291	0.0531427	0.131034	7	-126.687	269.305	18.3283	4.79707e-06
939	0.584102	NA	+	NA	+	NA	0.0727372	NA	0.0590201	-0.540769	0.680025	8	-125.652	269.83	18.8527	3.69072e-06
937	0.569407	NA	NA	NA	+	NA	0.107164	NA	0.0674288	2.18796	-2.0323	7	-127.081	270.093	19.1163	3.23491e-06

## Sheet: S8. TP with r > 0.243
	(Intercept)	factor(helpers)	factor(Inc.243)	factor(Plumage)	factor(Year)	scale(CP_Vol)	scale(F_to_H_ratio)	scale(Number_of_Neighbours)	scale(TSL_sd)	scale(TSL)	scale(TSL^2)	df	logLik	AICc	delta	weight
80	-0.394154	+	+	+	+	NA	NA	0.268061	NA	NA	NA	7	-120.109	256.115	0	0.045457
112	-0.418823	+	+	+	+	NA	0.123578	0.268833	NA	NA	NA	8	-119.553	257.589	1.4732	0.021762
96	-0.291685	+	+	+	+	0.116533	NA	0.255514	NA	NA	NA	8	-119.566	257.615	1.49967	0.021476
592	-0.355267	+	+	+	+	NA	NA	0.273769	NA	NA	0.0801443	8	-119.824	258.131	2.0156	0.0165928
336	-0.355635	+	+	+	+	NA	NA	0.273643	NA	0.0800988	NA	8	-119.826	258.135	2.01922	0.0165628
208	-0.3928	+	+	+	+	NA	NA	0.269588	0.0092704	NA	NA	8	-120.105	258.692	2.57674	0.0125334
76	0.408499	+	+	NA	+	NA	NA	0.255618	NA	NA	NA	6	-122.761	258.922	2.80658	0.0111728
79	-0.286989	NA	+	+	+	NA	NA	0.293619	NA	NA	NA	6	-122.784	258.968	2.85211	0.0109213
128	-0.309618	+	+	+	+	0.122594	0.130528	0.254952	NA	NA	NA	9	-118.949	259.056	2.94011	0.0104512
16	-0.372411	+	+	+	+	NA	NA	NA	NA	NA	NA	6	-122.844	259.088	2.97259	0.0102828
71	-0.0540144	NA	+	+	NA	NA	NA	0.2993	NA	NA	NA	5	-124.059	259.101	2.9855	0.0102166
72	-0.0356244	+	+	+	NA	NA	NA	0.282747	NA	NA	NA	6	-122.857	259.114	2.99842	0.0101509
88	0.0486279	+	+	+	NA	0.177677	NA	0.261935	NA	NA	NA	7	-121.609	259.116	3.0004	0.0101408
87	0.0297671	NA	+	+	NA	0.175871	NA	0.279027	NA	NA	NA	6	-122.86	259.119	3.00368	0.0101242
92	0.440301	+	+	NA	+	0.173134	NA	0.237354	NA	NA	NA	7	-121.638	259.174	3.05881	0.0098489
624	-0.377933	+	+	+	+	NA	0.130683	0.275785	NA	NA	0.0894484	9	-119.198	259.553	3.43772	0.00814911
368	-0.378359	+	+	+	+	NA	0.130568	0.275641	NA	0.0893272	NA	9	-119.2	259.559	3.44336	0.00812615
108	0.332164	+	+	NA	+	NA	0.158871	0.257111	NA	NA	NA	7	-121.944	259.787	3.67128	0.00725091
85	-0.0255807	NA	NA	+	NA	0.207553	NA	0.231276	NA	NA	NA	5	-124.434	259.851	3.7352	0.00702284
608	-0.267444	+	+	+	+	0.108244	NA	0.260587	NA	NA	0.0691718	9	-119.354	259.867	3.75136	0.00696631
352	-0.267872	+	+	+	+	0.10821	NA	0.260473	NA	0.0689985	NA	9	-119.357	259.871	3.75579	0.00695089
584	-0.00965749	+	+	+	NA	NA	NA	0.29055	NA	NA	0.138558	7	-122.023	259.945	3.82937	0.00669984
328	-0.00999983	+	+	+	NA	NA	NA	0.290352	NA	0.138622	NA	7	-122.027	259.952	3.83616	0.00667711
124	0.363679	+	+	NA	+	0.177811	0.164647	0.238278	NA	NA	NA	8	-120.735	259.953	3.83807	0.00667075
95	-0.172061	NA	+	+	+	0.136442	NA	0.279308	NA	NA	NA	7	-122.081	260.06	3.94413	0.00632621
32	-0.243091	+	+	+	+	0.148382	NA	NA	NA	NA	NA	7	-122.087	260.072	3.95697	0.00628574
84	0.7356	+	+	NA	NA	0.228617	NA	0.248894	NA	NA	NA	6	-123.418	260.235	4.12008	0.00579345
240	-0.417244	+	+	+	+	NA	0.123562	0.270415	0.0101052	NA	NA	9	-119.548	260.254	4.13908	0.00573867
224	-0.29165	+	+	+	+	0.116491	NA	0.25559	0.000427848	NA	NA	9	-119.566	260.29	4.17478	0.00563713
583	-0.0318742	NA	+	+	NA	NA	NA	0.305831	NA	NA	0.117577	6	-123.465	260.33	4.21436	0.00552667
327	-0.0321424	NA	+	+	NA	NA	NA	0.305669	NA	0.1176	NA	6	-123.468	260.335	4.21966	0.00551206
588	0.428825	+	+	NA	+	NA	NA	0.261714	NA	NA	0.111345	7	-122.274	260.446	4.33014	0.00521581
332	0.428687	+	+	NA	+	NA	NA	0.261495	NA	0.111262	NA	7	-122.277	260.452	4.33652	0.0051992
48	-0.400181	+	+	+	+	NA	0.130191	NA	NA	NA	NA	7	-122.296	260.491	4.3752	0.00509963
600	0.0548722	+	+	+	NA	0.155537	NA	0.26987	NA	NA	0.111519	8	-121.072	260.626	4.51041	0.00476625
344	0.0545106	+	+	+	NA	0.155486	NA	0.269703	NA	0.11136	NA	8	-121.076	260.635	4.51939	0.0047449
78	-0.454159	+	NA	+	+	NA	NA	0.211032	NA	NA	NA	6	-123.643	260.686	4.57047	0.00462526
69	-0.136406	NA	NA	+	NA	NA	NA	0.249432	NA	NA	NA	4	-126.049	260.744	4.62842	0.00449317
77	-0.366823	NA	NA	+	+	NA	NA	0.243856	NA	NA	NA	5	-124.888	260.761	4.64518	0.00445568
720	-0.350706	+	+	+	+	NA	NA	0.27749	0.0215744	NA	0.0832817	9	-119.803	260.764	4.64884	0.00444751
848	-0.349973	+	+	+	+	NA	NA	0.276217	NA	-1.79172	1.86713	9	-119.804	260.767	4.65114	0.00444241
464	-0.351117	+	+	+	+	NA	NA	0.277338	0.0214579	0.0832092	NA	9	-119.805	260.768	4.6529	0.00443849
28	0.413325	+	+	NA	+	0.198771	NA	NA	NA	NA	NA	6	-123.698	260.796	4.68072	0.0043772
111	-0.297569	NA	+	+	+	NA	0.0862161	0.294035	NA	NA	NA	7	-122.518	260.933	4.81804	0.00408675
599	0.0345069	NA	+	+	NA	0.156295	NA	0.285447	NA	NA	0.0897896	7	-122.52	260.938	4.82247	0.00407769
343	0.0342366	NA	+	+	NA	0.156277	NA	0.285313	NA	0.0895867	NA	7	-122.523	260.945	4.82918	0.00406405
93	-0.213067	NA	NA	+	+	0.172863	NA	0.23023	NA	NA	NA	6	-123.805	261.01	4.89455	0.00393336
591	-0.244931	NA	+	+	+	NA	NA	0.298051	NA	NA	0.0732361	7	-122.564	261.025	4.90992	0.00390324
335	-0.245253	NA	+	+	+	NA	NA	0.297947	NA	0.0731511	NA	7	-122.565	261.028	4.91301	0.00389722
12	0.372596	+	+	NA	+	NA	NA	NA	NA	NA	NA	5	-125.062	261.108	4.99239	0.00374556
94	-0.301958	+	NA	+	+	0.165011	NA	0.19837	NA	NA	NA	7	-122.607	261.112	4.9969	0.00373713
604	0.451359	+	+	NA	+	0.159032	NA	0.242542	NA	NA	0.0875313	8	-121.331	261.145	5.02995	0.00367589
348	0.451194	+	+	NA	+	0.159018	NA	0.242357	NA	0.0872203	NA	8	-121.335	261.153	5.03768	0.00366169
86	-0.0221105	+	NA	+	NA	0.212041	NA	0.211199	NA	NA	NA	6	-123.889	261.178	5.06235	0.0036168
620	0.349629	+	+	NA	+	NA	0.166142	0.264503	NA	NA	0.120554	8	-121.366	261.214	5.09839	0.00355221
364	0.349537	+	+	NA	+	NA	0.166007	0.264265	NA	0.120377	NA	8	-121.37	261.223	5.10778	0.00353557
597	-0.0104427	NA	NA	+	NA	0.182222	NA	0.243347	NA	NA	0.110023	6	-123.931	261.261	5.14563	0.0034693
341	-0.0106736	NA	NA	+	NA	0.182146	NA	0.243206	NA	0.110008	NA	6	-123.933	261.267	5.15119	0.00345967
83	0.813069	NA	+	NA	NA	0.236827	NA	0.270746	NA	NA	NA	5	-125.143	261.269	5.15346	0.00345574
640	-0.284186	+	+	+	+	0.113202	0.135931	0.261222	NA	NA	0.078252	10	-118.679	261.286	5.17026	0.00342684
384	-0.284678	+	+	+	+	0.113168	0.135814	0.261091	NA	0.07799	NA	10	-118.682	261.292	5.17683	0.0034156
581	-0.0922443	NA	NA	+	NA	NA	NA	0.263822	NA	NA	0.146061	5	-125.159	261.302	5.18674	0.00339871
325	-0.0923741	NA	NA	+	NA	NA	NA	0.263652	NA	0.14631	NA	5	-125.16	261.304	5.18908	0.00339474
272	-0.334874	+	+	+	+	NA	NA	NA	NA	0.0602589	NA	7	-122.705	261.308	5.19241	0.00338909
528	-0.334873	+	+	+	+	NA	NA	NA	NA	NA	0.0599956	7	-122.705	261.309	5.19336	0.00338748
204	0.40501	+	+	NA	+	NA	NA	0.260662	0.0337961	NA	NA	7	-122.716	261.329	5.21401	0.00335269
207	-0.282701	NA	+	+	+	NA	NA	0.298924	0.0359438	NA	NA	7	-122.729	261.357	5.24187	0.00330631
64	-0.262313	+	+	+	+	0.157481	0.140659	NA	NA	NA	NA	8	-121.439	261.36	5.24445	0.00330205
596	0.713931	+	+	NA	NA	0.197987	NA	0.255579	NA	NA	0.12874	7	-122.753	261.405	5.28914	0.00322908
340	0.713988	+	+	NA	NA	0.197963	NA	0.255343	NA	0.128491	NA	7	-122.759	261.417	5.30166	0.00320892
119	0.0474756	NA	+	+	NA	0.183066	0.0388757	0.278554	NA	NA	NA	7	-122.802	261.502	5.38638	0.00307584
144	-0.380625	+	+	+	+	NA	NA	NA	-0.0322492	NA	NA	7	-122.802	261.503	5.38728	0.00307445
60	0.338184	+	+	NA	+	0.205549	0.169044	NA	NA	NA	NA	7	-122.805	261.508	5.39215	0.00306698
103	-0.0512188	NA	+	+	NA	NA	0.00759737	0.299433	NA	NA	NA	6	-124.056	261.513	5.39734	0.00305902
199	-0.0532197	NA	+	+	NA	NA	NA	0.299554	0.00182347	NA	NA	6	-124.059	261.517	5.40161	0.0030525
21	0.018697	NA	NA	+	NA	0.232558	NA	NA	NA	NA	NA	4	-126.443	261.531	5.41553	0.00303133
200	-0.0468083	+	+	+	NA	NA	NA	0.278765	-0.0262368	NA	NA	7	-122.828	261.555	5.43912	0.00299578
216	0.0341512	+	+	+	NA	0.17992	NA	0.256082	-0.0349363	NA	NA	8	-121.555	261.593	5.47775	0.00293848
104	-0.0342633	+	+	+	NA	NA	0.00392949	0.282816	NA	NA	NA	7	-122.856	261.611	5.4955	0.00291251
215	0.0267188	NA	+	+	NA	0.176362	NA	0.277908	-0.0072547	NA	NA	7	-122.857	261.613	5.4974	0.00290974
24	0.086643	+	+	+	NA	0.213283	NA	NA	NA	NA	NA	6	-124.107	261.613	5.4978	0.00290916
120	0.0629873	+	+	+	NA	0.183335	0.0335219	0.261597	NA	NA	NA	8	-121.565	261.613	5.49787	0.00290907
81	0.731407	NA	NA	NA	NA	0.263827	NA	0.225729	NA	NA	NA	4	-126.495	261.635	5.51965	0.00287756
14	-0.43926	+	NA	+	+	NA	NA	NA	NA	NA	NA	5	-125.35	261.683	5.5676	0.00280939
30	-0.268065	+	NA	+	+	0.184573	NA	NA	NA	NA	NA	6	-124.163	261.727	5.61157	0.0027483
220	0.437705	+	+	NA	+	0.171153	NA	0.24038	0.017807	NA	NA	8	-121.625	261.732	5.61669	0.00274127
68	0.77461	+	+	NA	NA	NA	NA	0.278825	NA	NA	NA	5	-125.411	261.805	5.68999	0.00264262
580	0.739889	+	+	NA	NA	NA	NA	0.283709	NA	NA	0.1726	6	-124.21	261.821	5.70554	0.00262215
256	-0.309644	+	+	+	+	0.122626	0.130533	0.254901	-0.000296061	NA	NA	10	-118.949	261.826	5.71077	0.0026153
324	0.739879	+	+	NA	NA	NA	NA	0.283415	NA	0.172678	NA	6	-124.215	261.83	5.715	0.00260978
636	0.372674	+	+	NA	+	0.162246	0.169647	0.244748	NA	NA	0.0966186	9	-120.36	261.877	5.76173	0.00254951
380	0.372555	+	+	NA	+	0.162244	0.16952	0.244543	NA	0.096202	NA	9	-120.365	261.888	5.77242	0.00253593
127	-0.176279	NA	+	+	+	0.144036	0.098411	0.278589	NA	NA	NA	8	-121.74	261.962	5.84695	0.00244316
44	0.296793	+	+	NA	+	NA	0.161103	NA	NA	NA	NA	6	-124.281	261.963	5.84738	0.00244263
334	-0.378435	+	NA	+	+	NA	NA	0.222782	NA	0.119668	NA	7	-123.045	261.988	5.87249	0.00241215
590	-0.378223	+	NA	+	+	NA	NA	0.22292	NA	NA	0.119358	7	-123.045	261.988	5.87291	0.00241165
22	0.0205684	+	NA	+	NA	0.236635	NA	NA	NA	NA	NA	5	-125.565	262.114	5.99894	0.00226437
20	0.726422	+	+	NA	NA	0.261307	NA	NA	NA	NA	NA	5	-125.585	262.154	6.03829	0.00222025
117	-0.0128343	NA	NA	+	NA	0.213091	0.0260691	0.230563	NA	NA	NA	6	-124.408	262.215	6.09971	0.0021531
70	-0.136065	+	NA	+	NA	NA	NA	0.231441	NA	NA	NA	5	-125.618	262.219	6.10372	0.00214879
598	-0.00288026	+	NA	+	NA	0.184542	NA	0.222919	NA	NA	0.131029	7	-123.163	262.225	6.10917	0.00214294
342	-0.00315834	+	NA	+	NA	0.184434	NA	0.222757	NA	0.131096	NA	7	-123.166	262.231	6.11559	0.00213608
880	-0.370734	+	+	+	+	NA	0.13316	0.279137	NA	-2.53127	2.61404	10	-119.158	262.245	6.12974	0.00212102
213	-0.0282342	NA	NA	+	NA	0.20804	NA	0.230264	-0.00653486	NA	NA	6	-124.432	262.263	6.14798	0.00210177
752	-0.372775	+	+	+	+	NA	0.130928	0.279702	0.0237982	NA	0.0929268	10	-119.172	262.272	6.15676	0.00209256
496	-0.373251	+	+	+	+	NA	0.130807	0.279529	0.0236561	0.0927733	NA	10	-119.175	262.278	6.16301	0.00208603
236	0.329017	+	+	NA	+	NA	0.158573	0.261853	0.0336869	NA	NA	8	-121.898	262.28	6.16424	0.00208475
82	0.66161	+	NA	NA	NA	0.262934	NA	0.198381	NA	NA	NA	5	-125.651	262.285	6.17003	0.00207872
589	-0.293081	NA	NA	+	+	NA	NA	0.254978	NA	NA	0.105914	6	-124.445	262.289	6.17407	0.00207452
333	-0.293265	NA	NA	+	+	NA	NA	0.254861	NA	0.106102	NA	6	-124.445	262.29	6.17489	0.00207367
582	-0.0853809	+	NA	+	NA	NA	NA	0.244266	NA	NA	0.166344	6	-124.459	262.317	6.20207	0.00204568
326	-0.0855318	+	NA	+	NA	NA	NA	0.244071	NA	0.166673	NA	6	-124.46	262.32	6.20426	0.00204344
607	-0.146606	NA	+	+	+	0.128265	NA	0.283134	NA	NA	0.0588642	8	-121.94	262.363	6.24786	0.00199938
351	-0.146997	NA	+	+	+	0.128246	NA	0.283042	NA	0.0586078	NA	8	-121.942	262.367	6.2517	0.00199554
8	-0.0277464	+	+	+	NA	NA	NA	NA	NA	NA	NA	5	-125.697	262.377	6.26165	0.00198564
23	0.0645685	NA	+	+	NA	0.214366	NA	NA	NA	NA	NA	5	-125.699	262.382	6.26707	0.00198027
116	0.737248	+	+	NA	NA	0.237836	0.0651915	0.249426	NA	NA	NA	7	-123.263	262.425	6.30953	0.00193867
616	0.00161958	+	+	+	NA	NA	0.0289734	0.291398	NA	NA	0.143471	8	-121.99	262.463	6.34786	0.00190187
360	0.00120489	+	+	+	NA	NA	0.0288254	0.29119	NA	0.143507	NA	8	-121.994	262.471	6.35531	0.0018948
544	-0.21996	+	+	+	+	0.143669	NA	NA	NA	NA	0.0475842	8	-121.997	262.477	6.36201	0.00188846
288	-0.220112	+	+	+	+	0.143612	NA	NA	NA	0.0476689	NA	8	-121.998	262.478	6.3624	0.00188809
840	-0.00549424	+	+	+	NA	NA	NA	0.293239	NA	-2.03217	2.16561	8	-121.999	262.481	6.36561	0.00188506
160	-0.251271	+	+	+	+	0.151842	NA	NA	-0.0417739	NA	NA	8	-122.014	262.511	6.39532	0.00185726
712	-0.0102091	+	+	+	NA	NA	NA	0.290352	-0.00122771	NA	0.138351	8	-122.023	262.529	6.41369	0.00184029
456	-0.0106296	+	+	+	NA	NA	NA	0.290126	-0.00140281	0.138386	NA	8	-122.027	262.536	6.42045	0.00183408
864	-0.256475	+	+	+	+	0.111154	NA	0.263891	NA	-2.57753	2.63962	10	-119.314	262.556	6.44042	0.00181585
90	0.426462	+	NA	NA	+	0.22146	NA	0.182565	NA	NA	NA	6	-124.584	262.569	6.45312	0.00180436
223	-0.170994	NA	+	+	+	0.133603	NA	0.283054	0.0229171	NA	NA	8	-122.058	262.6	6.48419	0.00177655
252	0.361663	+	+	NA	+	0.175908	0.164204	0.240784	0.0155683	NA	NA	9	-120.725	262.608	6.4928	0.00176892
736	-0.265764	+	+	+	+	0.1069	NA	0.262831	0.0119503	NA	0.0711186	10	-119.348	262.624	6.50901	0.00175464
480	-0.26622	+	+	+	+	0.106878	NA	0.262691	0.0118325	0.0709225	NA	10	-119.35	262.629	6.51369	0.00175053
26	0.405533	+	NA	NA	+	0.236826	NA	NA	NA	NA	NA	5	-125.829	262.641	6.52536	0.00174035
29	-0.158256	NA	NA	+	+	0.19701	NA	NA	NA	NA	NA	5	-125.855	262.694	6.57887	0.0016944
560	-0.358091	+	+	+	+	NA	0.135339	NA	NA	NA	0.0694139	8	-122.111	262.705	6.58936	0.00168554
304	-0.358163	+	+	+	+	NA	0.13527	NA	NA	0.0695931	NA	8	-122.111	262.705	6.5894	0.00168551
91	0.684673	NA	+	NA	+	0.208006	NA	0.269258	NA	NA	NA	6	-124.659	262.717	6.60174	0.00167514
212	0.734956	+	+	NA	NA	0.229832	NA	0.246702	-0.0133123	NA	NA	7	-123.411	262.719	6.60401	0.00167324
593	0.723167	NA	NA	NA	NA	0.229051	NA	0.237581	NA	NA	0.127273	5	-125.874	262.733	6.61709	0.00166234
337	0.723197	NA	NA	NA	NA	0.228975	NA	0.23738	NA	0.127214	NA	5	-125.878	262.74	6.62462	0.00165608
615	-0.0198305	NA	+	+	NA	NA	0.0294327	0.306672	NA	NA	0.122723	7	-123.431	262.76	6.64475	0.0016395
359	-0.0201671	NA	+	+	NA	NA	0.0293008	0.306499	NA	0.12272	NA	7	-123.434	262.766	6.65064	0.00163468
711	-0.0199663	NA	+	+	NA	NA	NA	0.309732	0.025784	NA	0.122466	7	-123.437	262.772	6.65686	0.0016296
455	-0.0203163	NA	+	+	NA	NA	NA	0.309539	0.0256307	0.122454	NA	7	-123.44	262.778	6.66281	0.00162477
839	-0.0284397	NA	+	+	NA	NA	NA	0.308209	NA	-1.8819	1.99487	7	-123.444	262.787	6.67157	0.00161767
18	0.664841	+	NA	NA	NA	0.285103	NA	NA	NA	NA	NA	4	-127.074	262.792	6.67707	0.00161322
110	-0.465726	+	NA	+	+	NA	0.072863	0.20919	NA	NA	NA	7	-123.45	262.799	6.68371	0.00160787
716	0.424586	+	+	NA	+	NA	NA	0.269424	0.0489687	NA	0.117623	8	-122.177	262.837	6.72199	0.00157739
606	-0.256382	+	NA	+	+	0.150953	NA	0.208328	NA	NA	0.100266	8	-122.178	262.838	6.72244	0.00157704
350	-0.256799	+	NA	+	+	0.150842	NA	0.208202	NA	0.10038	NA	8	-122.179	262.84	6.72492	0.00157508
268	0.391248	+	+	NA	+	NA	NA	NA	NA	0.0973325	NA	6	-124.72	262.841	6.72544	0.00157467
524	0.391274	+	+	NA	+	NA	NA	NA	NA	NA	0.0969956	6	-124.721	262.842	6.7268	0.0015736
460	0.424449	+	+	NA	+	NA	NA	0.26917	0.0488246	0.117502	NA	8	-122.181	262.845	6.7295	0.00157148
595	0.800314	NA	+	NA	NA	0.209665	NA	0.275975	NA	NA	0.104562	6	-124.724	262.847	6.73204	0.00156948
339	0.800343	NA	+	NA	NA	0.209673	NA	0.275785	NA	0.104264	NA	6	-124.728	262.857	6.74128	0.00156225
594	0.639866	+	NA	NA	NA	0.224425	NA	0.209727	NA	NA	0.151806	6	-124.734	262.867	6.75166	0.00155417
338	0.639908	+	NA	NA	NA	0.224312	NA	0.209495	NA	0.151846	NA	6	-124.738	262.876	6.76054	0.00154728
540	0.422306	+	+	NA	+	0.18839	NA	NA	NA	NA	0.0707596	7	-123.509	262.917	6.80111	0.00151621
284	0.422219	+	+	NA	+	0.188313	NA	NA	NA	0.0708195	NA	7	-123.51	262.918	6.80259	0.00151508
13	-0.335474	NA	NA	+	+	NA	NA	NA	NA	NA	NA	4	-127.143	262.931	6.81599	0.00150497
605	-0.169265	NA	NA	+	+	0.159771	NA	0.239314	NA	NA	0.0844026	7	-123.522	262.942	6.82611	0.00149737
349	-0.16964	NA	NA	+	+	0.15969	NA	0.239206	NA	0.0843642	NA	7	-123.523	262.945	6.82936	0.00149494
844	0.430377	+	+	NA	+	NA	NA	0.266212	NA	-2.51121	2.61614	8	-122.238	262.959	6.84408	0.00148398
109	-0.373557	NA	NA	+	+	NA	0.055493	0.242955	NA	NA	NA	6	-124.78	262.961	6.84532	0.00148306
5	-0.117783	NA	NA	+	NA	NA	NA	NA	NA	NA	NA	3	-128.299	262.978	6.86297	0.00147003
623	-0.252857	NA	+	+	+	NA	0.09237	0.299018	NA	NA	0.0798914	8	-122.257	262.996	6.88063	0.0014571
367	-0.253226	NA	+	+	+	NA	0.0922795	0.298906	NA	0.0797547	NA	8	-122.259	263	6.88487	0.00145402
17	0.754004	NA	NA	NA	NA	0.28874	NA	NA	NA	NA	NA	3	-128.312	263.005	6.88952	0.00145064
176	-0.407837	+	+	+	+	NA	0.129482	NA	-0.0293472	NA	NA	8	-122.262	263.006	6.8907	0.00144979
67	0.854842	NA	+	NA	NA	NA	NA	0.302941	NA	NA	NA	4	-127.191	263.027	6.91184	0.00143454
205	-0.362079	NA	NA	+	+	NA	NA	0.249432	0.0381554	NA	NA	6	-124.83	263.06	6.94475	0.00141113
101	-0.142409	NA	NA	+	NA	NA	-0.0162673	0.249513	NA	NA	NA	5	-126.039	263.062	6.94627	0.00141006
197	-0.133647	NA	NA	+	NA	NA	NA	0.250344	0.00639718	NA	NA	5	-126.048	263.079	6.96357	0.00139791
126	-0.305817	+	NA	+	+	0.174042	0.0919262	0.195009	NA	NA	NA	8	-122.3	263.082	6.96634	0.00139598
125	-0.213187	NA	NA	+	+	0.181723	0.0775371	0.228119	NA	NA	NA	7	-123.595	263.089	6.97318	0.00139121
15	-0.267327	NA	+	+	+	NA	NA	NA	NA	NA	NA	5	-126.055	263.093	6.97758	0.00138815
632	0.0768878	+	+	+	NA	0.162274	0.0501361	0.270118	NA	NA	0.118517	9	-120.974	263.106	6.99036	0.00137931
376	0.0764205	+	+	+	NA	0.162196	0.049954	0.26994	NA	0.118311	NA	9	-120.979	263.116	7.00072	0.00137219
206	-0.450912	+	NA	+	+	NA	NA	0.214695	0.0221409	NA	NA	7	-123.622	263.143	7.02715	0.00135418
856	0.0647797	+	+	+	NA	0.159855	NA	0.273991	NA	-3.36875	3.47103	9	-121.005	263.167	7.05179	0.0013376
89	0.612686	NA	NA	NA	+	0.238274	NA	0.223554	NA	NA	NA	5	-126.107	263.198	7.0823	0.00131734
7	-0.0516699	NA	+	+	NA	NA	NA	NA	NA	NA	NA	4	-127.283	263.211	7.09599	0.00130836
115	0.813521	NA	+	NA	NA	0.249087	0.0787326	0.270893	NA	NA	NA	6	-124.922	263.245	7.12935	0.00128671
156	0.416299	+	+	NA	+	0.200846	NA	NA	-0.019894	NA	NA	7	-123.682	263.263	7.14739	0.00127516
728	0.0491821	+	+	+	NA	0.15682	NA	0.267429	-0.0134696	NA	0.108919	9	-121.064	263.285	7.1697	0.00126101
472	0.0487518	+	+	+	NA	0.156788	NA	0.267232	-0.0136494	0.108728	NA	9	-121.068	263.294	7.17826	0.00125563
631	0.0590653	NA	+	+	NA	0.16416	0.0528377	0.285524	NA	NA	0.0974397	8	-122.413	263.308	7.19294	0.00124645
375	0.058694	NA	+	+	NA	0.164116	0.0526764	0.28538	NA	0.0971913	NA	8	-122.417	263.316	7.20091	0.00124149
270	-0.366612	+	NA	+	+	NA	NA	NA	NA	0.10032	NA	6	-124.961	263.322	7.20704	0.00123769
526	-0.366771	+	NA	+	+	NA	NA	NA	NA	NA	0.0997921	6	-124.963	263.327	7.21138	0.00123501
75	0.662073	NA	+	NA	+	NA	NA	0.294472	NA	NA	NA	5	-126.172	263.328	7.21286	0.00123409
533	0.0400665	NA	NA	+	NA	0.21431	NA	NA	NA	NA	0.0831519	5	-126.176	263.337	7.22112	0.00122901
277	0.0400079	NA	NA	+	NA	0.214204	NA	NA	NA	0.083322	NA	5	-126.177	263.337	7.22182	0.00122857
239	-0.292951	NA	+	+	+	NA	0.0878012	0.299626	0.0393823	NA	NA	8	-122.452	263.387	7.27177	0.00119827
855	0.043011	NA	+	+	NA	0.160344	NA	0.289095	NA	-3.16774	3.24907	8	-122.461	263.406	7.29011	0.00118734
719	-0.235282	NA	+	+	+	NA	NA	0.305443	0.0476491	NA	0.0802499	8	-122.468	263.42	7.30411	0.00117905
463	-0.235664	NA	+	+	+	NA	NA	0.305314	0.0475443	0.0801326	NA	8	-122.47	263.423	7.308	0.00117676
536	0.105068	+	+	+	NA	0.195781	NA	NA	NA	NA	0.093572	7	-123.77	263.438	7.32241	0.00116831
280	0.104903	+	+	+	NA	0.195681	NA	NA	NA	0.0936686	NA	7	-123.771	263.44	7.3248	0.00116692
31	-0.118303	NA	+	+	+	0.175434	NA	NA	NA	NA	NA	6	-125.029	263.458	7.34229	0.00115676
221	-0.212315	NA	NA	+	+	0.170264	NA	0.23347	0.0202415	NA	NA	7	-123.788	263.475	7.35923	0.00114701
628	0.714069	+	+	NA	NA	0.206699	0.0830643	0.25731	NA	NA	0.139374	8	-122.501	263.484	7.36861	0.00114164
976	-0.344608	+	+	+	+	NA	NA	0.280435	0.0233274	-1.9397	2.01809	10	-119.78	263.489	7.37317	0.00113904
372	0.714137	+	+	NA	NA	0.206655	0.0828639	0.257056	NA	0.139069	NA	8	-122.508	263.499	7.38356	0.00113313
62	-0.275864	+	NA	+	+	0.195197	0.102825	NA	NA	NA	NA	7	-123.802	263.502	7.38697	0.00113121
727	0.0398905	NA	+	+	NA	0.154955	NA	0.287592	0.0125654	NA	0.0925143	8	-122.513	263.509	7.39345	0.00112754
471	0.0395429	NA	+	+	NA	0.154952	NA	0.287427	0.0124019	0.0922754	NA	8	-122.517	263.516	7.4005	0.00112358
140	0.372837	+	+	NA	+	NA	NA	NA	-0.00227333	NA	NA	6	-125.062	263.524	7.4084	0.00111915
534	0.0499597	+	NA	+	NA	0.214241	NA	NA	NA	NA	0.113152	6	-125.064	263.529	7.41318	0.00111648
278	0.0498605	+	NA	+	NA	0.214097	NA	NA	NA	0.113404	NA	6	-125.065	263.53	7.41424	0.00111589
264	0.0158949	+	+	+	NA	NA	NA	NA	NA	0.128055	NA	6	-125.081	263.562	7.44657	0.00109799
520	0.0159066	+	+	+	NA	NA	NA	NA	NA	NA	0.127678	6	-125.082	263.563	7.44782	0.0010973
532	0.706743	+	+	NA	NA	0.234613	NA	NA	NA	NA	0.115739	6	-125.086	263.571	7.45576	0.00109296
847	-0.240959	NA	+	+	+	NA	NA	0.300129	NA	-1.725	1.79411	8	-122.546	263.574	7.45871	0.00109134
276	0.706749	+	+	NA	NA	0.234496	NA	NA	NA	0.115838	NA	6	-125.087	263.575	7.45957	0.00109088
579	0.830188	NA	+	NA	NA	NA	NA	0.306728	NA	NA	0.151274	5	-126.296	263.576	7.46071	0.00109026
323	0.830158	NA	+	NA	NA	NA	NA	0.306474	NA	0.151334	NA	5	-126.3	263.583	7.46757	0.00108652
629	0.0119111	NA	NA	+	NA	0.189824	0.0439477	0.243026	NA	NA	0.11664	7	-123.857	263.613	7.4971	0.0010706
373	0.0115681	NA	NA	+	NA	0.189717	0.0437713	0.242876	NA	0.116578	NA	7	-123.86	263.619	7.50379	0.00106702
709	-0.0755418	NA	NA	+	NA	NA	NA	0.269437	0.0350381	NA	0.152378	6	-125.11	263.62	7.50475	0.00106651
572	0.346408	+	+	NA	+	0.194042	0.172415	NA	NA	NA	0.0790068	8	-122.569	263.621	7.50597	0.00106586
453	-0.0757435	NA	NA	+	NA	NA	NA	0.269238	0.0349049	0.152596	NA	6	-125.112	263.623	7.5078	0.00106488
316	0.34634	+	+	NA	+	0.193972	0.172318	NA	NA	0.0789378	NA	8	-122.571	263.625	7.50944	0.00106401
214	-0.0315146	+	NA	+	NA	0.213856	NA	0.207004	-0.0232641	NA	NA	7	-123.866	263.629	7.51393	0.00106162
556	0.314305	+	+	NA	+	NA	0.166841	NA	NA	NA	0.10604	7	-123.873	263.644	7.52834	0.001054
118	-0.0122974	+	NA	+	NA	0.216124	0.0202721	0.210806	NA	NA	NA	7	-123.873	263.644	7.52856	0.00105389
300	0.314298	+	+	NA	+	NA	0.166739	NA	NA	0.106267	NA	7	-123.873	263.644	7.52888	0.00105372
211	0.812504	NA	+	NA	NA	0.23438	NA	0.273975	0.0223085	NA	NA	6	-125.123	263.645	7.52981	0.00105323
152	0.051179	+	+	+	NA	0.216961	NA	NA	-0.0762018	NA	NA	7	-123.877	263.652	7.53638	0.00104977
860	0.455388	+	+	NA	+	0.163551	NA	0.24925	NA	-3.83517	3.91213	9	-121.247	263.652	7.53671	0.0010496
46	-0.455186	+	NA	+	+	NA	0.0812435	NA	NA	NA	NA	6	-125.129	263.658	7.54209	0.00104678
113	0.729841	NA	NA	NA	NA	0.275449	0.0653313	0.224789	NA	NA	NA	5	-126.343	263.669	7.55364	0.00104076
748	0.345502	+	+	NA	+	NA	0.166096	0.271977	0.0500757	NA	0.126975	9	-121.263	263.684	7.56905	0.00103277
222	-0.301564	+	NA	+	+	0.164248	NA	0.199546	0.00657242	NA	NA	8	-122.605	263.693	7.57756	0.00102838
492	0.345418	+	+	NA	+	NA	0.165955	0.271702	0.0499111	0.126758	NA	9	-121.269	263.695	7.57982	0.00102722
74	0.375692	+	NA	NA	+	NA	NA	0.201408	NA	NA	NA	5	-126.358	263.7	7.58482	0.00102465
530	0.645907	+	NA	NA	NA	0.251728	NA	NA	NA	NA	0.136937	5	-126.36	263.704	7.58849	0.00102278
274	0.645908	+	NA	NA	NA	0.251549	NA	NA	NA	0.137219	NA	5	-126.361	263.706	7.59026	0.00102187
853	-0.00683353	NA	NA	+	NA	0.185109	NA	0.245484	NA	-2.1748	2.27904	7	-123.904	263.706	7.59034	0.00102183
613	-0.0866761	NA	NA	+	NA	NA	0.012763	0.264028	NA	NA	0.148488	6	-125.153	263.706	7.59064	0.00102168
357	-0.0868659	NA	NA	+	NA	NA	0.0126375	0.263852	NA	0.148712	NA	6	-125.154	263.709	7.59322	0.00102036
286	-0.22473	+	NA	+	+	0.174612	NA	NA	NA	0.0800714	NA	7	-123.907	263.711	7.59594	0.00101897
542	-0.224596	+	NA	+	+	0.174732	NA	NA	NA	NA	0.0797722	7	-123.907	263.712	7.59701	0.00101843
837	-0.091817	NA	NA	+	NA	NA	NA	0.264533	NA	-0.647599	0.792098	6	-125.157	263.714	7.59849	0.00101768
6	-0.117783	+	NA	+	NA	NA	NA	NA	NA	NA	NA	4	-127.542	263.729	7.61335	0.00101014
725	-0.00289188	NA	NA	+	NA	0.180236	NA	0.246458	0.0174192	NA	0.113707	7	-123.918	263.734	7.61875	0.00100742
732	0.447303	+	+	NA	+	0.154931	NA	0.248258	0.0317876	NA	0.0924726	9	-121.289	263.736	7.62034	0.00100662
469	-0.00318802	NA	NA	+	NA	0.180173	NA	0.246289	0.0172833	0.113664	NA	7	-123.921	263.74	7.6247	0.00100443
149	0.000148678	NA	NA	+	NA	0.235089	NA	NA	-0.0398814	NA	NA	5	-126.38	263.744	7.62849	0.00100253
476	0.447149	+	+	NA	+	0.154933	NA	0.248037	0.0316386	0.092132	NA	9	-121.293	263.744	7.62887	0.00100234
876	0.350116	+	+	NA	+	NA	0.169175	0.27045	NA	-3.4307	3.54231	9	-121.3	263.757	7.64164	0.000995954
53	0.033435	NA	NA	+	NA	0.240499	0.0362485	NA	NA	NA	NA	5	-126.397	263.777	7.66173	0.000986
852	0.715336	+	+	NA	NA	0.203586	NA	0.262501	NA	-4.33463	4.45141	8	-122.649	263.78	7.66487	0.000984452
576	-0.235779	+	+	+	+	0.152003	0.144184	NA	NA	NA	0.0565097	9	-121.313	263.783	7.66783	0.000982997
320	-0.236015	+	+	+	+	0.151942	0.144108	NA	NA	0.0564881	NA	9	-121.313	263.785	7.66944	0.000982207
602	0.442046	+	NA	NA	+	0.197813	NA	0.193687	NA	NA	0.124583	7	-123.969	263.837	7.7211	0.000957162
346	0.441831	+	NA	NA	+	0.197687	NA	0.193478	NA	0.124648	NA	7	-123.972	263.842	7.7261	0.000954773
400	-0.343284	+	+	+	+	NA	NA	NA	-0.0245311	0.0568741	NA	8	-122.681	263.844	7.72892	0.000953428
656	-0.343289	+	+	+	+	NA	NA	NA	-0.024514	NA	0.0566075	8	-122.681	263.845	7.72994	0.00095294
784	-0.335638	+	+	+	+	NA	NA	NA	NA	0.727442	-0.665438	8	-122.702	263.887	7.77185	0.000933179
58	0.34354	+	NA	NA	+	0.246299	0.13385	NA	NA	NA	NA	6	-125.247	263.893	7.77788	0.00093037
192	-0.27044	+	+	+	+	0.1611	0.140297	NA	-0.0404072	NA	NA	9	-121.371	263.899	7.78397	0.00092754
209	0.730939	NA	NA	NA	NA	0.2614	NA	0.228857	0.0216133	NA	NA	5	-126.477	263.937	7.82128	0.0009104
122	0.365215	+	NA	NA	+	0.230096	0.128418	0.179961	NA	NA	NA	7	-124.029	263.957	7.84137	0.000901297
724	0.714139	+	+	NA	NA	0.196688	NA	0.257454	0.0105397	NA	0.130625	8	-122.749	263.98	7.86459	0.000890896
56	0.102035	+	+	+	NA	0.221217	0.0428545	NA	NA	NA	NA	7	-124.043	263.983	7.86795	0.000889398
19	0.813595	NA	+	NA	NA	0.273565	NA	NA	NA	NA	NA	4	-127.673	263.991	7.87546	0.000886065
468	0.714192	+	+	NA	NA	0.196688	NA	0.257179	0.010339	0.130338	NA	8	-122.755	263.993	7.87745	0.000885184
231	-0.0505383	NA	+	+	NA	NA	0.00754633	0.299654	0.00159999	NA	NA	7	-124.056	264.011	7.89543	0.000877261
896	-0.269781	+	+	+	+	0.117217	0.13964	0.265378	NA	-3.4266	3.49548	11	-118.607	264.014	7.89895	0.000875721
577	0.74552	NA	NA	NA	NA	NA	NA	0.268836	NA	NA	0.182832	4	-127.689	264.023	7.90745	0.000872008
123	0.630343	NA	+	NA	+	0.215914	0.136893	0.269296	NA	NA	NA	7	-124.062	264.023	7.90747	0.000872
321	0.745515	NA	NA	NA	NA	NA	NA	0.268572	NA	0.183148	NA	4	-127.69	264.025	7.90973	0.000871015
622	-0.387207	+	NA	+	+	NA	0.0854847	0.221939	NA	NA	0.126997	8	-122.777	264.037	7.92183	0.00086576
366	-0.387464	+	NA	+	+	NA	0.0853732	0.221792	NA	0.127263	NA	8	-122.778	264.038	7.92266	0.000865402
612	0.740723	+	+	NA	NA	NA	0.0606506	0.286052	NA	NA	0.182096	7	-124.078	264.054	7.93817	0.000858715
188	0.340977	+	+	NA	+	0.207823	0.169191	NA	-0.0202326	NA	NA	8	-122.788	264.06	7.94418	0.000856138
356	0.740714	+	+	NA	NA	NA	0.0604737	0.285742	NA	0.182141	NA	7	-124.083	264.065	7.94918	0.000854
261	-0.0648572	NA	NA	+	NA	NA	NA	NA	NA	0.123844	NA	4	-127.717	264.078	7.96289	0.000848168
247	0.043735	NA	+	+	NA	0.183846	0.0394693	0.27713	-0.00940628	NA	NA	8	-122.798	264.079	7.96319	0.000848039
517	-0.0650246	NA	NA	+	NA	NA	NA	NA	NA	NA	0.123352	4	-127.718	264.082	7.96669	0.000846556
142	-0.441832	+	NA	+	+	NA	NA	NA	-0.0108834	NA	NA	6	-125.345	264.09	7.97444	0.000843282
578	0.660481	+	NA	NA	NA	NA	NA	0.238664	NA	NA	0.205765	5	-126.564	264.112	7.99621	0.000834153
322	0.660465	+	NA	NA	NA	NA	NA	0.238369	NA	0.206158	NA	5	-126.565	264.114	7.99863	0.000833143
232	-0.0452018	+	+	+	NA	NA	0.00493632	0.278837	-0.0264211	NA	NA	8	-122.827	264.137	8.02166	0.000823608
768	-0.282376	+	+	+	+	0.111628	0.135862	0.263531	0.0127754	NA	0.080351	11	-118.671	264.142	8.02671	0.00082153
512	-0.282901	+	+	+	+	0.11161	0.135743	0.263371	0.0126315	0.0800615	NA	11	-118.675	264.149	8.03361	0.000818699
586	0.408822	+	NA	NA	+	NA	NA	0.214708	NA	NA	0.160302	6	-125.377	264.154	8.03815	0.000816845
330	0.408678	+	NA	NA	+	NA	NA	0.214463	NA	0.16066	NA	6	-125.377	264.154	8.03817	0.000816837
100	0.776086	+	+	NA	NA	NA	0.0300148	0.279778	NA	NA	NA	6	-125.378	264.157	8.04141	0.000815514
158	-0.272206	+	NA	+	+	0.187342	NA	NA	-0.0267361	NA	NA	7	-124.133	264.165	8.04936	0.000812276
248	0.0484178	+	+	+	NA	0.18624	0.0360514	0.255473	-0.0371661	NA	NA	9	-121.505	264.168	8.05292	0.000810835
282	0.41814	+	NA	NA	+	0.217963	NA	NA	NA	0.106862	NA	6	-125.39	264.18	8.06437	0.000806204
538	0.418275	+	NA	NA	+	0.218128	NA	NA	NA	NA	0.106547	6	-125.39	264.18	8.06495	0.000805972
10	0.348804	+	NA	NA	+	NA	NA	NA	NA	NA	NA	4	-127.778	264.201	8.08546	0.000797749
196	0.774795	+	+	NA	NA	NA	NA	0.279521	0.00489352	NA	NA	6	-125.41	264.22	8.10458	0.000790159
708	0.740249	+	+	NA	NA	NA	NA	0.288544	0.0320044	NA	0.177084	7	-124.171	264.241	8.12533	0.000782002
452	0.740239	+	+	NA	NA	NA	NA	0.288214	0.0318121	0.177125	NA	7	-124.176	264.251	8.13574	0.000777941
836	0.741003	+	+	NA	NA	NA	NA	0.287764	NA	-2.46057	2.62716	7	-124.178	264.254	8.13862	0.000776825
52	0.728422	+	+	NA	NA	0.272072	0.0683752	NA	NA	NA	NA	6	-125.427	264.254	8.13881	0.000776748
150	-0.00615104	+	NA	+	NA	0.240284	NA	NA	-0.0574959	NA	NA	6	-125.431	264.262	8.14647	0.000773781
262	-0.0528313	+	NA	+	NA	NA	NA	NA	NA	0.154101	NA	5	-126.643	264.269	8.15377	0.00077096
518	-0.0529836	+	NA	+	NA	NA	NA	NA	NA	NA	0.153547	5	-126.645	264.274	8.15822	0.000769248
639	-0.148794	NA	+	+	+	0.135025	0.102508	0.282939	NA	NA	0.0654002	9	-121.568	264.294	8.17868	0.000761417
383	-0.149241	NA	+	+	+	0.135004	0.102415	0.282838	NA	0.0650754	NA	9	-121.571	264.299	8.1838	0.00075947
65	0.762518	NA	NA	NA	NA	NA	NA	0.255755	NA	NA	NA	3	-128.976	264.333	8.21808	0.000746566
148	0.724175	+	+	NA	NA	0.265305	NA	NA	-0.0516733	NA	NA	6	-125.484	264.367	8.25193	0.000734034
892	0.375158	+	+	NA	+	0.167838	0.174257	0.252765	NA	-4.83562	4.91875	10	-120.226	264.381	8.26572	0.000728992
718	-0.369268	+	NA	+	+	NA	NA	0.229842	0.0393174	NA	0.124681	8	-122.979	264.44	8.325	0.000707703
462	-0.369529	+	NA	+	+	NA	NA	0.229682	0.0392315	0.124967	NA	8	-122.979	264.441	8.32511	0.000707661
136	-0.0600648	+	+	+	NA	NA	NA	NA	-0.0686835	NA	NA	6	-125.522	264.444	8.32838	0.000706506
172	0.296837	+	+	NA	+	NA	0.161099	NA	-0.000437271	NA	NA	7	-124.281	264.461	8.34567	0.000700424
25	0.630126	NA	NA	NA	+	0.260888	NA	NA	NA	NA	NA	4	-127.912	264.47	8.35417	0.000697455
529	0.748244	NA	NA	NA	NA	0.261341	NA	NA	NA	NA	0.10387	4	-127.916	264.477	8.36149	0.000694907
54	0.0316382	+	NA	+	NA	0.24227	0.0271014	NA	NA	NA	NA	6	-125.539	264.478	8.36228	0.000694631
273	0.74824	NA	NA	NA	NA	0.2612	NA	NA	NA	0.10408	NA	4	-127.916	264.478	8.36245	0.000694574
621	-0.297217	NA	NA	+	+	NA	0.0662539	0.254636	NA	NA	0.111711	7	-124.291	264.479	8.3639	0.00069407
365	-0.297436	NA	NA	+	+	NA	0.0661609	0.254512	NA	0.111865	NA	7	-124.291	264.481	8.36554	0.000693502
535	0.0771683	NA	+	+	NA	0.201195	NA	NA	NA	NA	0.0644939	6	-125.542	264.485	8.36911	0.000692265
279	0.0770813	NA	+	+	NA	0.201128	NA	NA	NA	0.0645535	NA	6	-125.543	264.486	8.37027	0.000691861
114	0.662182	+	NA	NA	NA	0.271865	0.0537862	0.198472	NA	NA	NA	6	-125.544	264.489	8.37317	0.00069086
717	-0.281007	NA	NA	+	+	NA	NA	0.263577	0.0541765	NA	0.113497	7	-124.327	264.553	8.43719	0.000669095
461	-0.281247	NA	NA	+	+	NA	NA	0.263438	0.0540927	0.113657	NA	7	-124.328	264.554	8.43869	0.000668594
764	0.36902	+	+	NA	+	0.157912	0.169081	0.250088	0.0310522	NA	0.10148	10	-120.319	264.566	8.45094	0.000664512
846	-0.378603	+	NA	+	+	NA	NA	0.22268	NA	0.206653	-0.0867802	8	-123.045	264.572	8.45686	0.000662548
508	0.368918	+	+	NA	+	0.157931	0.168953	0.249845	0.030881	0.101032	NA	10	-120.325	264.578	8.46254	0.00066067
255	-0.175174	NA	+	+	+	0.140721	0.0988098	0.282512	0.024971	NA	NA	9	-121.713	264.585	8.46945	0.000658391
102	-0.144069	+	NA	+	NA	NA	-0.0216805	0.231356	NA	NA	NA	6	-125.599	264.598	8.48287	0.000653987
61	-0.162516	NA	NA	+	+	0.207503	0.0882972	NA	NA	NA	NA	6	-125.603	264.605	8.48993	0.000651684
151	0.0428175	NA	+	+	NA	0.216907	NA	NA	-0.0464957	NA	NA	6	-125.614	264.628	8.51217	0.000644477
55	0.0837875	NA	+	+	NA	0.22437	0.0497531	NA	NA	NA	NA	6	-125.614	264.628	8.51264	0.000644325
198	-0.139813	+	NA	+	NA	NA	NA	0.229995	-0.00872001	NA	NA	6	-125.615	264.629	8.51396	0.000643898
625	0.719997	NA	NA	NA	NA	0.240598	0.0846978	0.23781	NA	NA	0.138823	6	-125.618	264.635	8.51984	0.000642008
369	0.720039	NA	NA	NA	NA	0.240499	0.0844966	0.23759	NA	0.138697	NA	6	-125.623	264.645	8.52976	0.000638833
4	0.770503	+	+	NA	NA	NA	NA	NA	NA	NA	NA	4	-128.015	264.675	8.55927	0.000629476
630	0.0172096	+	NA	+	NA	0.191095	0.0399647	0.22287	NA	NA	0.13676	8	-123.101	264.684	8.56835	0.000626625
374	0.0168087	+	NA	+	NA	0.190953	0.0397652	0.222701	NA	0.136776	NA	8	-123.104	264.691	8.57597	0.000624241
210	0.661487	+	NA	NA	NA	0.263143	NA	0.198026	-0.00200173	NA	NA	6	-125.651	264.702	8.5861	0.000621087
73	0.571552	NA	NA	NA	+	NA	NA	0.248069	NA	NA	NA	4	-128.031	264.708	8.59242	0.000619129
245	-0.0157429	NA	NA	+	NA	0.213723	0.0263542	0.229416	-0.00743223	NA	NA	7	-124.405	264.709	8.59335	0.000618839
627	0.798901	NA	+	NA	NA	0.220632	0.0940662	0.277147	NA	NA	0.117188	7	-124.408	264.714	8.59817	0.000617351
371	0.798943	NA	+	NA	NA	0.220622	0.0938816	0.276937	NA	0.116828	NA	7	-124.413	264.725	8.60987	0.00061375
603	0.699005	NA	+	NA	+	0.192482	NA	0.273216	NA	NA	0.0811795	7	-124.421	264.739	8.624	0.000609429
347	0.698829	NA	+	NA	+	0.19248	NA	0.27306	NA	0.0808084	NA	7	-124.424	264.746	8.63075	0.000607375
601	0.63735	NA	NA	NA	+	0.215478	NA	0.233982	NA	NA	0.10925	6	-125.674	264.749	8.63357	0.00060652
345	0.637182	NA	NA	NA	+	0.215387	NA	0.233802	NA	0.109152	NA	6	-125.677	264.755	8.63925	0.000604799
121	0.563082	NA	NA	NA	+	0.248358	0.116008	0.221358	NA	NA	NA	6	-125.679	264.758	8.6423	0.000603877
854	0.000662805	+	NA	+	NA	0.187186	NA	0.225025	NA	-2.03904	2.16448	8	-123.139	264.761	8.64527	0.000602982
638	-0.257949	+	NA	+	+	0.159609	0.100765	0.205833	NA	NA	0.108005	9	-121.804	264.765	8.64948	0.000601714
382	-0.258439	+	NA	+	+	0.159487	0.10063	0.205697	NA	0.108049	NA	9	-121.806	264.769	8.65376	0.000600429
710	-0.0762096	+	NA	+	NA	NA	NA	0.247729	0.0195211	NA	0.169479	7	-124.443	264.785	8.66915	0.000595825
845	-0.29269	NA	NA	+	+	NA	NA	0.25528	NA	-0.287154	0.39241	7	-124.444	264.787	8.67144	0.000595144
454	-0.0764336	+	NA	+	NA	NA	NA	0.247505	0.0193742	0.169778	NA	7	-124.444	264.787	8.6718	0.000595036
40	-0.0269966	+	+	+	NA	NA	0.00292192	NA	NA	NA	NA	6	-125.696	264.793	8.67744	0.000593361
269	-0.273205	NA	NA	+	+	NA	NA	NA	NA	0.079944	NA	5	-126.91	264.804	8.68855	0.000590072
525	-0.273412	NA	NA	+	+	NA	NA	NA	NA	NA	0.0795066	5	-126.912	264.807	8.69153	0.000589196
614	-0.0811775	+	NA	+	NA	NA	0.00965016	0.244471	NA	NA	0.168119	7	-124.455	264.808	8.69304	0.000588749
726	-0.00221636	+	NA	+	NA	0.184374	NA	0.223223	0.00154089	NA	0.131322	8	-123.163	264.809	8.69342	0.000588638
107	0.612194	NA	+	NA	+	NA	0.122275	0.295248	NA	NA	NA	6	-125.705	264.809	8.69379	0.000588529
358	-0.0813945	+	NA	+	NA	NA	0.00950854	0.244272	NA	0.168421	NA	7	-124.456	264.811	8.69545	0.000588042
838	-0.0850171	+	NA	+	NA	NA	NA	0.244828	NA	-0.497291	0.662392	7	-124.457	264.813	8.69758	0.000587416
470	-0.00255704	+	NA	+	NA	0.18428	NA	0.223033	0.00139665	0.131361	NA	8	-123.166	264.815	8.69987	0.000586742
263	-0.0174546	NA	+	+	NA	NA	NA	NA	NA	0.0988664	NA	5	-126.916	264.816	8.7002	0.000586645
519	-0.0175143	NA	+	+	NA	NA	NA	NA	NA	NA	0.0984975	5	-126.917	264.818	8.70209	0.000586092
587	0.685079	NA	+	NA	+	NA	NA	0.298738	NA	NA	0.113133	6	-125.709	264.818	8.70223	0.000586051
331	0.684934	NA	+	NA	+	NA	NA	0.29854	NA	0.113083	NA	6	-125.711	264.823	8.70719	0.000584599
285	-0.124104	NA	NA	+	+	0.188825	NA	NA	NA	0.056713	NA	6	-125.736	264.872	8.75642	0.000570386
541	-0.124022	NA	NA	+	+	0.188911	NA	NA	NA	NA	0.0565568	6	-125.736	264.872	8.75653	0.000570355
50	0.6654	+	NA	NA	NA	0.294715	0.0552917	NA	NA	NA	NA	5	-126.967	264.917	8.80177	0.000557597
260	0.736705	+	+	NA	NA	NA	NA	NA	NA	0.169192	NA	5	-126.971	264.926	8.81038	0.000555202
516	0.736784	+	+	NA	NA	NA	NA	NA	NA	NA	0.168728	5	-126.972	264.928	8.81251	0.00055461
49	0.752042	NA	NA	NA	NA	0.301755	0.0706723	NA	NA	NA	NA	4	-128.143	264.932	8.81669	0.000553454
735	-0.14249	NA	+	+	+	0.123499	NA	0.28897	0.0336165	NA	0.0645927	9	-121.893	264.944	8.8285	0.000550195
479	-0.142926	NA	+	+	+	0.123491	NA	0.288853	0.0335053	0.0643131	NA	9	-121.895	264.948	8.83295	0.000548971
863	-0.136781	NA	+	+	+	0.131738	NA	0.286207	NA	-2.72968	2.78164	9	-121.896	264.95	8.8346	0.000548519
626	0.639158	+	NA	NA	NA	0.233881	0.0741267	0.211078	NA	NA	0.16105	7	-124.528	264.954	8.83886	0.000547353
370	0.639211	+	NA	NA	NA	0.233743	0.073902	0.210829	NA	0.161021	NA	7	-124.534	264.966	8.85018	0.000544263
721	0.721395	NA	NA	NA	NA	0.22164	NA	0.245666	0.0484173	NA	0.136887	6	-125.783	264.966	8.85083	0.000544086
465	0.721432	NA	NA	NA	NA	0.221579	NA	0.245427	0.0482636	0.136798	NA	6	-125.787	264.975	8.85952	0.000541726
244	0.736385	+	+	NA	NA	0.239689	0.0664591	0.246644	-0.0175357	NA	NA	8	-123.251	264.985	8.86932	0.000539079
47	-0.281358	NA	+	+	+	NA	0.0892483	NA	NA	NA	NA	6	-125.8	265	8.88462	0.000534971
218	0.422532	+	NA	NA	+	0.218314	NA	0.186718	0.0240343	NA	NA	7	-124.561	265.02	8.90422	0.000529752
45	-0.346102	NA	NA	+	+	NA	0.0624753	NA	NA	NA	NA	5	-127.018	265.02	8.9044	0.000529707
266	0.378742	+	NA	NA	+	NA	NA	NA	NA	0.14436	NA	5	-127.019	265.022	8.90631	0.000529199
637	-0.166804	NA	NA	+	+	0.168301	0.0844339	0.237799	NA	NA	0.0904975	8	-123.272	265.026	8.91085	0.000528001
522	0.378773	+	NA	NA	+	NA	NA	NA	NA	NA	0.143721	5	-127.022	265.028	8.91301	0.00052743
381	-0.167242	NA	NA	+	+	0.168211	0.0843209	0.237683	NA	0.0903998	NA	8	-123.274	265.031	8.91535	0.000526815
219	0.671915	NA	+	NA	+	0.200666	NA	0.276296	0.0474496	NA	NA	7	-124.571	265.04	8.92473	0.000524348
146	0.662526	+	NA	NA	NA	0.288178	NA	NA	-0.033864	NA	NA	5	-127.029	265.041	8.92604	0.000524006
672	-0.229672	+	+	+	+	0.147051	NA	NA	-0.0354297	NA	0.0421518	9	-121.945	265.049	8.93346	0.000522066
416	-0.229809	+	+	+	+	0.147002	NA	NA	-0.035455	0.0422352	NA	9	-121.946	265.049	8.93368	0.000522009
1008	-0.364576	+	+	+	+	NA	0.133609	0.283684	0.0263003	-2.70521	2.79134	11	-119.127	265.054	8.93847	0.000520758
154	0.406467	+	NA	NA	+	0.237526	NA	NA	-0.00565339	NA	NA	6	-125.827	265.055	8.93917	0.000520577
849	0.723046	NA	NA	NA	NA	0.232938	NA	0.241117	NA	-2.72994	2.85014	6	-125.835	265.07	8.9544	0.000516627
872	0.00662129	+	+	+	NA	NA	0.0303899	0.294278	NA	-2.16962	2.30784	9	-121.963	265.084	8.96839	0.000513027
157	-0.16083	NA	NA	+	+	0.198955	NA	NA	-0.0166634	NA	NA	6	-125.845	265.089	8.97362	0.000511686
66	0.694959	+	NA	NA	NA	NA	NA	0.228059	NA	NA	NA	4	-128.236	265.117	9.0011	0.000504704
744	0.000924885	+	+	+	NA	NA	0.0289928	0.291154	-0.00154291	NA	0.143215	9	-121.99	265.138	9.02279	0.00049926
634	0.377466	+	NA	NA	+	0.205393	0.136206	0.192362	NA	NA	0.132391	8	-123.329	265.142	9.02623	0.000498403
488	0.000430024	+	+	+	NA	NA	0.0288474	0.290918	-0.00172283	0.143221	NA	9	-121.994	265.146	9.0302	0.000497414
378	0.377302	+	NA	NA	+	0.20527	0.136051	0.192141	NA	0.132366	NA	8	-123.333	265.149	9.03399	0.000496473
800	-0.219095	+	+	+	+	0.144098	NA	NA	NA	-0.330947	0.377565	9	-121.997	265.151	9.0359	0.000495999
968	-0.00523088	+	+	+	NA	NA	NA	0.293336	0.000572109	-2.03575	2.16927	9	-121.999	265.156	9.04072	0.000494805
851	0.801833	NA	+	NA	NA	0.215095	NA	0.282283	NA	-4.05905	4.15283	7	-124.635	265.168	9.05275	0.000491836
723	0.798042	NA	+	NA	NA	0.202918	NA	0.28309	0.0448718	NA	0.113755	7	-124.644	265.186	9.07039	0.000487517
133	-0.130886	NA	NA	+	NA	NA	NA	NA	-0.0271352	NA	NA	4	-128.271	265.188	9.07262	0.000486974
467	0.798079	NA	+	NA	NA	0.202946	NA	0.282854	0.0446836	0.113419	NA	7	-124.649	265.196	9.08097	0.000484947
63	-0.125163	NA	+	+	+	0.185503	0.107685	NA	NA	NA	NA	7	-124.658	265.215	9.09949	0.000480477
195	0.853219	NA	+	NA	NA	NA	NA	0.308221	0.0432351	NA	NA	5	-127.119	265.222	9.10671	0.000478744
37	-0.121387	NA	NA	+	NA	NA	-0.0132048	NA	NA	NA	NA	4	-128.293	265.23	9.11489	0.00047679
99	0.856316	NA	+	NA	NA	NA	0.0398918	0.304017	NA	NA	NA	5	-127.135	265.253	9.13765	0.000471395
302	-0.378896	+	NA	+	+	NA	0.0917137	NA	NA	0.108371	NA	7	-124.678	265.254	9.13873	0.00047114
558	-0.379008	+	NA	+	+	NA	0.0917876	NA	NA	NA	0.107892	7	-124.68	265.258	9.14232	0.000470295
145	0.754014	NA	NA	NA	NA	0.289663	NA	NA	-0.00908464	NA	NA	4	-128.309	265.263	9.14749	0.000469082
141	-0.334846	NA	NA	+	+	NA	NA	NA	0.00266079	NA	NA	5	-127.143	265.269	9.1539	0.000467581
743	-0.00775243	NA	+	+	NA	NA	0.0294512	0.310514	0.0258457	NA	0.127629	8	-123.403	265.289	9.17316	0.000463101
850	0.639999	+	NA	NA	NA	0.227912	NA	0.213178	NA	-2.56942	2.71431	7	-124.697	265.292	9.17689	0.000462236
487	-0.008178	NA	+	+	NA	NA	0.029313	0.310312	0.0256855	0.127589	NA	8	-123.406	265.295	9.17973	0.000461581
871	-0.0155902	NA	+	+	NA	NA	0.0307486	0.309237	NA	-2.02085	2.13882	8	-123.407	265.298	9.18211	0.000461033
967	-0.0155505	NA	+	+	NA	NA	NA	0.312529	0.0273694	-2.03106	2.14883	8	-123.413	265.309	9.19345	0.000458424
722	0.640807	+	NA	NA	NA	0.220993	NA	0.214643	0.0251865	NA	0.156202	7	-124.708	265.314	9.19847	0.000457275
237	-0.368646	NA	NA	+	+	NA	0.0585537	0.24898	0.0419937	NA	NA	7	-124.71	265.318	9.20233	0.000456395
271	-0.23272	NA	+	+	+	NA	NA	NA	NA	0.050686	NA	6	-125.962	265.323	9.20792	0.00045512
466	0.640846	+	NA	NA	NA	0.220898	NA	0.214374	0.0250276	0.156212	NA	7	-124.713	265.323	9.208	0.000455102
527	-0.232809	NA	+	+	+	NA	NA	NA	NA	NA	0.050411	6	-125.962	265.324	9.20904	0.000454866
238	-0.462025	+	NA	+	+	NA	0.0744474	0.213411	0.0261591	NA	NA	8	-123.421	265.325	9.20989	0.000454673
396	0.390474	+	+	NA	+	NA	NA	NA	0.00880654	0.098331	NA	7	-124.718	265.333	9.21794	0.000452847
652	0.390498	+	+	NA	+	NA	NA	NA	0.0088446	NA	0.0980001	7	-124.718	265.335	9.21924	0.000452551
780	0.390957	+	+	NA	+	NA	NA	NA	NA	0.702354	-0.603562	7	-124.718	265.335	9.21984	0.000452415
203	0.645053	NA	+	NA	+	NA	NA	0.303368	0.072498	NA	NA	6	-125.972	265.345	9.22909	0.000450329
432	-0.365195	+	+	+	+	NA	0.134584	NA	-0.020213	0.0667792	NA	9	-122.095	265.348	9.23217	0.000449635
688	-0.365117	+	+	+	+	NA	0.13465	NA	-0.0201715	NA	0.0666004	9	-122.095	265.348	9.23227	0.000449613
106	0.319612	+	NA	NA	+	NA	0.10915	0.199342	NA	NA	NA	6	-125.98	265.36	9.24465	0.000446838
570	0.354138	+	NA	NA	+	0.22676	0.140126	NA	NA	NA	0.114152	7	-124.74	265.379	9.26311	0.000442733
816	-0.358099	+	+	+	+	NA	0.13533	NA	NA	0.0083962	0.0610404	9	-122.111	265.38	9.2645	0.000442426
314	0.354039	+	NA	NA	+	0.226596	0.139994	NA	NA	0.114362	NA	7	-124.741	265.38	9.26474	0.000442373
27	0.683071	NA	+	NA	+	0.242793	NA	NA	NA	NA	NA	5	-127.207	265.398	9.28282	0.000438391
992	-0.254168	+	+	+	+	0.109649	NA	0.266622	0.0140674	-2.65614	2.7203	11	-119.305	265.409	9.29391	0.000435966
972	0.426169	+	+	NA	+	NA	NA	0.274766	0.0511394	-2.79795	2.90864	9	-122.133	265.425	9.30931	0.000432623
733	-0.164703	NA	NA	+	+	0.154608	NA	0.245519	0.0351494	NA	0.0902679	8	-123.471	265.426	9.31018	0.000432434
477	-0.165117	NA	NA	+	+	0.154534	NA	0.245391	0.0350645	0.0902143	NA	8	-123.473	265.429	9.3139	0.000431631
751	-0.24237	NA	+	+	+	NA	0.095183	0.306876	0.0525011	NA	0.0878736	9	-122.141	265.439	9.32392	0.000429474
495	-0.242807	NA	+	+	+	NA	0.0950758	0.306736	0.0523758	0.087698	NA	9	-122.143	265.445	9.32922	0.000428337
585	0.611908	NA	NA	NA	+	NA	NA	0.260579	NA	NA	0.149847	5	-127.232	265.448	9.33276	0.000427581
135	-0.0692063	NA	+	+	NA	NA	NA	NA	-0.036679	NA	NA	5	-127.232	265.448	9.33277	0.000427579
329	0.611814	NA	NA	NA	+	NA	NA	0.260361	NA	0.150104	NA	5	-127.233	265.449	9.33379	0.00042736
574	-0.229108	+	NA	+	+	0.185048	0.109936	NA	NA	NA	0.0879664	8	-123.491	265.464	9.34896	0.000424132
318	-0.229322	+	NA	+	+	0.184917	0.109834	NA	NA	0.0881836	NA	8	-123.491	265.465	9.3492	0.00042408
734	-0.253265	+	NA	+	+	0.147948	NA	0.212759	0.0230077	NA	0.103913	9	-122.154	265.466	9.35095	0.00042371
217	0.600832	NA	NA	NA	+	0.231345	NA	0.229972	0.0440011	NA	NA	6	-126.033	265.467	9.3513	0.000423636
478	-0.253712	+	NA	+	+	0.147845	NA	0.212613	0.0229252	0.104011	NA	9	-122.156	265.469	9.35375	0.000423116
229	-0.139641	NA	NA	+	NA	NA	-0.0163006	0.250442	0.00648213	NA	NA	6	-126.037	265.475	9.35929	0.000421946
796	0.423186	+	+	NA	+	0.189652	NA	NA	NA	-0.912872	0.981017	8	-123.504	265.492	9.37633	0.000418365
668	0.423699	+	+	NA	+	0.189654	NA	NA	-0.0105017	NA	0.0692982	8	-123.505	265.492	9.37678	0.000418272
412	0.423619	+	+	NA	+	0.189584	NA	NA	-0.0105448	0.0693517	NA	8	-123.505	265.494	9.37819	0.000417976
861	-0.164535	NA	NA	+	+	0.162081	NA	0.240896	NA	-1.63707	1.71745	8	-123.506	265.495	9.37985	0.00041763
862	-0.252994	+	NA	+	+	0.152254	NA	0.20942	NA	-0.985671	1.08335	9	-122.172	265.501	9.38596	0.000416356
143	-0.268802	NA	+	+	+	NA	NA	NA	-0.00624735	NA	NA	6	-126.053	265.506	9.39098	0.000415314
39	-0.0496803	NA	+	+	NA	NA	0.00722341	NA	NA	NA	NA	5	-127.281	265.546	9.43077	0.000407133
565	0.0622237	NA	NA	+	NA	0.223497	0.0503057	NA	NA	NA	0.0906156	6	-126.088	265.577	9.46144	0.000400936
309	0.0620947	NA	NA	+	NA	0.223368	0.0501932	NA	NA	0.0907424	NA	6	-126.089	265.578	9.46288	0.000400647
564	0.707408	+	+	NA	NA	0.24494	0.0840923	NA	NA	NA	0.12628	7	-124.846	265.591	9.47516	0.000398195
308	0.707426	+	+	NA	NA	0.244804	0.0839284	NA	NA	0.12631	NA	7	-124.849	265.596	9.48074	0.000397086
879	-0.247922	NA	+	+	+	NA	0.0941694	0.301531	NA	-2.18595	2.26063	9	-122.228	265.614	9.49881	0.000393515
707	0.825817	NA	+	NA	NA	NA	NA	0.3158	0.0697193	NA	0.162413	6	-126.108	265.616	9.50041	0.0003932
451	0.825797	NA	+	NA	NA	NA	NA	0.315504	0.0695458	0.162424	NA	6	-126.112	265.625	9.50915	0.000391485
253	-0.212324	NA	NA	+	+	0.178641	0.0785453	0.231779	0.0234136	NA	NA	8	-123.573	265.628	9.51264	0.000390802
618	0.347288	+	NA	NA	+	NA	0.122519	0.213988	NA	NA	0.168711	7	-124.883	265.665	9.54937	0.000383691
362	0.347194	+	NA	NA	+	NA	0.122376	0.213733	NA	0.169011	NA	7	-124.884	265.667	9.55154	0.000383275
611	0.830467	NA	+	NA	NA	NA	0.0675728	0.308914	NA	NA	0.16217	6	-126.134	265.668	9.553	0.000382996
355	0.830438	NA	+	NA	NA	NA	0.0674102	0.308641	NA	0.162195	NA	6	-126.138	265.677	9.56143	0.000381385
661	0.0270861	NA	NA	+	NA	0.216845	NA	NA	-0.0250048	NA	0.0783601	6	-126.152	265.705	9.58917	0.000376131
405	0.0270085	NA	NA	+	NA	0.216747	NA	NA	-0.0250463	0.07852	NA	6	-126.153	265.705	9.58971	0.00037603
888	0.089337	+	+	+	NA	0.167575	0.0535622	0.274558	NA	-3.70755	3.81629	10	-120.894	265.717	9.60111	0.000373892
243	0.813109	NA	+	NA	NA	0.246855	0.0774224	0.273326	0.0174997	NA	NA	7	-124.91	265.719	9.6032	0.000373502
258	0.669986	+	NA	NA	NA	NA	NA	NA	NA	0.198159	NA	4	-128.54	265.725	9.60941	0.000372343
664	0.0741377	+	+	+	NA	0.200568	NA	NA	-0.0612318	NA	0.0826183	8	-123.624	265.73	9.61456	0.000371385
408	0.0739536	+	+	+	NA	0.200483	NA	NA	-0.0612965	0.0827026	NA	8	-123.624	265.732	9.61628	0.000371067
514	0.670054	+	NA	NA	NA	NA	NA	NA	NA	NA	0.197499	4	-128.543	265.732	9.61651	0.000371024
562	0.64535	+	NA	NA	NA	0.261867	0.0733289	NA	NA	NA	0.145888	6	-126.171	265.741	9.62576	0.000369313
306	0.645362	+	NA	NA	NA	0.261664	0.0731461	NA	NA	0.1461	NA	6	-126.172	265.745	9.62932	0.000368655
254	-0.305255	+	NA	+	+	0.172899	0.0922277	0.196644	0.00938186	NA	NA	9	-122.296	265.749	9.63371	0.000367847
789	0.0402475	NA	NA	+	NA	0.214822	NA	NA	NA	-0.358533	0.440694	6	-126.176	265.752	9.63615	0.000367399
42	0.291639	+	NA	NA	+	NA	0.113682	NA	NA	NA	NA	5	-127.385	265.753	9.63737	0.000367175
782	-0.367665	+	NA	+	+	NA	NA	NA	NA	1.99271	-1.88778	7	-124.941	265.781	9.66542	0.00036206
568	0.127092	+	+	+	NA	0.204528	0.057151	NA	NA	NA	0.101513	8	-123.656	265.796	9.68014	0.000359405
312	0.126849	+	+	+	NA	0.204405	0.0570128	NA	NA	0.101558	NA	8	-123.658	265.799	9.68356	0.000358792
531	0.802694	NA	+	NA	NA	0.252044	NA	NA	NA	NA	0.0858053	5	-127.408	265.8	9.68436	0.000358648
275	0.802683	NA	+	NA	NA	0.251949	NA	NA	NA	0.0858986	NA	5	-127.409	265.802	9.68609	0.000358339
398	-0.366165	+	NA	+	+	NA	NA	NA	0.00135165	0.100488	NA	7	-124.961	265.821	9.7052	0.00035493
654	-0.366319	+	NA	+	+	NA	NA	NA	0.00136647	NA	0.099962	7	-124.963	265.825	9.70954	0.000354162
887	0.0700791	NA	+	+	NA	0.16922	0.0560717	0.28948	NA	-3.51763	3.60602	9	-122.342	265.841	9.72589	0.000351278
760	0.0705577	+	+	+	NA	0.16387	0.0507631	0.267417	-0.0152737	NA	0.115646	10	-120.964	265.856	9.74082	0.000348665
504	0.0700232	+	+	+	NA	0.163814	0.0505921	0.26721	-0.0154592	0.115409	NA	10	-120.969	265.866	9.75069	0.00034695
51	0.814466	NA	+	NA	NA	0.287746	0.0831422	NA	NA	NA	NA	5	-127.443	265.87	9.75474	0.000346247
543	-0.100204	NA	+	+	+	0.171279	NA	NA	NA	NA	0.0335812	7	-124.988	265.873	9.75801	0.000345681
287	-0.100301	NA	+	+	+	0.171239	NA	NA	NA	0.0336054	NA	7	-124.988	265.874	9.75833	0.000345627
566	0.0694386	+	NA	+	NA	0.221948	0.0444014	NA	NA	NA	0.119444	7	-124.993	265.885	9.76952	0.000343697
392	-0.00986932	+	+	+	NA	NA	NA	NA	-0.0487606	0.120381	NA	7	-124.994	265.886	9.77022	0.000343577
310	0.0692511	+	NA	+	NA	0.221775	0.0442495	NA	NA	0.119646	NA	7	-124.994	265.887	9.7715	0.000343357
648	-0.00983307	+	+	+	NA	NA	NA	NA	-0.0487094	NA	0.120005	7	-124.994	265.887	9.77188	0.000343292
57	0.577978	NA	NA	NA	+	0.271679	0.122156	NA	NA	NA	NA	5	-127.457	265.898	9.78276	0.000341429
662	0.029526	+	NA	+	NA	0.217931	NA	NA	-0.0395326	NA	0.106343	7	-125.001	265.901	9.78544	0.000340973
406	0.0294017	+	NA	+	NA	0.217797	NA	NA	-0.0395873	0.106586	NA	7	-125.002	265.902	9.78612	0.000340856
884	0.715515	+	+	NA	NA	0.213416	0.087004	0.26479	NA	-4.83666	4.96302	9	-122.372	265.902	9.78654	0.000340785
705	0.742286	NA	NA	NA	NA	NA	NA	0.279687	0.0779243	NA	0.194523	5	-127.462	265.909	9.79311	0.000339668
449	0.74229	NA	NA	NA	NA	NA	NA	0.279384	0.0777657	0.19479	NA	5	-127.465	265.913	9.79721	0.000338973
159	-0.121957	NA	+	+	+	0.177806	NA	NA	-0.0219118	NA	NA	7	-125.01	265.918	9.80287	0.000338013
134	-0.139069	+	NA	+	NA	NA	NA	NA	-0.0443688	NA	NA	5	-127.468	265.919	9.80367	0.000337878
202	0.370629	+	NA	NA	+	NA	NA	0.209019	0.0498117	NA	NA	6	-126.264	265.927	9.81185	0.0003365
984	0.0600658	+	+	+	NA	0.160808	NA	0.271962	-0.0108037	-3.3067	3.40707	10	-121	265.928	9.81232	0.000336421
835	0.831256	NA	+	NA	NA	NA	NA	0.31013	NA	-2.08211	2.22853	6	-126.273	265.947	9.83151	0.000333209
759	0.0638514	NA	+	+	NA	0.162848	0.0524964	0.287407	0.0113121	NA	0.0998621	9	-122.407	265.973	9.85719	0.000328957
503	0.063399	NA	+	+	NA	0.162823	0.0523375	0.287232	0.0111395	0.0995761	NA	9	-122.412	265.981	9.86549	0.000327595
660	0.706187	+	+	NA	NA	0.238258	NA	NA	-0.0335745	NA	0.11035	7	-125.043	265.984	9.86881	0.000327051
404	0.706191	+	+	NA	NA	0.238154	NA	NA	-0.0336499	0.110433	NA	7	-125.045	265.988	9.87224	0.000326491
792	0.10661	+	+	+	NA	0.197359	NA	NA	NA	-1.1261	1.21647	8	-123.763	266.009	9.8931	0.000323104
296	0.0246177	+	+	+	NA	NA	0.0270893	NA	NA	0.132948	NA	7	-125.056	266.009	9.89392	0.000322972
552	0.0246663	+	+	+	NA	NA	0.0271781	NA	NA	NA	0.132594	7	-125.056	266.01	9.89485	0.000322821
790	0.0502209	+	NA	+	NA	0.214753	NA	NA	NA	-0.369915	0.482027	7	-125.064	266.025	9.90998	0.000320388
38	-0.123902	+	NA	+	NA	NA	-0.021817	NA	NA	NA	NA	5	-127.525	266.033	9.91737	0.000319206
190	-0.27919	+	NA	+	+	0.197559	0.101681	NA	-0.0223824	NA	NA	8	-123.781	266.044	9.9289	0.000317371
788	0.707147	+	+	NA	NA	0.236787	NA	NA	NA	-1.49535	1.60691	7	-125.074	266.046	9.93038	0.000317136
635	0.643685	NA	+	NA	+	0.199037	0.140855	0.27377	NA	NA	0.088073	8	-123.782	266.047	9.93162	0.00031694
975	-0.230393	NA	+	+	+	NA	NA	0.308021	0.0491515	-1.97172	2.04744	9	-122.445	266.048	9.93236	0.000316823
379	0.643537	NA	+	NA	+	0.199045	0.140748	0.273604	NA	0.0876097	NA	8	-123.787	266.056	9.94039	0.000315554
241	0.729527	NA	NA	NA	NA	0.273098	0.0643028	0.227431	0.0185045	NA	NA	6	-126.329	266.058	9.94305	0.000315134
776	0.0157745	+	+	+	NA	NA	NA	NA	NA	0.530739	-0.401727	7	-125.08	266.059	9.94317	0.000315115
983	0.0495065	NA	+	+	NA	0.158847	NA	0.291684	0.0147738	-3.23691	3.32125	9	-122.452	266.062	9.94671	0.000314557
181	0.0147864	NA	NA	+	NA	0.24332	0.0370066	NA	-0.0405465	NA	NA	6	-126.332	266.064	9.94867	0.000314249
184	0.0663994	+	+	+	NA	0.22569	0.0457581	NA	-0.0780613	NA	NA	8	-123.804	266.09	9.97485	0.000310163
741	-0.0692617	NA	NA	+	NA	NA	0.0137893	0.269702	0.0354298	NA	0.155067	7	-125.103	266.104	9.98844	0.000308062
658	0.645262	+	NA	NA	NA	0.25335	NA	NA	-0.01337	NA	0.134885	6	-126.353	266.106	9.99088	0.000307686
485	-0.0695346	NA	NA	+	NA	NA	0.0136499	0.269496	0.035289	0.155256	NA	7	-125.104	266.107	9.99179	0.000307547
402	0.645259	+	NA	NA	NA	0.25318	NA	NA	-0.0134325	0.135157	NA	6	-126.354	266.108	9.99252	0.000307434
965	-0.074735	NA	NA	+	NA	NA	NA	0.270432	0.035625	-0.827342	0.977824	7	-125.106	266.111	9.99547	0.000306982
786	0.645953	+	NA	NA	NA	0.252513	NA	NA	NA	-0.534769	0.670245	6	-126.359	266.117	10.0018	0.000306007
885	0.0175075	NA	NA	+	NA	0.193649	0.0465621	0.245435	NA	-2.50469	2.61499	8	-123.822	266.127	10.0113	0.000304564
174	-0.456494	+	NA	+	+	NA	0.0808142	NA	-0.00586683	NA	NA	7	-125.127	266.153	10.0376	0.00030058
756	0.714232	+	+	NA	NA	0.205742	0.0827091	0.258535	0.00715684	NA	0.140613	9	-122.499	266.155	10.0396	0.000300278
500	0.714295	+	+	NA	NA	0.205725	0.082518	0.258245	0.00695172	0.140272	NA	9	-122.506	266.17	10.0548	0.000298006
757	0.0195032	NA	NA	+	NA	0.187766	0.0438743	0.246086	0.0173215	NA	0.120309	8	-123.845	266.172	10.0567	0.000297731
246	-0.0216579	+	NA	+	NA	0.218193	0.021075	0.206509	-0.0239132	NA	NA	8	-123.848	266.179	10.0637	0.000296679
501	0.0190865	NA	NA	+	NA	0.187673	0.0436937	0.245906	0.0171746	0.120215	NA	8	-123.848	266.179	10.0638	0.000296675
609	0.744084	NA	NA	NA	NA	NA	0.0508427	0.269619	NA	NA	0.19166	5	-127.599	266.182	10.0664	0.000296284
353	0.744083	NA	NA	NA	NA	NA	0.0506922	0.269342	NA	0.191946	NA	5	-127.601	266.185	10.0697	0.000295792
869	-0.0859874	NA	NA	+	NA	NA	0.0132554	0.264815	NA	-0.711594	0.858453	7	-125.15	266.199	10.0834	0.000293783
684	0.313281	+	+	NA	+	NA	0.167024	NA	0.0118876	NA	0.107389	8	-123.867	266.218	10.1023	0.000291018
428	0.313278	+	+	NA	+	NA	0.166919	NA	0.0118275	0.107606	NA	8	-123.868	266.218	10.1029	0.000290924
812	0.314305	+	+	NA	+	NA	0.167017	NA	NA	-0.187639	0.293204	8	-123.873	266.228	10.1124	0.000289545
619	0.633012	NA	+	NA	+	NA	0.129579	0.299973	NA	NA	0.120309	7	-125.177	266.252	10.1362	0.000286127
828	0.347299	+	+	NA	+	0.196857	0.174523	NA	NA	-1.96531	2.03873	9	-122.548	266.254	10.1389	0.000285744
363	0.6329	NA	+	NA	+	NA	0.129462	0.299768	NA	0.120186	NA	7	-125.18	266.259	10.1431	0.000285132
981	0.00138062	NA	NA	+	NA	0.183072	NA	0.248889	0.0187278	-2.25128	2.35928	8	-123.889	266.261	10.1458	0.000284756
730	0.435652	+	NA	NA	+	0.191362	NA	0.201821	0.0432975	NA	0.131047	8	-123.892	266.266	10.1509	0.000284031
474	0.435439	+	NA	NA	+	0.191247	NA	0.201583	0.043193	0.131092	NA	8	-123.895	266.272	10.1566	0.000283218
414	-0.228545	+	NA	+	+	0.176461	NA	NA	-0.015809	0.0777903	NA	8	-123.896	266.275	10.1594	0.00028283
633	0.58573	NA	NA	NA	+	0.224472	0.122824	0.232536	NA	NA	0.116131	7	-125.188	266.275	10.1594	0.000282819
670	-0.228414	+	NA	+	+	0.176578	NA	NA	-0.0157945	NA	0.0774934	8	-123.897	266.276	10.1605	0.000282673
714	0.402514	+	NA	NA	+	NA	NA	0.226086	0.0691838	NA	0.168238	7	-125.19	266.278	10.1629	0.000282333
458	0.402359	+	NA	NA	+	NA	NA	0.22581	0.0690685	0.168557	NA	7	-125.191	266.28	10.1641	0.000282161
377	0.585595	NA	NA	NA	+	0.224382	0.122691	0.232346	NA	0.115953	NA	7	-125.192	266.283	10.1672	0.000281723
700	0.347597	+	+	NA	+	0.195262	0.172419	NA	-0.00953511	NA	0.0776709	9	-122.566	266.289	10.1739	0.000280774
798	-0.225989	+	NA	+	+	0.173867	NA	NA	NA	0.625152	-0.543642	8	-123.905	266.292	10.177	0.000280346
444	0.347538	+	+	NA	+	0.195202	0.172323	NA	-0.00960153	0.0775919	NA	9	-122.567	266.293	10.1773	0.000280302
1004	0.345816	+	+	NA	+	NA	0.16937	0.278833	0.0528803	-3.72778	3.84532	10	-121.185	266.299	10.1835	0.00027943
561	0.745072	NA	NA	NA	NA	0.273883	0.0864731	NA	NA	NA	0.115418	5	-127.663	266.31	10.1946	0.000277889
706	0.662347	+	NA	NA	NA	NA	NA	0.247669	0.0536278	NA	0.212751	6	-126.455	266.31	10.1947	0.000277881
305	0.745078	NA	NA	NA	NA	0.273723	0.0863341	NA	NA	0.115561	NA	5	-127.664	266.313	10.1971	0.000277544
537	0.64908	NA	NA	NA	+	0.244335	NA	NA	NA	NA	0.0838928	5	-127.665	266.313	10.1978	0.000277441
281	0.649009	NA	NA	NA	+	0.244203	NA	NA	NA	0.0840843	NA	5	-127.665	266.313	10.198	0.000277415
450	0.66233	+	NA	NA	NA	NA	NA	0.247335	0.0534586	0.213103	NA	6	-126.457	266.314	10.1985	0.000277354
147	0.813858	NA	+	NA	NA	0.274896	NA	NA	-0.013854	NA	NA	5	-127.666	266.315	10.1993	0.000277237
988	0.451173	+	+	NA	+	0.159256	NA	0.255684	0.0344317	-3.99475	4.07659	10	-121.197	266.323	10.2079	0.000276051
2	0.702036	+	NA	NA	NA	NA	NA	NA	NA	NA	NA	3	-129.988	266.357	10.2417	0.000271417
833	0.745559	NA	NA	NA	NA	NA	NA	0.269566	NA	-0.520709	0.702384	5	-127.687	266.359	10.2431	0.000271226
858	0.444535	+	NA	NA	+	0.200215	NA	0.196243	NA	-1.7154	1.83557	8	-123.953	266.388	10.2724	0.000267292
186	0.343934	+	NA	NA	+	0.246588	0.133782	NA	-0.00223287	NA	NA	7	-125.246	266.391	10.2758	0.000266836
773	-0.0639922	NA	NA	+	NA	NA	NA	NA	NA	1.56822	-1.44104	5	-127.706	266.395	10.28	0.000266267
610	0.66025	+	NA	NA	NA	NA	0.0427397	0.23996	NA	NA	0.212768	6	-126.498	266.396	10.2802	0.000266245
354	0.660238	+	NA	NA	NA	NA	0.0425656	0.239652	NA	0.213126	NA	6	-126.5	266.399	10.2837	0.000265782
293	-0.0605322	NA	NA	+	NA	NA	0.0121548	NA	NA	0.12618	NA	5	-127.711	266.407	10.2911	0.000264794
549	-0.0606814	NA	NA	+	NA	NA	0.0121995	NA	NA	NA	0.125698	5	-127.713	266.41	10.2949	0.0002643
389	-0.0683045	NA	NA	+	NA	NA	NA	NA	-0.00618086	0.122817	NA	5	-127.715	266.414	10.2985	0.000263819
645	-0.0684531	NA	NA	+	NA	NA	NA	NA	-0.00614741	NA	0.12233	5	-127.717	266.418	10.3024	0.000263313
251	0.616972	NA	+	NA	+	0.207818	0.137039	0.27624	0.0489536	NA	NA	8	-123.969	266.42	10.3045	0.000263026
193	0.761286	NA	NA	NA	NA	NA	NA	0.26173	0.047638	NA	NA	4	-128.893	266.431	10.3154	0.000261601
980	0.71562	+	+	NA	NA	0.202001	NA	0.264983	0.0134643	-4.39734	4.51635	9	-122.641	266.441	10.3253	0.000260315
298	0.317888	+	NA	NA	+	NA	0.124988	NA	NA	0.152814	NA	6	-126.53	266.46	10.3444	0.000257838
554	0.317885	+	NA	NA	+	NA	0.125104	NA	NA	NA	0.152245	6	-126.532	266.465	10.3495	0.000257173
704	-0.244855	+	+	+	+	0.15531	0.143559	NA	-0.0325835	NA	0.0514611	10	-121.269	266.467	10.3515	0.000256918
448	-0.245086	+	+	+	+	0.15526	0.143489	NA	-0.0326349	0.051434	NA	10	-121.27	266.468	10.3529	0.000256748
250	0.360757	+	NA	NA	+	0.226445	0.128865	0.184387	0.0262442	NA	NA	8	-124.001	266.484	10.3689	0.000254699
138	0.346576	+	NA	NA	+	NA	NA	NA	0.0208454	NA	NA	5	-127.762	266.507	10.3915	0.000251837
912	-0.344356	+	+	+	+	NA	NA	NA	-0.0249941	0.832559	-0.773727	9	-122.677	266.513	10.3973	0.000251105
1	0.79252	NA	NA	NA	NA	NA	NA	NA	NA	NA	NA	2	-131.169	266.525	10.4096	0.000249569
180	0.725984	+	+	NA	NA	0.276917	0.0710124	NA	-0.05504	NA	NA	7	-125.314	266.526	10.4103	0.000249476
834	0.660546	+	NA	NA	NA	NA	NA	0.239304	NA	-0.453669	0.65838	6	-126.563	266.526	10.4104	0.000249462
832	-0.232562	+	+	+	+	0.153726	0.145585	NA	NA	-1.23207	1.28506	10	-121.304	266.537	10.4214	0.000248101
750	-0.377132	+	NA	+	+	NA	0.0887832	0.229688	0.0450559	NA	0.133321	9	-122.69	266.538	10.4226	0.000247954
494	-0.377448	+	NA	+	+	NA	0.0886545	0.229515	0.0449474	0.133556	NA	9	-122.691	266.54	10.4242	0.000247754
105	0.531154	NA	NA	NA	+	NA	0.0899656	0.246515	NA	NA	NA	5	-127.785	266.555	10.4391	0.000245907
868	0.741976	+	+	NA	NA	NA	0.0623375	0.290514	NA	-2.73284	2.90844	8	-124.038	266.558	10.4425	0.00024549
740	0.741127	+	+	NA	NA	NA	0.0601213	0.290616	0.0312011	NA	0.186351	8	-124.04	266.564	10.4482	0.000244798
484	0.741116	+	+	NA	NA	NA	0.059944	0.290269	0.0310035	0.186359	NA	8	-124.046	266.576	10.4601	0.000243337
97	0.762422	NA	NA	NA	NA	NA	0.0138888	0.255737	NA	NA	NA	4	-128.97	266.584	10.4689	0.00024227
59	0.628723	NA	+	NA	+	0.252348	0.14038	NA	NA	NA	NA	6	-126.614	266.628	10.513	0.000236994
201	0.554863	NA	NA	NA	+	NA	NA	0.257384	0.0753846	NA	NA	5	-127.824	266.632	10.5165	0.000236582
390	-0.064766	+	NA	+	NA	NA	NA	NA	-0.021769	0.150896	NA	6	-126.625	266.65	10.5345	0.000234455
842	0.408756	+	NA	NA	+	NA	NA	0.214595	NA	0.0745212	0.0859521	7	-125.377	266.652	10.5364	0.000234236
228	0.776232	+	+	NA	NA	NA	0.0298796	0.280325	0.00393133	NA	NA	7	-125.378	266.654	10.5385	0.000233983
646	-0.0648882	+	NA	+	NA	NA	NA	NA	-0.021716	NA	0.150346	6	-126.627	266.655	10.5391	0.000233913
774	-0.0522969	+	NA	+	NA	NA	NA	NA	NA	1.45561	-1.2985	6	-126.634	266.668	10.5524	0.000232365
9	0.587787	NA	NA	NA	+	NA	NA	NA	NA	NA	NA	3	-130.144	266.669	10.5536	0.000232231
410	0.416942	+	NA	NA	+	0.216854	NA	NA	0.00792572	0.107887	NA	7	-125.387	266.673	10.5576	0.000231768
666	0.417074	+	NA	NA	+	0.217016	NA	NA	0.00795145	NA	0.107574	7	-125.388	266.674	10.5581	0.000231705
794	0.417889	+	NA	NA	+	0.217683	NA	NA	NA	0.297624	-0.190273	7	-125.39	266.678	10.5623	0.000231224
294	-0.0500126	+	NA	+	NA	NA	0.0078132	NA	NA	0.155578	NA	6	-126.641	266.681	10.5658	0.000230814
550	-0.0501347	+	NA	+	NA	NA	0.00789121	NA	NA	NA	0.155041	6	-126.643	266.686	10.5702	0.000230311
182	0.00495	+	NA	+	NA	0.246209	0.0279401	NA	-0.0579357	NA	NA	7	-125.403	266.704	10.5882	0.000228242
878	-0.386829	+	NA	+	+	NA	0.0856621	0.222174	NA	-0.211327	0.337804	9	-122.777	266.712	10.5964	0.000227307
715	0.666711	NA	+	NA	+	NA	NA	0.309931	0.087121	NA	0.123892	7	-125.417	266.733	10.6176	0.000224913
567	0.101909	NA	+	+	NA	0.211343	0.0599508	NA	NA	NA	0.0727902	7	-125.419	266.736	10.6205	0.000224588
311	0.101759	NA	+	+	NA	0.211258	0.0598524	NA	NA	0.0728045	NA	7	-125.42	266.738	10.6224	0.000224373
459	0.666567	NA	+	NA	+	NA	NA	0.309697	0.0869899	0.123787	NA	7	-125.421	266.74	10.6243	0.000224158
257	0.778884	NA	NA	NA	NA	NA	NA	NA	NA	0.165283	NA	3	-130.18	266.741	10.6259	0.000223981
513	0.778946	NA	NA	NA	NA	NA	NA	NA	NA	NA	0.164639	3	-130.184	266.748	10.633	0.000223189
964	0.741482	+	+	NA	NA	NA	NA	0.293208	0.0340183	-2.64689	2.81777	8	-124.134	266.75	10.6344	0.000223038
749	-0.284166	NA	NA	+	+	NA	0.0714509	0.263971	0.0597542	NA	0.120489	8	-124.148	266.778	10.663	0.00021987
493	-0.284451	NA	NA	+	+	NA	0.0713374	0.263821	0.0596506	0.120608	NA	8	-124.149	266.781	10.6655	0.000219588
153	0.627432	NA	NA	NA	+	0.259191	NA	NA	0.0113225	NA	NA	5	-127.907	266.799	10.6831	0.000217668
573	-0.124867	NA	NA	+	+	0.198941	0.0932348	NA	NA	NA	0.0632859	7	-125.454	266.806	10.6904	0.000216878
317	-0.125013	NA	NA	+	+	0.198848	0.0931643	NA	NA	0.0633736	NA	7	-125.454	266.806	10.691	0.000216807
657	0.748134	NA	NA	NA	NA	0.260047	NA	NA	0.009178	NA	0.105497	5	-127.913	266.809	10.6936	0.000216527
401	0.748131	NA	NA	NA	NA	0.259911	NA	NA	0.009127	0.105699	NA	5	-127.913	266.81	10.6946	0.000216416
785	0.748273	NA	NA	NA	NA	0.261954	NA	NA	NA	-0.39859	0.501392	5	-127.915	266.814	10.6983	0.000216019
235	0.593226	NA	+	NA	+	NA	0.124685	0.304212	0.0761448	NA	NA	7	-125.481	266.861	10.7459	0.000210943
663	0.0592685	NA	+	+	NA	0.204452	NA	NA	-0.0350798	NA	0.057361	7	-125.495	266.888	10.7723	0.000208169
407	0.0591656	NA	+	+	NA	0.204396	NA	NA	-0.0351259	0.057407	NA	7	-125.495	266.889	10.7732	0.000208075
301	-0.280537	NA	NA	+	+	NA	0.0709346	NA	NA	0.0861751	NA	6	-126.749	266.898	10.7828	0.000207085
3	0.863046	NA	+	NA	NA	NA	NA	NA	NA	NA	NA	3	-130.26	266.9	10.7851	0.000206848
557	-0.280711	NA	NA	+	+	NA	0.0709785	NA	NA	NA	0.0857727	6	-126.75	266.901	10.7854	0.000206814
132	0.769366	+	+	NA	NA	NA	NA	NA	-0.0340321	NA	NA	5	-127.975	266.933	10.8174	0.000203534
895	-0.136798	NA	+	+	+	0.139462	0.10567	0.286434	NA	-3.31662	3.37364	10	-121.504	266.936	10.8203	0.000203241
168	-0.0590981	+	+	+	NA	NA	0.00403643	NA	-0.0687691	NA	NA	7	-125.521	266.941	10.8255	0.000202706
183	0.0616952	NA	+	+	NA	0.22743	0.051242	NA	-0.048025	NA	NA	7	-125.523	266.945	10.8294	0.000202319
767	-0.144365	NA	+	+	+	0.129436	0.103627	0.289168	0.0371418	NA	0.071918	10	-121.51	266.95	10.8341	0.000201841
729	0.622763	NA	NA	NA	+	0.204322	NA	0.244043	0.0621398	NA	0.119032	7	-125.528	266.954	10.8384	0.000201403
511	-0.144864	NA	+	+	+	0.129429	0.103522	0.289038	0.0370091	0.0715656	NA	10	-121.513	266.955	10.84	0.000201243
473	0.622605	NA	NA	NA	+	0.20424	NA	0.243834	0.062032	0.118914	NA	7	-125.531	266.961	10.8451	0.000200728
753	0.718494	NA	NA	NA	NA	0.233008	0.0834821	0.245481	0.0466691	NA	0.147998	7	-125.532	266.963	10.8477	0.000200468
1024	-0.267241	+	+	+	+	0.115373	0.139646	0.268283	0.0155726	-3.51419	3.58538	12	-118.596	266.97	10.8546	0.000199782
11	0.655678	NA	+	NA	+	NA	NA	NA	NA	NA	NA	4	-129.163	266.972	10.8563	0.000199612
497	0.718543	NA	NA	NA	NA	0.232927	0.0832757	0.245223	0.046504	0.14784	NA	7	-125.538	266.974	10.8589	0.000199355
791	0.0779391	NA	+	+	NA	0.202355	NA	NA	NA	-0.814133	0.876323	7	-125.539	266.976	10.8603	0.000199209
36	0.771786	+	+	NA	NA	NA	0.0234171	NA	NA	NA	NA	5	-127.996	266.976	10.8609	0.00019915
242	0.661916	+	NA	NA	NA	0.272342	0.0539703	0.197749	-0.00414836	NA	NA	7	-125.544	266.986	10.8701	0.00019824
881	0.719769	NA	NA	NA	NA	0.24581	0.087946	0.241985	NA	-3.325	3.45546	7	-125.559	267.017	10.9016	0.000195142
731	0.68433	NA	+	NA	+	0.181683	NA	0.282828	0.0612276	NA	0.0910633	8	-124.275	267.033	10.9176	0.000193584
475	0.684169	NA	+	NA	+	0.181696	NA	0.282634	0.0610869	0.0906638	NA	8	-124.279	267.041	10.9257	0.000192802
877	-0.296434	NA	NA	+	+	NA	0.0666941	0.255235	NA	-0.589915	0.700287	8	-124.289	267.06	10.9444	0.000191008
883	0.800451	NA	+	NA	NA	0.2273	0.0979309	0.284068	NA	-4.63556	4.74069	8	-124.293	267.068	10.953	0.00019019
249	0.549934	NA	NA	NA	+	0.240665	0.117202	0.228075	0.0469142	NA	NA	7	-125.594	267.087	10.9716	0.00018843
230	-0.147802	+	NA	+	NA	NA	-0.021693	0.229897	-0.0087426	NA	NA	7	-125.596	267.09	10.975	0.000188111
189	-0.164346	NA	NA	+	+	0.20893	0.0875816	NA	-0.0123086	NA	NA	7	-125.597	267.092	10.9764	0.000187976
974	-0.369313	+	NA	+	+	NA	NA	0.229814	0.0393025	0.0222246	0.10251	9	-122.979	267.116	11.0001	0.000185761
973	-0.280219	NA	NA	+	+	NA	NA	0.264161	0.0544996	-0.518628	0.630977	8	-124.326	267.134	11.0186	0.000184056
292	0.73782	+	+	NA	NA	NA	0.054112	NA	NA	0.178265	NA	6	-126.874	267.147	11.032	0.000182823
548	0.737897	+	+	NA	NA	NA	0.0542356	NA	NA	NA	0.177837	6	-126.874	267.149	11.0333	0.000182706
1020	0.371214	+	+	NA	+	0.163161	0.173715	0.258836	0.0341189	-4.98434	5.07237	11	-120.177	267.154	11.0383	0.000182251
755	0.79687	NA	+	NA	NA	0.213847	0.0921667	0.283512	0.0416555	NA	0.125577	8	-124.339	267.16	11.045	0.000181641
859	0.702454	NA	+	NA	+	0.197724	NA	0.279237	NA	-3.81084	3.88236	8	-124.342	267.166	11.0509	0.0001811
499	0.79692	NA	+	NA	NA	0.213861	0.0919839	0.283259	0.0414577	0.12518	NA	8	-124.345	267.173	11.058	0.000180462
295	-0.00865403	NA	+	+	NA	NA	0.0258972	NA	NA	0.103421	NA	6	-126.893	267.186	11.0701	0.000179371
857	0.639219	NA	NA	NA	+	0.219125	NA	0.237152	NA	-2.39458	2.49805	7	-125.644	267.186	11.0709	0.0001793
551	-0.00869088	NA	+	+	NA	NA	0.0259472	NA	NA	NA	0.103066	6	-126.894	267.187	11.0719	0.000179217
781	-0.273191	NA	NA	+	+	NA	NA	NA	NA	1.79586	-1.71208	6	-126.895	267.189	11.0737	0.000179049
617	0.566816	NA	NA	NA	+	NA	0.10348	0.259693	NA	NA	0.157335	6	-126.901	267.201	11.0857	0.000177981
361	0.566754	NA	NA	NA	+	NA	0.103362	0.259468	NA	0.157547	NA	6	-126.902	267.204	11.0882	0.000177756
391	-0.0279038	NA	+	+	NA	NA	NA	NA	-0.0192582	0.0953731	NA	6	-126.902	267.204	11.0889	0.000177693
647	-0.0279497	NA	+	+	NA	NA	NA	NA	-0.0192316	NA	0.0950073	6	-126.903	267.206	11.0909	0.000177518
397	-0.268776	NA	NA	+	+	NA	NA	NA	0.0129491	0.0816196	NA	6	-126.904	267.208	11.0924	0.000177387
653	-0.268976	NA	NA	+	+	NA	NA	NA	0.0129598	NA	0.0811867	6	-126.905	267.211	11.0953	0.000177125
713	0.593689	NA	NA	NA	+	NA	NA	0.273153	0.0935488	NA	0.160657	6	-126.909	267.218	11.1022	0.000176517
457	0.593588	NA	NA	NA	+	NA	NA	0.272903	0.0934332	0.160861	NA	6	-126.91	267.22	11.1048	0.000176287
775	-0.0173529	NA	+	+	NA	NA	NA	NA	NA	0.966298	-0.865349	6	-126.912	267.224	11.1088	0.00017594
178	0.662915	+	NA	NA	NA	0.298218	0.0563714	NA	-0.0354978	NA	NA	6	-126.918	267.236	11.1202	0.000174938
177	0.752019	NA	NA	NA	NA	0.303061	0.0711387	NA	-0.0116408	NA	NA	5	-128.138	267.26	11.1449	0.000172788
303	-0.243141	NA	+	+	+	NA	0.0934127	NA	NA	0.0570923	NA	7	-125.682	267.262	11.1471	0.000172603
559	-0.243183	NA	+	+	+	NA	0.0934542	NA	NA	NA	0.0568741	7	-125.682	267.263	11.1477	0.000172544
843	0.686529	NA	+	NA	+	NA	NA	0.302034	NA	-2.00381	2.11241	7	-125.687	267.273	11.1578	0.000171681
886	0.0227202	+	NA	+	NA	0.194624	0.0425668	0.225269	NA	-2.35834	2.48897	9	-123.069	267.295	11.1796	0.00016982
388	0.736603	+	+	NA	NA	NA	NA	NA	-0.0108484	0.167827	NA	6	-126.967	267.334	11.2185	0.000166542
644	0.736683	+	+	NA	NA	NA	NA	NA	-0.0107818	NA	0.16737	6	-126.968	267.336	11.2208	0.000166356
772	0.736512	+	+	NA	NA	NA	NA	NA	NA	0.710888	-0.540515	6	-126.97	267.339	11.2238	0.000166104
394	0.375445	+	NA	NA	+	NA	NA	NA	0.0350577	0.147769	NA	6	-126.972	267.345	11.2295	0.000165633
650	0.375481	+	NA	NA	+	NA	NA	NA	0.0350985	NA	0.147143	6	-126.976	267.351	11.236	0.000165095
758	0.0177982	+	NA	+	NA	0.19094	0.0399567	0.223134	0.00135421	NA	0.137017	9	-123.1	267.359	11.2433	0.000164491
742	-0.0715987	+	NA	+	NA	NA	0.010207	0.247987	0.0198028	NA	0.171398	8	-124.439	267.361	11.2454	0.000164321
486	-0.071897	+	NA	+	NA	NA	0.0100559	0.247756	0.0196493	0.171667	NA	8	-124.44	267.364	11.2483	0.000164084
413	-0.126247	NA	NA	+	+	0.189974	NA	NA	-0.00848042	0.0554186	NA	7	-125.733	267.365	11.2492	0.00016401
669	-0.126164	NA	NA	+	+	0.190056	NA	NA	-0.0084644	NA	0.0552652	7	-125.733	267.365	11.2493	0.000163999
966	-0.0755602	+	NA	+	NA	NA	NA	0.248493	0.0199824	-0.606368	0.774403	8	-124.441	267.365	11.2495	0.000163988
502	0.0173303	+	NA	+	NA	0.190815	0.0397578	0.222935	0.00120116	0.137004	NA	9	-123.104	267.366	11.251	0.000163863
797	-0.124202	NA	NA	+	+	0.188737	NA	NA	NA	0.116629	-0.0597692	7	-125.736	267.37	11.2547	0.00016356
977	0.721216	NA	NA	NA	NA	0.225543	NA	0.249627	0.0498937	-2.91211	3.04174	7	-125.738	267.374	11.2587	0.000163236
870	-0.0805977	+	NA	+	NA	NA	0.0100528	0.245098	NA	-0.548771	0.715589	8	-124.453	267.39	11.2741	0.00016198
778	0.37727	+	NA	NA	+	NA	NA	NA	NA	2.28319	-2.13412	6	-126.995	267.39	11.2746	0.000161937
194	0.696363	+	NA	NA	NA	NA	NA	0.231922	0.0245927	NA	NA	5	-128.213	267.41	11.2949	0.000160303
882	0.639292	+	NA	NA	NA	0.238597	0.0774117	0.21521	NA	-3.13057	3.28347	8	-124.474	267.431	11.3158	0.000158636
173	-0.344561	NA	NA	+	+	NA	0.0630278	NA	0.00697078	NA	NA	6	-127.016	267.433	11.3171	0.000158532
982	0.00193	+	NA	+	NA	0.186887	NA	0.22561	0.00289878	-2.05295	2.1789	9	-123.139	267.435	11.3197	0.00015833
98	0.695065	+	NA	NA	NA	NA	0.00423353	0.228123	NA	NA	NA	5	-128.235	267.454	11.3383	0.000156866
766	-0.254252	+	NA	+	+	0.155881	0.102037	0.210988	0.0273842	NA	0.112446	10	-121.77	267.469	11.3538	0.000155654
510	-0.25478	+	NA	+	+	0.155769	0.101892	0.210828	0.0272788	0.112469	NA	10	-121.773	267.474	11.3585	0.000155283
754	0.640151	+	NA	NA	NA	0.230446	0.0736011	0.215641	0.023825	NA	0.165159	8	-124.505	267.493	11.3772	0.00015384
175	-0.281692	NA	+	+	+	NA	0.0891571	NA	-0.00146337	NA	NA	7	-125.8	267.498	11.3828	0.000153414
498	0.6402	+	NA	NA	NA	0.230329	0.0733762	0.215355	0.0236583	0.165099	NA	8	-124.511	267.505	11.3892	0.000152922
894	-0.252279	+	NA	+	+	0.161911	0.10249	0.207502	NA	-1.61383	1.71764	10	-121.788	267.505	11.3893	0.000152916
165	-0.13447	NA	NA	+	NA	NA	-0.013222	NA	-0.0271318	NA	NA	5	-128.265	267.514	11.3988	0.000152193
227	0.854706	NA	+	NA	NA	NA	0.0384854	0.309028	0.0420867	NA	NA	6	-127.067	267.533	11.4181	0.000150729
539	0.692979	NA	+	NA	+	0.231707	NA	NA	NA	NA	0.0615288	6	-127.077	267.555	11.4392	0.000149147
283	0.692907	NA	+	NA	+	0.23163	NA	NA	NA	0.0615835	NA	6	-127.078	267.555	11.4401	0.000149081
765	-0.161588	NA	NA	+	+	0.162334	0.0867708	0.244697	0.0398882	NA	0.0973695	9	-123.207	267.572	11.4568	0.000147839
979	0.799558	NA	+	NA	NA	0.208184	NA	0.290016	0.0473038	-4.24768	4.35064	8	-124.546	267.575	11.4591	0.000147668
509	-0.162072	NA	NA	+	+	0.162253	0.0866437	0.244558	0.0397826	0.0972518	NA	9	-123.21	267.577	11.462	0.000147458
563	0.802042	NA	+	NA	NA	0.264913	0.09514	NA	NA	NA	0.0977844	6	-127.106	267.612	11.4969	0.000144901
307	0.802042	NA	+	NA	NA	0.264804	0.0950159	NA	NA	0.0978078	NA	6	-127.108	267.616	11.5002	0.000144668
991	-0.131905	NA	+	+	+	0.126858	NA	0.292459	0.0353797	-2.86762	2.92524	10	-121.844	267.616	11.5011	0.000144602
762	0.36998	+	NA	NA	+	0.198019	0.137497	0.201017	0.0469438	NA	0.139496	9	-123.237	267.633	11.5172	0.000143443
234	0.313	+	NA	NA	+	NA	0.111594	0.20742	0.0540366	NA	NA	7	-125.867	267.633	11.5176	0.000143413
506	0.369827	+	NA	NA	+	0.19791	0.137333	0.200764	0.0468203	0.139449	NA	9	-123.242	267.641	11.5259	0.000142819
893	-0.160427	NA	NA	+	+	0.171559	0.0865405	0.239744	NA	-2.14282	2.22809	9	-123.246	267.649	11.5338	0.000142255
575	-0.103983	NA	+	+	+	0.180664	0.110004	NA	NA	NA	0.0400669	8	-124.6	267.682	11.5668	0.000139927
319	-0.104145	NA	+	+	+	0.180623	0.109953	NA	NA	0.0400074	NA	8	-124.6	267.683	11.5678	0.00013986
569	0.596022	NA	NA	NA	+	0.254019	0.1274	NA	NA	NA	0.0910244	6	-127.165	267.729	11.6137	0.000136684
313	0.595964	NA	NA	NA	+	0.253889	0.127303	NA	NA	0.0911208	NA	6	-127.165	267.731	11.6154	0.000136571
259	0.839965	NA	+	NA	NA	NA	NA	NA	NA	0.141099	NA	4	-129.547	267.738	11.623	0.00013605
515	0.84007	NA	+	NA	NA	NA	NA	NA	NA	NA	0.140567	4	-129.549	267.743	11.6274	0.000135751
890	0.379885	+	NA	NA	+	0.209071	0.138757	0.195901	NA	-2.53125	2.65707	9	-123.293	267.744	11.629	0.000135642
191	-0.128093	NA	+	+	+	0.187504	0.106925	NA	-0.0179616	NA	NA	8	-124.646	267.774	11.6586	0.000133647
739	0.826144	NA	+	NA	NA	NA	0.066995	0.317666	0.0693228	NA	0.173156	7	-125.947	267.793	11.6777	0.000132378
483	0.826126	NA	+	NA	NA	NA	0.0668218	0.317353	0.0691405	0.173131	NA	7	-125.953	267.804	11.6881	0.00013169
746	0.338579	+	NA	NA	+	NA	0.126513	0.226082	0.0749533	NA	0.177461	8	-124.661	267.805	11.69	0.000131567
490	0.338484	+	NA	NA	+	NA	0.126351	0.225794	0.0748184	0.177716	NA	8	-124.663	267.809	11.6938	0.000131321
155	0.681109	NA	+	NA	+	0.241651	NA	NA	0.00789129	NA	NA	6	-127.205	267.81	11.6945	0.000131269
783	-0.233079	NA	+	+	+	NA	NA	NA	NA	1.04232	-0.989292	7	-125.956	267.811	11.6955	0.000131205
814	-0.379568	+	NA	+	+	NA	0.0904464	NA	NA	1.5468	-1.43501	8	-124.666	267.816	11.7002	0.000130899
978	0.640987	+	NA	NA	NA	0.224424	NA	0.218515	0.0267292	-2.68127	2.83052	8	-124.668	267.819	11.7033	0.000130693
928	-0.229096	+	+	+	+	0.147311	NA	NA	-0.0353328	-0.206274	0.247841	10	-121.945	267.819	11.7036	0.000130673
399	-0.232484	NA	+	+	+	NA	NA	NA	0.000698726	0.0507867	NA	7	-125.962	267.822	11.7062	0.000130507
655	-0.232571	NA	+	+	+	NA	NA	NA	0.000705198	NA	0.0505127	7	-125.962	267.823	11.7073	0.000130434
430	-0.376323	+	NA	+	+	NA	0.0923945	NA	0.00805722	0.109417	NA	8	-124.675	267.833	11.718	0.00012974
265	0.622346	NA	NA	NA	+	NA	NA	NA	NA	0.12708	NA	4	-129.595	267.836	11.7206	0.00012957
686	-0.37642	+	NA	+	+	NA	0.0924728	NA	0.00809181	NA	0.108945	8	-124.677	267.837	11.7215	0.00012951
521	0.622321	NA	NA	NA	+	NA	NA	NA	NA	NA	0.126468	4	-129.598	267.842	11.7267	0.000129175
1000	0.00678215	+	+	+	NA	NA	0.0303867	0.294336	0.000347765	-2.17177	2.31003	10	-121.963	267.854	11.7391	0.00012838
167	-0.0671739	NA	+	+	NA	NA	0.00763117	NA	-0.0367699	NA	NA	6	-127.23	267.86	11.7451	0.000127994
841	0.612044	NA	NA	NA	+	NA	NA	0.26095	NA	-0.261355	0.410652	6	-127.232	267.864	11.7484	0.000127778
999	-0.002435	NA	+	+	NA	NA	0.0308573	0.313507	0.0275283	-2.17071	2.29353	9	-123.376	267.909	11.794	0.000124903
908	0.390222	+	+	NA	+	NA	NA	NA	0.00851868	0.673187	-0.5735	8	-124.716	267.914	11.7989	0.000124597
698	0.352036	+	NA	NA	+	0.224922	0.140615	NA	0.012699	NA	0.115823	8	-124.734	267.95	11.8344	0.000122404
442	0.351942	+	NA	NA	+	0.224762	0.140479	NA	0.0126534	0.116028	NA	8	-124.734	267.952	11.8361	0.000122299
826	0.354596	+	NA	NA	+	0.227691	0.140775	NA	NA	-0.585782	0.698358	8	-124.738	267.959	11.8438	0.000121831
290	0.669985	+	NA	NA	NA	NA	0.0371194	NA	NA	0.20448	NA	5	-128.493	267.97	11.8544	0.000121184
546	0.670049	+	NA	NA	NA	NA	0.0372314	NA	NA	NA	0.203849	5	-128.496	267.976	11.861	0.000120787
693	0.0493063	NA	NA	+	NA	0.225983	0.0499886	NA	-0.0244411	NA	0.0858686	7	-126.065	268.029	11.9136	0.000117648
437	0.0491541	NA	NA	+	NA	0.225866	0.0498816	NA	-0.0244956	0.0859833	NA	7	-126.066	268.03	11.9149	0.000117576
770	0.669749	+	NA	NA	NA	NA	NA	NA	NA	1.88416	-1.68249	5	-128.526	268.035	11.9193	0.000117315
386	0.670678	+	NA	NA	NA	NA	NA	NA	0.0154335	0.199928	NA	5	-128.531	268.046	11.9308	0.000116646
963	0.827026	NA	+	NA	NA	NA	NA	0.320039	0.0714679	-2.46449	2.62138	7	-126.076	268.05	11.9344	0.000116433
642	0.670748	+	NA	NA	NA	NA	NA	NA	0.0155105	NA	0.19928	5	-128.535	268.053	11.9377	0.000116243
989	-0.159549	NA	NA	+	+	0.156943	NA	0.24731	0.0359361	-1.74385	1.82996	9	-123.454	268.066	11.9503	0.000115511
821	0.0629435	NA	NA	+	NA	0.224667	0.0510541	NA	NA	-0.712597	0.801345	7	-126.086	268.07	11.9544	0.000115274
692	0.70672	+	+	NA	NA	0.249093	0.085109	NA	-0.0359216	NA	0.120662	8	-124.798	268.079	11.9636	0.000114746
436	0.706736	+	+	NA	NA	0.248973	0.0849524	NA	-0.0360065	0.120675	NA	8	-124.801	268.084	11.9687	0.000114453
867	0.831699	NA	+	NA	NA	NA	0.0691156	0.312795	NA	-2.40089	2.55758	7	-126.104	268.106	11.9909	0.000113191
944	-0.365238	+	+	+	+	NA	0.134551	NA	-0.0202347	0.0999799	-0.033119	10	-122.095	268.118	12.0028	0.000112517
170	0.288252	+	NA	NA	+	NA	0.115031	NA	0.0258171	NA	NA	6	-127.36	268.119	12.0037	0.000112466
820	0.707922	+	+	NA	NA	0.24822	0.0861333	NA	NA	-2.05437	2.17515	8	-124.824	268.131	12.0156	0.000111801
702	-0.231445	+	NA	+	+	0.186214	0.109309	NA	-0.00987856	NA	0.0864987	9	-123.487	268.131	12.0159	0.000111786
446	-0.231663	+	NA	+	+	0.186088	0.109206	NA	-0.00991547	0.0867106	NA	9	-123.487	268.131	12.016	0.000111776
1007	-0.236349	NA	+	+	+	NA	0.0973245	0.309956	0.0544635	-2.47373	2.55595	10	-122.104	268.137	12.0211	0.000111492
737	0.740909	NA	NA	NA	NA	NA	0.0516946	0.280483	0.0784543	NA	0.203544	6	-127.369	268.138	12.0224	0.000111421
830	-0.22893	+	NA	+	+	0.185166	0.110024	NA	NA	-0.0777725	0.165527	9	-123.491	268.139	12.024	0.000111331
481	0.740918	NA	NA	NA	NA	NA	0.0515238	0.280165	0.0782844	0.203774	NA	6	-127.372	268.143	12.0277	0.000111124
924	0.424513	+	+	NA	+	0.190847	NA	NA	-0.0101944	-0.887841	0.954641	9	-123.5	268.159	12.0432	0.000110269
696	0.0955898	+	+	+	NA	0.209677	0.0578949	NA	-0.0621821	NA	0.0905154	9	-123.507	268.173	12.0573	0.000109493
440	0.0953277	+	+	+	NA	0.209571	0.0577711	NA	-0.0622579	0.0905471	NA	9	-123.509	268.175	12.06	0.000109349
747	0.611729	NA	+	NA	+	NA	0.133418	0.311382	0.0921902	NA	0.132068	8	-124.846	268.176	12.0602	0.000109335
491	0.611631	NA	+	NA	+	NA	0.133281	0.31114	0.0920409	0.131886	NA	8	-124.851	268.185	12.0694	0.000108835
917	0.0273	NA	NA	+	NA	0.217241	NA	NA	-0.0248896	-0.284829	0.362422	7	-126.152	268.202	12.0866	0.000107901
787	0.803009	NA	+	NA	NA	0.25346	NA	NA	NA	-0.933318	1.01655	6	-127.404	268.207	12.0918	0.000107622
659	0.802621	NA	+	NA	NA	0.251812	NA	NA	0.00169131	NA	0.0861244	6	-127.408	268.216	12.1005	0.000107152
403	0.802612	NA	+	NA	NA	0.251725	NA	NA	0.0016341	0.0862072	NA	6	-127.409	268.218	12.1023	0.000107059
990	-0.249487	+	NA	+	+	0.14929	NA	0.214048	0.0235904	-1.07517	1.17634	10	-122.147	268.223	12.1078	0.000106765
690	0.644628	+	NA	NA	NA	0.263649	0.0734774	NA	-0.0141246	NA	0.143735	7	-126.163	268.224	12.1085	0.000106726
818	0.645425	+	NA	NA	NA	0.26365	0.0745273	NA	NA	-1.08161	1.22467	7	-126.164	268.227	12.1117	0.000106556
434	0.644636	+	NA	NA	NA	0.263457	0.0732975	NA	-0.0141968	0.143936	NA	7	-126.165	268.227	12.1119	0.000106544
874	0.347521	+	NA	NA	+	NA	0.122925	0.214723	NA	-0.50374	0.671283	8	-124.882	268.246	12.1311	0.00010553
179	0.81478	NA	+	NA	NA	0.289648	0.0840039	NA	-0.0174954	NA	NA	6	-127.432	268.263	12.148	0.000104637
185	0.574149	NA	NA	NA	+	0.269366	0.122698	NA	0.0151156	NA	NA	6	-127.449	268.297	12.1821	0.000102872
166	-0.145296	+	NA	+	NA	NA	-0.0221853	NA	-0.0445078	NA	NA	6	-127.45	268.3	12.1845	0.00010275
961	0.742338	NA	NA	NA	NA	NA	NA	0.281071	0.0785708	-0.933284	1.12582	6	-127.458	268.316	12.2006	0.000101923
694	0.0488645	+	NA	+	NA	0.225625	0.0439557	NA	-0.0391868	NA	0.112631	8	-124.932	268.346	12.2306	0.000100405
438	0.04865	+	NA	+	NA	0.225465	0.043812	NA	-0.0392524	0.112823	NA	8	-124.932	268.348	12.2322	0.000100327
910	-0.367529	+	NA	+	+	NA	NA	NA	0.000409309	1.99126	-1.88628	8	-124.941	268.365	12.2499	9.94435e-05
920	0.0757062	+	+	+	NA	0.201826	NA	NA	-0.0608021	-0.917387	0.997472	9	-123.619	268.396	12.2806	9.79264e-05
763	0.627587	NA	+	NA	+	0.187006	0.141812	0.283507	0.0643343	NA	0.098806	9	-123.621	268.399	12.284	9.77617e-05
507	0.627467	NA	+	NA	+	0.187034	0.141692	0.283301	0.0641731	0.098314	NA	9	-123.626	268.41	12.2944	9.72537e-05
424	-0.00137401	+	+	+	NA	NA	0.0265907	NA	-0.0486156	0.125246	NA	8	-124.969	268.421	12.3057	9.67081e-05
41	0.545513	NA	NA	NA	+	NA	0.0940858	NA	NA	NA	NA	4	-129.888	268.422	12.3064	9.66725e-05
680	-0.00130063	+	+	+	NA	NA	0.0266698	NA	-0.0485581	NA	0.124892	8	-124.97	268.422	12.307	9.6641e-05
671	-0.104621	NA	+	+	+	0.173445	NA	NA	-0.0171212	NA	0.030778	8	-124.976	268.435	12.3198	9.6024e-05
415	-0.104715	NA	+	+	+	0.17341	NA	NA	-0.0171422	0.0307984	NA	8	-124.976	268.436	12.3201	9.60116e-05
824	0.129807	+	+	+	NA	0.206935	0.0587324	NA	NA	-1.51904	1.61645	9	-123.644	268.446	12.3306	9.55097e-05
799	-0.0994611	NA	+	+	+	0.171872	NA	NA	NA	-0.411647	0.444118	8	-124.987	268.456	12.3406	9.50325e-05
43	0.606979	NA	+	NA	+	NA	0.1205	NA	NA	NA	NA	5	-128.738	268.46	12.3444	9.48527e-05
822	0.0703117	+	NA	+	NA	0.223078	0.0451975	NA	NA	-0.704358	0.821931	8	-124.991	268.464	12.3486	9.46532e-05
904	-0.0102748	+	+	+	NA	NA	NA	NA	-0.0491004	0.721803	-0.60005	8	-124.992	268.466	12.3509	9.45449e-05
918	0.029767	+	NA	+	NA	0.218256	NA	NA	-0.0394277	-0.241403	0.347085	8	-125.001	268.485	12.3693	9.3681e-05
891	0.645901	NA	+	NA	+	0.205367	0.144862	0.280553	NA	-4.58744	4.66373	9	-123.668	268.495	12.3792	9.3215e-05
233	0.511454	NA	NA	NA	+	NA	0.0944736	0.256262	0.0797881	NA	NA	6	-127.552	268.503	12.3878	9.2818e-05
761	0.5689	NA	NA	NA	+	0.212083	0.125374	0.243184	0.066726	NA	0.126917	8	-125.018	268.518	12.4026	9.21312e-05
505	0.568784	NA	NA	NA	+	0.212005	0.125226	0.242962	0.0665993	0.126717	NA	8	-125.022	268.527	12.4117	9.17138e-05
916	0.70658	+	+	NA	NA	0.240262	NA	NA	-0.0330646	-1.4129	1.51938	8	-125.032	268.548	12.4322	9.07791e-05
1016	0.083966	+	+	+	NA	0.168801	0.054038	0.27227	-0.0125305	-3.64042	3.74699	11	-120.887	268.574	12.459	8.95708e-05
865	0.744133	NA	NA	NA	NA	NA	0.0513433	0.270675	NA	-0.758249	0.948284	6	-127.596	268.592	12.477	8.87689e-05
808	0.0244705	+	+	+	NA	NA	0.026887	NA	NA	0.404031	-0.270476	8	-125.055	268.593	12.4776	8.87409e-05
1015	0.0759923	NA	+	+	NA	0.16771	0.0556967	0.291796	0.013597	-3.57725	3.66839	10	-122.334	268.596	12.4809	8.85941e-05
914	0.645315	+	NA	NA	NA	0.254063	NA	NA	-0.013189	-0.50001	0.633556	7	-126.352	268.602	12.4865	8.83462e-05
130	0.7015	+	NA	NA	NA	NA	NA	NA	-0.00858969	NA	NA	4	-129.986	268.616	12.5007	8.77199e-05
34	0.702038	+	NA	NA	NA	NA	6.61081e-05	NA	NA	NA	NA	4	-129.988	268.621	12.5059	8.74923e-05
1012	0.715755	+	+	NA	NA	0.212118	0.086505	0.266557	0.0100171	-4.87733	5.0053	10	-122.368	268.665	12.5491	8.56244e-05
267	0.674657	NA	+	NA	+	NA	NA	NA	NA	0.0978051	NA	5	-128.841	268.665	12.5495	8.56085e-05
523	0.674675	NA	+	NA	+	NA	NA	NA	NA	NA	0.0973413	5	-128.842	268.668	12.5528	8.54667e-05
738	0.662227	+	NA	NA	NA	NA	0.0434937	0.249006	0.0542248	NA	0.219911	7	-126.386	268.671	12.5555	8.53522e-05
482	0.662212	+	NA	NA	NA	NA	0.0433065	0.248659	0.0540458	0.220224	NA	7	-126.389	268.676	12.5604	8.51408e-05
997	-0.0680847	NA	NA	+	NA	NA	0.0144327	0.270793	0.0360855	-0.899576	1.0527	8	-125.098	268.679	12.564	8.49904e-05
665	0.644336	NA	NA	NA	+	0.240418	NA	NA	0.0228721	NA	0.0870731	6	-127.645	268.691	12.5754	8.45041e-05
409	0.644267	NA	NA	NA	+	0.240287	NA	NA	0.0228442	0.0872615	NA	6	-127.646	268.691	12.5757	8.44923e-05
129	0.792368	NA	NA	NA	NA	NA	NA	NA	0.0176119	NA	NA	3	-131.158	268.697	12.5814	8.42524e-05
33	0.792434	NA	NA	NA	NA	NA	0.0136669	NA	NA	NA	NA	3	-131.163	268.706	12.5909	8.38542e-05
817	0.745103	NA	NA	NA	NA	0.275596	0.087498	NA	NA	-1.00371	1.11655	6	-127.658	268.716	12.6008	8.34395e-05
689	0.744994	NA	NA	NA	NA	0.272678	0.0863601	NA	0.00821427	NA	0.116868	6	-127.661	268.721	12.6059	8.32255e-05
433	0.745001	NA	NA	NA	NA	0.272526	0.0862204	NA	0.00814899	0.117	NA	6	-127.662	268.724	12.6085	8.31189e-05
793	0.649132	NA	NA	NA	+	0.244443	NA	NA	NA	-0.0663417	0.150066	6	-127.665	268.73	12.6142	8.28834e-05
225	0.761217	NA	NA	NA	NA	NA	0.0131715	0.26168	0.0474403	NA	NA	5	-128.887	268.757	12.6418	8.17461e-05
889	0.586918	NA	NA	NA	+	0.229367	0.125657	0.236376	NA	-3.09131	3.19989	8	-125.137	268.758	12.6423	8.17274e-05
875	0.633926	NA	+	NA	+	NA	0.131664	0.304141	NA	-2.65941	2.77359	8	-125.139	268.76	12.6451	8.16125e-05
1013	0.0258705	NA	NA	+	NA	0.19152	0.0465481	0.248806	0.0187782	-2.5798	2.69389	9	-123.807	268.773	12.6572	8.11178e-05
137	0.578725	NA	NA	NA	+	NA	NA	NA	0.0454357	NA	NA	4	-130.071	268.788	12.6724	8.05053e-05
962	0.662472	+	NA	NA	NA	NA	NA	0.248788	0.0541526	-0.737211	0.948314	7	-126.452	268.803	12.6872	7.99106e-05
805	-0.0600438	NA	NA	+	NA	NA	0.0112002	NA	NA	1.519	-1.38978	6	-127.702	268.803	12.6878	7.98869e-05
901	-0.0679094	NA	NA	+	NA	NA	NA	NA	-0.007031	1.5965	-1.47042	6	-127.704	268.808	12.6928	7.96878e-05
571	0.638395	NA	+	NA	+	0.240145	0.14293	NA	NA	NA	0.0677569	7	-126.456	268.811	12.6951	7.95969e-05
315	0.638333	NA	+	NA	+	0.240078	0.142854	NA	NA	0.0676973	NA	7	-126.457	268.813	12.6973	7.951e-05
421	-0.0638374	NA	NA	+	NA	NA	0.0119513	NA	-0.00578637	0.12518	NA	6	-127.71	268.82	12.7051	7.92006e-05
677	-0.0639655	NA	NA	+	NA	NA	0.0119958	NA	-0.00574864	NA	0.124703	6	-127.712	268.824	12.7088	7.90517e-05
426	0.312873	+	NA	NA	+	NA	0.127425	NA	0.0415231	0.156951	NA	7	-126.464	268.827	12.7116	7.89434e-05
682	0.312871	+	NA	NA	+	NA	0.12755	NA	0.0415829	NA	0.1564	7	-126.467	268.832	12.7164	7.87539e-05
289	0.777856	NA	NA	NA	NA	NA	0.0473023	NA	NA	0.173675	NA	4	-130.108	268.86	12.7449	7.76397e-05
970	0.402725	+	NA	NA	+	NA	NA	0.226482	0.0693426	-0.246691	0.414378	8	-125.19	268.862	12.7467	7.75708e-05
545	0.777917	NA	NA	NA	NA	NA	0.047366	NA	NA	NA	0.173052	4	-130.111	268.867	12.7516	7.73793e-05
385	0.77803	NA	NA	NA	NA	NA	NA	NA	0.04143	0.170944	NA	4	-130.119	268.884	12.7686	7.67259e-05
866	0.660347	+	NA	NA	NA	NA	0.0432219	0.240907	NA	-0.669747	0.881022	7	-126.495	268.889	12.7738	7.65255e-05
641	0.77809	NA	NA	NA	NA	NA	NA	NA	0.0414908	NA	0.17032	4	-130.123	268.891	12.7753	7.64676e-05
940	0.313272	+	+	NA	+	NA	0.167243	NA	0.0120042	-0.230406	0.337224	9	-123.867	268.892	12.7768	7.64089e-05
986	0.438235	+	NA	NA	+	0.193833	NA	0.20472	0.0441877	-1.86425	1.99063	9	-123.872	268.902	12.7866	7.60359e-05
810	0.317498	+	NA	NA	+	NA	0.12366	NA	NA	1.68129	-1.52515	7	-126.518	268.933	12.8181	7.48498e-05
926	-0.229968	+	NA	+	+	0.17568	NA	NA	-0.0160205	0.666956	-0.587642	9	-123.894	268.946	12.8305	7.43854e-05
745	0.544305	NA	NA	NA	+	NA	0.110152	0.272974	0.0997687	NA	0.169292	7	-126.53	268.958	12.8426	7.39377e-05
769	0.778406	NA	NA	NA	NA	NA	NA	NA	NA	2.30697	-2.13721	4	-130.158	268.961	12.8459	7.38161e-05
489	0.544249	NA	NA	NA	+	NA	0.110009	0.272715	0.0996345	0.169444	NA	7	-126.532	268.963	12.8471	7.377e-05
956	0.348395	+	+	NA	+	0.197972	0.17451	NA	-0.0088844	-1.94473	2.01697	10	-122.545	269.019	12.9033	7.1727e-05
35	0.864519	NA	+	NA	NA	NA	0.0336456	NA	NA	NA	NA	4	-130.223	269.09	12.9749	6.92045e-05
187	0.625869	NA	+	NA	+	0.250683	0.140637	NA	0.0110503	NA	NA	7	-126.61	269.118	13.0021	6.82703e-05
902	-0.0646707	+	NA	+	NA	NA	NA	NA	-0.0225574	1.54512	-1.39111	7	-126.615	269.128	13.0125	6.79153e-05
422	-0.0621095	+	NA	+	NA	NA	0.00704621	NA	-0.0215401	0.152265	NA	7	-126.623	269.145	13.0293	6.73481e-05
996	0.742501	+	+	NA	NA	NA	0.061845	0.295666	0.0333261	-2.90892	3.08861	9	-123.995	269.148	13.0326	6.72356e-05
678	-0.0622006	+	NA	+	NA	NA	0.00712125	NA	-0.0214831	NA	0.151731	7	-126.625	269.149	13.0338	6.71949e-05
131	0.862753	NA	+	NA	NA	NA	NA	NA	0.00917562	NA	NA	4	-130.257	269.159	13.0433	6.6879e-05
806	-0.0498365	+	NA	+	NA	NA	0.00686771	NA	NA	1.42252	-1.26419	7	-126.632	269.163	13.0474	6.67416e-05
139	0.647451	NA	+	NA	+	NA	NA	NA	0.0375281	NA	NA	5	-129.112	269.208	13.0928	6.52446e-05
913	0.748163	NA	NA	NA	NA	0.260675	NA	NA	0.00933055	-0.423345	0.527735	6	-127.912	269.224	13.1082	6.47436e-05
695	0.0837809	NA	+	+	NA	0.214733	0.059977	NA	-0.0351674	NA	0.0656049	8	-125.371	269.225	13.1099	6.46874e-05
439	0.0836118	NA	+	+	NA	0.214662	0.0598876	NA	-0.035228	0.0656032	NA	8	-125.372	269.227	13.1115	6.46364e-05
971	0.668255	NA	+	NA	+	NA	NA	0.314171	0.0888329	-2.45992	2.57839	8	-125.385	269.252	13.1368	6.38233e-05
922	0.41672	+	NA	NA	+	0.216605	NA	NA	0.00787592	0.282217	-0.173891	8	-125.387	269.257	13.1417	6.36677e-05
823	0.103594	NA	+	+	NA	0.213303	0.0611638	NA	NA	-1.21346	1.28297	8	-125.411	269.305	13.1894	6.21656e-05
1006	-0.376264	+	NA	+	+	NA	0.0891817	0.230229	0.0453781	-0.443621	0.575892	10	-122.689	269.306	13.1909	6.21202e-05
164	0.770659	+	+	NA	NA	NA	0.0241044	NA	-0.0345463	NA	NA	6	-127.955	269.31	13.1948	6.1999e-05
960	-0.241728	+	+	+	+	0.156826	0.144845	NA	-0.0320267	-1.11532	1.16369	11	-121.262	269.324	13.209	6.15608e-05
429	-0.27431	NA	NA	+	+	NA	0.0726809	NA	0.0188143	0.0887553	NA	7	-126.736	269.37	13.2547	6.01708e-05
685	-0.274469	NA	NA	+	+	NA	0.0727307	NA	0.0188403	NA	0.0883624	7	-126.737	269.373	13.2572	6.00942e-05
813	-0.280428	NA	NA	+	+	NA	0.0698843	NA	NA	1.48023	-1.391	7	-126.739	269.376	13.2605	5.99944e-05
829	-0.124146	NA	NA	+	+	0.19967	0.0936955	NA	NA	-0.450861	0.512997	8	-125.453	269.388	13.2726	5.96325e-05
701	-0.125527	NA	NA	+	+	0.199293	0.0930447	NA	-0.00264206	NA	0.0628659	8	-125.453	269.39	13.2743	5.95834e-05
445	-0.125681	NA	NA	+	+	0.199206	0.0929721	NA	-0.00267737	0.062948	NA	8	-125.454	269.39	13.2749	5.95642e-05
1009	0.718221	NA	NA	NA	NA	0.238158	0.0867776	0.250041	0.0482316	-3.48287	3.62241	8	-125.468	269.419	13.3036	5.87166e-05
1005	-0.282861	NA	NA	+	+	NA	0.0721612	0.264923	0.0603492	-0.872533	0.991118	9	-124.143	269.445	13.3294	5.79634e-05
919	0.0601255	NA	+	+	NA	0.205439	NA	NA	-0.0347842	-0.708789	0.764202	8	-125.492	269.467	13.3515	5.73284e-05
985	0.624594	NA	NA	NA	+	0.208022	NA	0.24753	0.0631565	-2.56835	2.68135	8	-125.492	269.468	13.3521	5.731e-05
297	0.576802	NA	NA	NA	+	NA	0.105686	NA	NA	0.134936	NA	5	-129.267	269.518	13.4027	5.58779e-05
553	0.576766	NA	NA	NA	+	NA	0.105756	NA	NA	NA	0.134379	5	-129.27	269.523	13.408	5.57306e-05
987	0.687614	NA	+	NA	+	0.186769	NA	0.289438	0.0633155	-4.02948	4.11064	9	-124.186	269.53	13.4146	5.55464e-05
1011	0.798408	NA	+	NA	NA	0.220249	0.0959258	0.290947	0.0440126	-4.78533	4.89892	9	-124.216	269.589	13.4739	5.39239e-05
420	0.737703	+	+	NA	NA	NA	0.0541359	NA	-0.0109578	0.176908	NA	7	-126.87	269.637	13.522	5.26427e-05
676	0.737782	+	+	NA	NA	NA	0.0542578	NA	-0.0108829	NA	0.176488	7	-126.87	269.639	13.5234	5.26057e-05
804	0.737718	+	+	NA	NA	NA	0.053906	NA	NA	0.451536	-0.272711	7	-126.873	269.645	13.5296	5.24438e-05
423	-0.0190114	NA	+	+	NA	NA	0.0254725	NA	-0.0187303	0.0999503	NA	7	-126.88	269.658	13.5423	5.211e-05
679	-0.019032	NA	+	+	NA	NA	0.0255189	NA	-0.018697	NA	0.0995984	7	-126.881	269.66	13.5441	5.20627e-05
909	-0.269047	NA	NA	+	+	NA	NA	NA	0.012062	1.7515	-1.66625	7	-126.889	269.677	13.5611	5.16222e-05
807	-0.00874841	NA	+	+	NA	NA	0.0253774	NA	NA	0.853741	-0.748608	7	-126.89	269.678	13.5626	5.15843e-05
1023	-0.13152	NA	+	+	+	0.133677	0.106968	0.293114	0.0392936	-3.47089	3.5344	11	-121.439	269.679	13.5632	5.15684e-05
903	-0.0281075	NA	+	+	NA	NA	NA	NA	-0.0197915	1.04302	-0.945467	7	-126.898	269.693	13.5779	5.11912e-05
873	0.566966	NA	NA	NA	+	NA	0.103959	0.260647	NA	-0.700516	0.856369	7	-126.898	269.694	13.5789	5.11647e-05
969	0.594002	NA	NA	NA	+	NA	NA	0.27419	0.0939913	-0.702457	0.861685	7	-126.906	269.711	13.5954	5.07452e-05
906	0.37411	+	NA	NA	+	NA	NA	NA	0.0340936	2.17	-2.01786	7	-126.951	269.8	13.6848	4.85268e-05
226	0.696468	+	NA	NA	NA	NA	0.00413428	0.231979	0.0245745	NA	NA	6	-128.213	269.826	13.7101	4.79173e-05
900	0.736394	+	+	NA	NA	NA	NA	NA	-0.0111268	0.746708	-0.577655	7	-126.965	269.829	13.7135	4.7836e-05
431	-0.240892	NA	+	+	+	NA	0.0939156	NA	0.00678721	0.0581092	NA	8	-125.68	269.843	13.728	4.749e-05
815	-0.243293	NA	+	+	+	NA	0.0929768	NA	NA	0.578084	-0.519784	8	-125.681	269.844	13.7286	4.74767e-05
687	-0.240923	NA	+	+	+	NA	0.0939602	NA	0.00681179	NA	0.0578966	8	-125.681	269.844	13.7287	4.74744e-05
291	0.840878	NA	+	NA	NA	NA	0.0592995	NA	NA	0.150761	NA	5	-129.431	269.846	13.7305	4.74311e-05
547	0.840983	NA	+	NA	NA	NA	0.0593741	NA	NA	NA	0.150257	5	-129.433	269.85	13.7343	4.73401e-05
393	0.612231	NA	NA	NA	+	NA	NA	NA	0.058214	0.133003	NA	5	-129.475	269.933	13.8172	4.54185e-05
649	0.612214	NA	NA	NA	+	NA	NA	NA	0.0582553	NA	0.132417	5	-129.477	269.938	13.823	4.52872e-05
925	-0.126387	NA	NA	+	+	0.189858	NA	NA	-0.00850813	0.136213	-0.0806003	8	-125.733	269.949	13.8336	4.50484e-05
387	0.838206	NA	+	NA	NA	NA	NA	NA	0.0311549	0.145817	NA	5	-129.512	270.007	13.8915	4.3763e-05
643	0.838309	NA	+	NA	NA	NA	NA	NA	0.0312023	NA	0.145299	5	-129.514	270.011	13.8957	4.36714e-05
998	-0.0706581	+	NA	+	NA	NA	0.0107078	0.248832	0.0203205	-0.663008	0.832918	9	-124.437	270.031	13.9156	4.32382e-05
667	0.689217	NA	+	NA	+	0.228917	NA	NA	0.0167246	NA	0.0640299	7	-127.067	270.032	13.9166	4.32161e-05
411	0.68915	NA	+	NA	+	0.228843	NA	NA	0.0166896	0.0640803	NA	7	-127.067	270.033	13.9176	4.31952e-05
795	0.693549	NA	+	NA	+	0.232735	NA	NA	NA	-0.655965	0.715761	7	-127.075	270.048	13.933	4.28636e-05
1010	0.640347	+	NA	NA	NA	0.235052	0.0769083	0.220186	0.0255011	-3.2279	3.38494	9	-124.448	270.053	13.938	4.27559e-05
771	0.839221	NA	+	NA	NA	NA	NA	NA	NA	1.64981	-1.5054	5	-129.535	270.054	13.939	4.27351e-05
1014	0.023995	+	NA	+	NA	0.194316	0.0425621	0.225843	0.00287638	-2.37183	2.50297	10	-123.068	270.065	13.9495	4.25106e-05
819	0.802507	NA	+	NA	NA	0.267524	0.0966652	NA	NA	-1.56778	1.6614	7	-127.094	270.086	13.9703	4.20721e-05
691	0.802048	NA	+	NA	NA	0.264933	0.0951434	NA	-0.00013979	NA	0.0977582	7	-127.106	270.111	13.9952	4.155e-05
435	0.802051	NA	+	NA	NA	0.264835	0.095021	NA	-0.000212899	0.097768	NA	7	-127.108	270.114	13.9985	4.14833e-05
777	0.62097	NA	NA	NA	+	NA	NA	NA	NA	2.50711	-2.37524	5	-129.568	270.119	14.0033	4.13821e-05
299	0.624723	NA	+	NA	+	NA	0.126466	NA	NA	0.104552	NA	6	-128.366	270.133	14.0171	4.10981e-05
555	0.624727	NA	+	NA	+	NA	0.126541	NA	NA	NA	0.104171	6	-128.367	270.135	14.0193	4.1053e-05
697	0.589607	NA	NA	NA	+	0.249113	0.128716	NA	0.02819	NA	0.0950824	7	-127.135	270.168	14.0527	4.0373e-05
441	0.589557	NA	NA	NA	+	0.248987	0.128612	NA	0.0281429	0.0951728	NA	7	-127.136	270.17	14.0546	4.03357e-05
825	0.596302	NA	NA	NA	+	0.255439	0.128223	NA	NA	-0.832526	0.921454	7	-127.161	270.22	14.1049	3.93339e-05
1021	-0.154664	NA	NA	+	+	0.165597	0.0890551	0.246896	0.0409862	-2.27411	2.36611	10	-123.178	270.284	14.1684	3.81045e-05
995	0.827505	NA	+	NA	NA	NA	0.0687111	0.322356	0.0712119	-2.77186	2.93894	8	-125.907	270.297	14.1811	3.78624e-05
1022	-0.248051	+	NA	+	+	0.158204	0.103922	0.212931	0.0283688	-1.72789	1.83601	11	-121.753	270.305	14.1897	3.77004e-05
1018	0.372369	+	NA	NA	+	0.2017	0.140202	0.204929	0.0481775	-2.6905	2.82318	10	-123.196	270.321	14.2057	3.7401e-05
831	-0.102026	NA	+	+	+	0.18231	0.111104	NA	NA	-1.0758	1.11302	9	-124.593	270.345	14.2294	3.69601e-05
703	-0.107017	NA	+	+	+	0.182195	0.10937	NA	-0.0118504	NA	0.0380574	9	-124.594	270.347	14.2311	3.69274e-05
447	-0.107184	NA	+	+	+	0.182162	0.10932	NA	-0.0118928	0.0379907	NA	9	-124.595	270.347	14.232	3.69112e-05
802	0.669773	+	NA	NA	NA	NA	0.0359888	NA	NA	1.70862	-1.50119	6	-128.482	270.364	14.2482	3.66136e-05
418	0.670714	+	NA	NA	NA	NA	0.0373798	NA	0.0160513	0.206353	NA	6	-128.484	270.368	14.2524	3.65374e-05
674	0.670781	+	NA	NA	NA	NA	0.0374961	NA	0.0161366	NA	0.205737	6	-128.487	270.374	14.2587	3.64213e-05
911	-0.233029	NA	+	+	+	NA	NA	NA	0.000147216	1.04176	-0.988714	8	-125.956	270.395	14.28	3.60365e-05
898	0.67041	+	NA	NA	NA	NA	NA	NA	0.0145643	1.83005	-1.62683	6	-128.518	270.436	14.3205	3.53136e-05
1002	0.338944	+	NA	NA	+	NA	0.127249	0.227421	0.0755295	-0.872197	1.04769	9	-124.657	270.472	14.3568	3.46788e-05
942	-0.37723	+	NA	+	+	NA	0.0910847	NA	0.00725018	1.51748	-1.40481	9	-124.664	270.487	14.3711	3.44313e-05
169	0.534226	NA	NA	NA	+	NA	0.0969168	NA	0.0499026	NA	NA	5	-129.8	270.584	14.4683	3.27983e-05
949	0.0501143	NA	NA	+	NA	0.227014	0.0506685	NA	-0.0241804	-0.640422	0.72466	8	-126.063	270.609	14.4938	3.23825e-05
954	0.352488	+	NA	NA	+	0.225866	0.141298	NA	0.0128692	-0.611897	0.726095	9	-124.731	270.621	14.5054	3.21955e-05
993	0.740968	NA	NA	NA	NA	NA	0.0524836	0.282218	0.0792692	-1.17943	1.38056	7	-127.362	270.622	14.5065	3.21769e-05
915	0.802923	NA	+	NA	NA	0.253191	NA	NA	0.00202172	-0.938464	1.02206	7	-127.403	270.705	14.5898	3.08651e-05
948	0.707229	+	+	NA	NA	0.252206	0.0870923	NA	-0.0353101	-1.98039	2.09585	9	-124.778	270.713	14.5979	3.07396e-05
1003	0.612445	NA	+	NA	+	NA	0.135951	0.316516	0.0943586	-3.15146	3.27644	9	-124.793	270.743	14.6278	3.02845e-05
171	0.596986	NA	+	NA	+	NA	0.122405	NA	0.0421071	NA	NA	6	-128.673	270.747	14.6314	3.02292e-05
946	0.64472	+	NA	NA	NA	0.265339	0.0746418	NA	-0.0137807	-1.04876	1.1898	8	-126.157	270.797	14.6814	2.94838e-05
958	-0.231328	+	NA	+	+	0.186285	0.109365	NA	-0.00985942	-0.0486601	0.135029	10	-123.487	270.902	14.7865	2.79737e-05
395	0.665081	NA	+	NA	+	NA	NA	NA	0.0485179	0.103434	NA	6	-128.755	270.91	14.7943	2.78656e-05
651	0.665104	NA	+	NA	+	NA	NA	NA	0.0485479	NA	0.102989	6	-128.756	270.913	14.7974	2.78221e-05
1019	0.629503	NA	+	NA	+	0.193014	0.145905	0.290813	0.0666222	-4.79871	4.88555	10	-123.495	270.918	14.8025	2.77513e-05
952	0.0983868	+	+	+	NA	0.211743	0.0592937	NA	-0.0616	-1.31972	1.40678	10	-123.498	270.925	14.8095	2.76545e-05
161	0.792285	NA	NA	NA	NA	NA	0.0133958	NA	0.0174205	NA	NA	4	-131.152	270.949	14.834	2.7318e-05
162	0.701503	+	NA	NA	NA	NA	8.62222e-05	NA	-0.00858989	NA	NA	5	-129.986	270.955	14.8392	2.72465e-05
950	0.0497517	+	NA	+	NA	0.226532	0.0446186	NA	-0.038936	-0.577133	0.688273	9	-124.93	271.018	14.9022	2.6402e-05
779	0.673516	NA	+	NA	+	NA	NA	NA	NA	1.72614	-1.62485	6	-128.827	271.054	14.9391	2.59195e-05
417	0.776986	NA	NA	NA	NA	NA	0.047777	NA	0.0420152	0.179489	NA	5	-130.045	271.074	14.9584	2.56694e-05
1017	0.569942	NA	NA	NA	+	0.216951	0.128359	0.247328	0.0679682	-3.27379	3.39291	9	-124.96	271.078	14.9625	2.5617e-05
673	0.777044	NA	NA	NA	NA	NA	0.0478507	NA	0.0420857	NA	0.17889	5	-130.048	271.08	14.9648	2.55885e-05
936	-0.00180837	+	+	+	NA	NA	0.0262342	NA	-0.0488841	0.596454	-0.470201	9	-124.968	271.094	14.9785	2.54135e-05
927	-0.103916	NA	+	+	+	0.173958	NA	NA	-0.0169843	-0.366941	0.396752	9	-124.976	271.109	14.9935	2.52232e-05
801	0.777446	NA	NA	NA	NA	NA	0.0459956	NA	NA	2.10128	-1.92379	5	-130.09	271.163	15.0476	2.455e-05
897	0.77761	NA	NA	NA	NA	NA	NA	NA	0.0402766	2.13453	-1.95965	5	-130.101	271.185	15.0698	2.42787e-05
921	0.644418	NA	NA	NA	+	0.240593	NA	NA	0.0229029	-0.112031	0.198824	7	-127.645	271.189	15.0736	2.42329e-05
945	0.745023	NA	NA	NA	NA	0.274374	0.0873985	NA	0.0085439	-1.02404	1.13833	7	-127.655	271.209	15.0936	2.39917e-05
994	0.662394	+	NA	NA	NA	NA	0.0441904	0.250465	0.0549096	-0.96062	1.17847	8	-126.381	271.246	15.1302	2.35568e-05
933	-0.0638382	NA	NA	+	NA	NA	0.0109475	NA	-0.00664139	1.54687	-1.41875	7	-127.7	271.298	15.1829	2.29444e-05
699	0.633336	NA	+	NA	+	0.236478	0.143605	NA	0.0212241	NA	0.0710449	8	-126.439	271.361	15.2459	2.2233e-05
443	0.633285	NA	+	NA	+	0.236417	0.143524	NA	0.0211671	0.0709779	NA	8	-126.44	271.364	15.2483	2.22067e-05
827	0.639009	NA	+	NA	+	0.242598	0.144439	NA	NA	-1.52096	1.58473	8	-126.444	271.371	15.2555	2.21259e-05
938	0.312586	+	NA	NA	+	NA	0.126184	NA	0.0408085	1.53193	-1.37205	8	-126.454	271.392	15.2761	2.18997e-05
163	0.86424	NA	+	NA	NA	NA	0.0334533	NA	0.00848986	NA	NA	5	-130.22	271.424	15.3082	2.15508e-05
1001	0.544433	NA	NA	NA	+	NA	0.11104	0.274667	0.100552	-1.20077	1.3676	8	-126.522	271.527	15.412	2.04608e-05
425	0.563607	NA	NA	NA	+	NA	0.109985	NA	0.0643867	0.141798	NA	6	-129.119	271.637	15.5219	1.93669e-05
681	0.563571	NA	NA	NA	+	NA	0.110069	NA	0.0644442	NA	0.141274	6	-129.121	271.642	15.5267	1.93208e-05
934	-0.0624137	+	NA	+	NA	NA	0.00600063	NA	-0.0223456	1.51537	-1.36026	8	-126.614	271.71	15.5944	1.86773e-05
951	0.0856132	NA	+	+	NA	0.2165	0.0610982	NA	-0.0347171	-1.11139	1.17409	9	-125.365	271.887	15.7721	1.70899e-05
809	0.576344	NA	NA	NA	+	NA	0.104332	NA	NA	2.05028	-1.91155	6	-129.249	271.898	15.7829	1.69976e-05
941	-0.274447	NA	NA	+	+	NA	0.07161	NA	0.018016	1.40452	-1.313	8	-126.727	271.936	15.8208	1.66783e-05
957	-0.124773	NA	NA	+	+	0.19999	0.0935108	NA	-0.00247401	-0.444222	0.505982	9	-125.452	272.063	15.9473	1.56562e-05
419	0.83911	NA	+	NA	NA	NA	0.059415	NA	0.0314637	0.155536	NA	6	-129.396	272.191	16.0757	1.46831e-05
675	0.839212	NA	+	NA	NA	NA	0.059496	NA	0.031522	NA	0.155048	6	-129.397	272.195	16.0792	1.46568e-05
932	0.737587	+	+	NA	NA	NA	0.0539022	NA	-0.0111048	0.486703	-0.309179	8	-126.869	272.221	16.1055	1.44657e-05
935	-0.019402	NA	+	+	NA	NA	0.0248868	NA	-0.0192112	0.93052	-0.828764	8	-126.876	272.235	16.1197	1.43635e-05
803	0.840258	NA	+	NA	NA	NA	0.0584333	NA	NA	1.375	-1.22167	6	-129.424	272.248	16.1322	1.42739e-05
905	0.611173	NA	NA	NA	+	NA	NA	NA	0.0570365	2.27808	-2.14088	6	-129.452	272.304	16.1883	1.38792e-05
899	0.837562	NA	+	NA	NA	NA	NA	NA	0.0304023	1.53053	-1.38179	6	-129.502	272.404	16.289	1.31977e-05
427	0.612779	NA	+	NA	+	NA	0.129394	NA	0.0544459	0.111086	NA	7	-128.258	272.413	16.298	1.31382e-05
683	0.612782	NA	+	NA	+	NA	0.12948	NA	0.0544945	NA	0.110731	7	-128.258	272.415	16.2998	1.31263e-05
943	-0.241134	NA	+	+	+	NA	0.0934803	NA	0.00647812	0.550341	-0.491136	9	-125.679	272.516	16.4005	1.24817e-05
923	0.689775	NA	+	NA	+	0.229964	NA	NA	0.0169305	-0.691847	0.754081	8	-127.064	272.611	16.4961	1.18994e-05
811	0.624417	NA	+	NA	+	NA	0.125669	NA	NA	1.08796	-0.981318	7	-128.361	272.621	16.5056	1.18426e-05
947	0.802493	NA	+	NA	NA	0.267476	0.0966576	NA	0.000339072	-1.56852	1.6622	8	-127.094	272.67	16.5547	1.15555e-05
953	0.589853	NA	NA	NA	+	0.250581	0.129605	NA	0.0284442	-0.892075	0.984951	8	-127.131	272.744	16.629	1.11344e-05
930	0.670474	+	NA	NA	NA	NA	0.036282	NA	0.0152644	1.65057	-1.44148	7	-128.473	272.845	16.7299	1.05866e-05
959	-0.104992	NA	+	+	+	0.183739	0.11046	NA	-0.0114118	-1.04242	1.07779	10	-124.588	273.105	16.99	9.29526e-06
907	0.664208	NA	+	NA	+	NA	NA	NA	0.0477574	1.54183	-1.4354	7	-128.744	273.387	17.2716	8.07458e-06
929	0.776632	NA	NA	NA	NA	NA	0.0465799	NA	0.0409786	1.92264	-1.73985	6	-130.031	273.461	17.3456	7.7811e-06
955	0.633862	NA	+	NA	+	0.238909	0.145169	NA	0.0216966	-1.56751	1.63453	9	-126.427	274.011	17.8955	5.91079e-06
937	0.563412	NA	NA	NA	+	NA	0.108746	NA	0.0634242	1.77062	-1.62571	7	-129.106	274.109	17.994	5.62681e-06
931	0.838586	NA	+	NA	NA	NA	0.0586366	NA	0.0308675	1.25338	-1.09563	7	-129.39	274.678	18.5621	4.23529e-06
939	0.612637	NA	+	NA	+	NA	0.128758	NA	0.0540221	0.860159	-0.747531	8	-128.255	274.992	18.8767	3.61882e-06

## Sheet: S9. TP as binomial response
	(Intercept)	factor(helpers)	factor(Inc.375)	factor(Plumage)	factor(Year)	scale(CP_Vol)	scale(F_to_H_ratio)	scale(Number_of_Neighbours)	scale(TSL_sd)	scale(TSL)	scale(TSL^2)	df	logLik	AICc	delta	weight
72	-4.60641	+	+	+	NA	NA	NA	0.265534	NA	NA	NA	5	-121.291	253.565	0	0.0933879
88	-4.51926	+	+	+	NA	0.111906	NA	0.244535	NA	NA	NA	6	-120.414	254.227	0.662513	0.0670545
584	-4.57659	+	+	+	NA	NA	NA	0.268431	NA	NA	0.112029	6	-120.436	254.273	0.70775	0.0655548
328	-4.57693	+	+	+	NA	NA	NA	0.268348	NA	0.111858	NA	6	-120.443	254.287	0.721692	0.0650994
600	-4.50214	+	+	+	NA	0.102349	NA	0.248909	NA	NA	0.0991565	7	-119.753	255.405	1.84036	0.0372102
344	-4.50246	+	+	+	NA	0.102362	NA	0.248834	NA	0.0988969	NA	7	-119.76	255.419	1.85402	0.0369568
200	-4.6015	+	+	+	NA	NA	NA	0.268913	0.0193426	NA	NA	6	-121.265	255.93	2.36503	0.028624
80	-4.63506	+	+	+	+	NA	NA	0.264561	NA	NA	NA	6	-121.273	255.946	2.38076	0.0283998
104	-4.60924	+	+	+	NA	NA	-0.00455847	0.265734	NA	NA	NA	6	-121.289	255.979	2.41379	0.0279346
840	-4.56986	+	+	+	NA	NA	NA	0.271071	NA	-3.87795	3.97982	7	-120.317	256.531	2.96657	0.0211889
712	-4.56452	+	+	+	NA	NA	NA	0.27517	0.0389499	NA	0.118779	7	-120.334	256.567	3.0019	0.0208179
456	-4.56493	+	+	+	NA	NA	NA	0.275061	0.0387955	0.118578	NA	7	-120.342	256.582	3.01735	0.0206577
216	-4.51572	+	+	+	NA	0.111359	NA	0.247322	0.0140924	NA	NA	7	-120.4	256.698	3.13279	0.019499
120	-4.50994	+	+	+	NA	0.113636	0.0134973	0.243586	NA	NA	NA	7	-120.403	256.704	3.13944	0.0194343
96	-4.49705	+	+	+	+	0.114556	NA	0.244978	NA	NA	NA	7	-120.405	256.708	3.1434	0.0193959
616	-4.56929	+	+	+	NA	NA	0.01169	0.268206	NA	NA	0.113582	7	-120.428	256.754	3.18941	0.0189548
592	-4.56761	+	+	+	+	NA	NA	0.26883	NA	NA	0.112936	7	-120.435	256.768	3.20293	0.0188271
360	-4.56974	+	+	+	NA	NA	0.0115365	0.268124	NA	0.113387	NA	7	-120.435	256.769	3.20378	0.0188191
336	-4.56813	+	+	+	+	NA	NA	0.268738	NA	0.112749	NA	7	-120.442	256.782	3.217	0.0186951
856	-4.49251	+	+	+	NA	0.104242	NA	0.251398	NA	-4.37519	4.46283	8	-119.603	257.689	4.12438	0.0118766
728	-4.49288	+	+	+	NA	0.100482	NA	0.255212	0.0318797	NA	0.105021	8	-119.684	257.85	4.28504	0.0109599
472	-4.49327	+	+	+	NA	0.100501	NA	0.255106	0.0317172	0.104727	NA	8	-119.691	257.865	4.30006	0.0108779
608	-4.44767	+	+	+	+	0.108259	NA	0.250528	NA	NA	0.103403	8	-119.704	257.891	4.32666	0.0107342
352	-4.44826	+	+	+	+	0.108241	NA	0.250441	NA	0.103122	NA	8	-119.712	257.906	4.34118	0.0106565
632	-4.48391	+	+	+	NA	0.105568	0.0266702	0.247641	NA	NA	0.102202	8	-119.712	257.908	4.34283	0.0106477
376	-4.48437	+	+	+	NA	0.105561	0.0265037	0.24757	NA	0.101909	NA	8	-119.72	257.922	4.35748	0.01057
208	-4.63542	+	+	+	+	NA	NA	0.268313	0.0222675	NA	NA	7	-121.24	258.378	4.81281	0.00841787
232	-4.60422	+	+	+	NA	NA	-0.00432267	0.269107	0.019303	NA	NA	7	-121.264	258.426	4.861	0.00821744
112	-4.63501	+	+	+	+	NA	0.000465857	0.264532	NA	NA	NA	7	-121.273	258.444	4.87904	0.00814368
968	-4.55692	+	+	+	NA	NA	NA	0.278213	0.0413284	-4.05384	4.16235	8	-120.203	258.889	5.3246	0.00651732
71	-4.61374	NA	+	+	NA	NA	NA	0.27912	NA	NA	NA	4	-125.19	259.024	5.45965	0.00609176
872	-4.56037	+	+	+	NA	NA	0.0146843	0.27083	NA	-3.96275	4.06638	8	-120.304	259.09	5.52498	0.00589598
848	-4.56067	+	+	+	+	NA	NA	0.271484	NA	-3.87762	3.98045	8	-120.315	259.113	5.54775	0.00582923
744	-4.55606	+	+	+	NA	NA	0.0131912	0.274932	0.0393392	NA	0.120611	8	-120.324	259.13	5.56526	0.00577844
488	-4.55658	+	+	+	NA	NA	0.0130228	0.274824	0.0391774	0.120382	NA	8	-120.332	259.146	5.58124	0.00573245
720	-4.56382	+	+	+	+	NA	NA	0.275192	0.0389047	NA	0.118844	8	-120.334	259.151	5.58633	0.00571787
464	-4.56438	+	+	+	+	NA	NA	0.275078	0.0387605	0.118629	NA	8	-120.342	259.167	5.60179	0.00567385
248	-4.50647	+	+	+	NA	0.113061	0.0133869	0.246345	0.0139821	NA	NA	8	-120.389	259.261	5.69623	0.00541216
224	-4.49805	+	+	+	+	0.113565	NA	0.247368	0.0125706	NA	NA	8	-120.394	259.271	5.70612	0.00538546
128	-4.49481	+	+	+	+	0.115332	0.0110399	0.244098	NA	NA	NA	8	-120.398	259.279	5.71458	0.00536272
624	-4.56616	+	+	+	+	NA	0.0111441	0.268372	NA	NA	0.113861	8	-120.428	259.338	5.77343	0.00520721
368	-4.56671	+	+	+	+	NA	0.0110084	0.268285	NA	0.113657	NA	8	-120.435	259.353	5.78783	0.00516986
24	-4.39071	+	+	+	NA	0.163531	NA	NA	NA	NA	NA	5	-124.191	259.366	5.80157	0.00513446
984	-4.48212	+	+	+	NA	0.102479	NA	0.258225	0.034731	-4.54615	4.63965	9	-119.522	260.201	6.63614	0.00338276
87	-4.54608	NA	+	+	NA	0.0857818	NA	0.264038	NA	NA	NA	5	-124.625	260.233	6.66847	0.00332851
888	-4.47032	+	+	+	NA	0.108158	0.0311026	0.249991	NA	-4.59467	4.68535	9	-119.548	260.254	6.68946	0.00329376
864	-4.43456	+	+	+	+	0.11073	NA	0.253156	NA	-4.45135	4.54344	9	-119.549	260.255	6.69015	0.00329262
760	-4.47405	+	+	+	NA	0.10366	0.0272081	0.253931	0.0321549	NA	0.108212	9	-119.641	260.44	6.87493	0.00300205
736	-4.44705	+	+	+	+	0.105686	NA	0.2559	0.0286661	NA	0.108117	9	-119.649	260.455	6.89021	0.0029792
504	-4.47459	+	+	+	NA	0.103658	0.0270295	0.253828	0.0319846	0.107881	NA	9	-119.649	260.456	6.89103	0.00297798
84	-3.64859	+	+	NA	NA	0.187073	NA	0.203699	NA	NA	NA	5	-124.737	260.459	6.89369	0.00297403
480	-4.44767	+	+	+	+	0.105677	NA	0.255786	0.0285144	0.107806	NA	9	-119.656	260.471	6.90587	0.00295597
8	-4.49703	+	+	+	NA	NA	NA	NA	NA	NA	NA	4	-125.937	260.519	6.95421	0.00288538
640	-4.44352	+	+	+	+	0.109691	0.0205994	0.249288	NA	NA	0.104986	9	-119.682	260.521	6.95613	0.00288261
583	-4.59186	NA	+	+	NA	NA	NA	0.279666	NA	NA	0.0776075	5	-124.77	260.523	6.9581	0.00287977
327	-4.59217	NA	+	+	NA	NA	NA	0.27967	NA	0.077295	NA	5	-124.775	260.533	6.96838	0.00286501
384	-4.44415	+	+	+	+	0.109662	0.0204559	0.249208	NA	0.104682	NA	9	-119.689	260.536	6.97128	0.00286086
596	-3.668	+	+	NA	NA	0.172474	NA	0.210321	NA	NA	0.126721	6	-123.662	260.723	7.15861	0.00260507
536	-4.36687	+	+	+	NA	0.157202	NA	NA	NA	NA	0.0871568	6	-123.667	260.733	7.16849	0.00259223
280	-4.36708	+	+	+	NA	0.15717	NA	NA	NA	0.0870718	NA	6	-123.671	260.741	7.17649	0.00258187
340	-3.66797	+	+	NA	NA	0.17252	NA	0.210135	NA	0.126379	NA	6	-123.673	260.745	7.18062	0.00257655
79	-4.50877	NA	+	+	+	NA	NA	0.282401	NA	NA	NA	5	-124.911	260.806	7.2416	0.00249918
199	-4.59809	NA	+	+	NA	NA	NA	0.290763	0.0642881	NA	NA	5	-124.924	260.832	7.2676	0.0024669
240	-4.63518	+	+	+	+	NA	0.00191198	0.26821	0.02237	NA	NA	8	-121.239	260.962	7.39685	0.00231252
103	-4.60486	NA	+	+	NA	NA	0.0143005	0.278587	NA	NA	NA	5	-125.176	261.336	7.77123	0.00191774
520	-4.45894	+	+	+	NA	NA	NA	NA	NA	NA	0.102754	5	-125.198	261.38	7.81541	0.00187584
264	-4.45905	+	+	+	NA	NA	NA	NA	NA	0.10283	NA	5	-125.201	261.387	7.82176	0.00186989
95	-4.3667	NA	+	+	+	0.113326	NA	0.265956	NA	NA	NA	6	-124.008	261.416	7.85125	0.00184252
1000	-4.54599	+	+	+	NA	NA	0.0164196	0.277964	0.0418655	-4.15066	4.26124	9	-120.187	261.532	7.96735	0.00173861
976	-4.55638	+	+	+	+	NA	NA	0.27823	0.0412939	-4.0537	4.16226	9	-120.203	261.565	7.99972	0.0017107
56	-4.3731	+	+	+	NA	0.167436	0.0320936	NA	NA	NA	NA	6	-124.131	261.661	8.09625	0.0016301
152	-4.40036	+	+	+	NA	0.163977	NA	NA	-0.0257537	NA	NA	6	-124.142	261.684	8.1189	0.00161174
880	-4.55855	+	+	+	+	NA	0.0143595	0.270928	NA	-3.96069	4.0645	9	-120.303	261.765	8.19997	0.00154771
32	-4.39446	+	+	+	+	0.163099	NA	NA	NA	NA	NA	6	-124.191	261.782	8.21741	0.00153427
752	-4.56184	+	+	+	+	NA	0.0142399	0.274707	0.0397867	NA	0.120157	9	-120.323	261.804	8.23889	0.00151788
591	-4.42848	NA	+	+	+	NA	NA	0.286147	NA	NA	0.105605	6	-124.204	261.809	8.24382	0.00151415
496	-4.56244	+	+	+	+	NA	0.0140849	0.274596	0.0396309	0.11992	NA	9	-120.331	261.82	8.25483	0.00150583
335	-4.42905	NA	+	+	+	NA	NA	0.286129	NA	0.10534	NA	6	-124.211	261.822	8.25701	0.0015042
256	-4.49573	+	+	+	+	0.114333	0.0116066	0.246509	0.01296	NA	NA	9	-120.387	261.931	8.36661	0.00142398
599	-4.53475	NA	+	+	NA	0.0777815	NA	0.265876	NA	NA	0.0654241	6	-124.332	262.063	8.49833	0.00133322
343	-4.53501	NA	+	+	NA	0.0778288	NA	0.265873	NA	0.0650487	NA	6	-124.336	262.072	8.50749	0.00132713
711	-4.56661	NA	+	+	NA	NA	NA	0.294824	0.0834528	NA	0.0936605	6	-124.34	262.08	8.51504	0.00132213
455	-4.567	NA	+	+	NA	NA	NA	0.294808	0.0833133	0.093343	NA	6	-124.346	262.093	8.52784	0.00131369
215	-4.53023	NA	+	+	NA	0.085265	NA	0.27619	0.0621703	NA	NA	6	-124.373	262.146	8.58069	0.00127943
116	-3.64393	+	+	NA	NA	0.189367	0.0693777	0.203508	NA	NA	NA	6	-124.455	262.311	8.74613	0.00117786
628	-3.66342	+	+	NA	NA	0.175108	0.079958	0.211666	NA	NA	0.132399	7	-123.293	262.485	8.92029	0.00107963
372	-3.6634	+	+	NA	NA	0.175151	0.079758	0.211467	NA	0.131978	NA	7	-123.306	262.511	8.9458	0.00106595
119	-4.52281	NA	+	+	NA	0.0908805	0.0324371	0.261828	NA	NA	NA	6	-124.56	262.52	8.95531	0.00106089
580	-3.64313	+	+	NA	NA	NA	NA	0.235338	NA	NA	0.156995	5	-125.773	262.529	8.96454	0.001056
324	-3.64314	+	+	NA	NA	NA	NA	0.235086	NA	0.156821	NA	5	-125.785	262.553	8.9885	0.00104343
839	-4.58383	NA	+	+	NA	NA	NA	0.279604	NA	-3.97864	4.04755	6	-124.638	262.676	9.1112	0.000981339
16	-4.55753	+	+	+	+	NA	NA	NA	NA	NA	NA	5	-125.851	262.685	9.12023	0.000976919
92	-3.5926	+	+	NA	+	0.192094	NA	0.206881	NA	NA	NA	6	-124.658	262.715	9.15064	0.000962175
607	-4.30493	NA	+	+	+	0.108794	NA	0.270574	NA	NA	0.0966434	7	-123.414	262.727	9.16227	0.000956598
351	-4.30558	NA	+	+	+	0.108778	NA	0.270552	NA	0.0962903	NA	7	-123.421	262.741	9.17578	0.000950159
212	-3.64619	+	+	NA	NA	0.185896	NA	0.209671	0.0289395	NA	NA	6	-124.676	262.752	9.18689	0.000944895
852	-3.66526	+	+	NA	NA	0.174167	NA	0.216985	NA	-5.37272	5.4861	7	-123.429	262.756	9.19112	0.000942897
136	-4.50416	+	+	+	NA	NA	NA	NA	-0.020723	NA	NA	5	-125.906	262.796	9.23126	0.000924164
615	-4.57299	NA	+	+	NA	NA	0.0293449	0.279028	NA	NA	0.0827282	6	-124.715	262.83	9.26498	0.00090871
359	-4.57342	NA	+	+	NA	NA	0.0291864	0.279034	NA	0.0823772	NA	6	-124.721	262.841	9.2764	0.000903537
40	-4.49354	+	+	+	NA	NA	0.00704268	NA	NA	NA	NA	5	-125.934	262.851	9.28626	0.000899096
724	-3.66492	+	+	NA	NA	0.169288	NA	0.2206	0.0504467	NA	0.135881	7	-123.479	262.855	9.29054	0.000897172
1016	-4.459	+	+	+	NA	0.10638	0.0318953	0.256811	0.035203	-4.77496	4.87167	10	-119.464	262.856	9.29126	0.000896846
468	-3.6649	+	+	NA	NA	0.169343	NA	0.22037	0.0502431	0.135495	NA	7	-123.491	262.88	9.31529	0.000886137
207	-4.51255	NA	+	+	+	NA	NA	0.290894	0.0523566	NA	NA	6	-124.74	262.881	9.31608	0.000885786
604	-3.58426	+	+	NA	+	0.179087	NA	0.215851	NA	NA	0.132928	7	-123.494	262.886	9.32109	0.00088357
992	-4.43336	+	+	+	+	0.108165	NA	0.258997	0.0313856	-4.59752	4.69431	10	-119.483	262.894	9.32894	0.00088011
348	-3.58451	+	+	NA	+	0.179104	NA	0.215635	NA	0.132543	NA	7	-123.506	262.91	9.3452	0.000872984
896	-4.42885	+	+	+	+	0.112544	0.0248337	0.251711	NA	-4.60853	4.70213	10	-119.516	262.96	9.39535	0.000851365
568	-4.34446	+	+	+	NA	0.16216	0.0402825	NA	NA	NA	0.0902839	7	-123.572	263.043	9.47824	0.000816801
312	-4.34476	+	+	+	NA	0.162111	0.0401448	NA	NA	0.0901584	NA	7	-123.577	263.052	9.48748	0.000813039
792	-4.36386	+	+	+	NA	0.159081	NA	NA	NA	-2.74204	2.82124	7	-123.604	263.107	9.54222	0.000791088
768	-4.44256	+	+	+	+	0.107075	0.0223096	0.25471	0.0296292	NA	0.109993	10	-119.622	263.172	9.60755	0.000765663
512	-4.44323	+	+	+	+	0.107057	0.0221503	0.254602	0.029467	0.109655	NA	10	-119.63	263.189	9.62395	0.000759411
111	-4.50934	NA	+	+	+	NA	-0.00913452	0.282912	NA	NA	NA	6	-124.907	263.213	9.64833	0.000750209
664	-4.37155	+	+	+	NA	0.157548	NA	NA	-0.0106422	NA	0.08507	7	-123.658	263.215	9.6504	0.000749434
231	-4.58874	NA	+	+	NA	NA	0.0146742	0.290057	0.0642563	NA	NA	6	-124.91	263.221	9.6559	0.000747375
544	-4.35018	+	+	+	+	0.158999	NA	NA	NA	NA	0.0882046	7	-123.662	263.221	9.65655	0.000747133
408	-4.3718	+	+	+	NA	0.157521	NA	NA	-0.0107498	0.0849636	NA	7	-123.662	263.223	9.65806	0.000746567
288	-4.35051	+	+	+	+	0.158952	NA	NA	NA	0.0881115	NA	7	-123.666	263.23	9.66471	0.000744091
20	-3.63814	+	+	NA	NA	0.222961	NA	NA	NA	NA	NA	4	-127.41	263.465	9.90046	0.000661353
68	-3.61805	+	+	NA	NA	NA	NA	0.230429	NA	NA	NA	4	-127.463	263.571	10.0062	0.000627297
223	-4.37232	NA	+	+	+	0.11012	NA	0.273418	0.0411943	NA	NA	7	-123.9	263.698	10.1335	0.000588618
719	-4.42443	NA	+	+	+	NA	NA	0.29712	0.0688553	NA	0.115827	7	-123.912	263.722	10.157	0.000581734
463	-4.42506	NA	+	+	+	NA	NA	0.297087	0.0687271	0.115545	NA	7	-123.919	263.737	10.1721	0.000577356
528	-4.49639	+	+	+	+	NA	NA	NA	NA	NA	0.099795	6	-125.169	263.738	10.1731	0.000577079
776	-4.45863	+	+	+	NA	NA	NA	NA	NA	-1.76966	1.86722	6	-125.172	263.743	10.1785	0.000575509
272	-4.49654	+	+	+	+	NA	NA	NA	NA	0.0998592	NA	6	-125.172	263.744	10.1793	0.00057528
552	-4.45033	+	+	+	NA	NA	0.0168115	NA	NA	NA	0.104225	6	-125.181	263.761	10.1962	0.000570454
296	-4.45051	+	+	+	NA	NA	0.0166955	NA	NA	0.104281	NA	6	-125.184	263.768	10.203	0.000568508
727	-4.51159	NA	+	+	NA	0.0751249	NA	0.281548	0.0790498	NA	0.0812739	7	-123.941	263.781	10.2162	0.000564763
471	-4.51194	NA	+	+	NA	0.0751709	NA	0.281522	0.0789014	0.0808868	NA	7	-123.947	263.793	10.228	0.000561444
648	-4.46014	+	+	+	NA	NA	NA	NA	-0.00283029	NA	0.102234	6	-125.198	263.796	10.2307	0.000560693
392	-4.46029	+	+	+	NA	NA	NA	NA	-0.00292211	0.102292	NA	6	-125.201	263.802	10.237	0.000558936
127	-4.36645	NA	+	+	+	0.113439	0.00164107	0.265833	NA	NA	NA	7	-124.008	263.914	10.3493	0.000528418
532	-3.65303	+	+	NA	NA	0.210717	NA	NA	NA	NA	0.11367	5	-126.514	264.011	10.4462	0.000503416
276	-3.65307	+	+	NA	NA	0.210667	NA	NA	NA	0.113595	NA	5	-126.52	264.023	10.458	0.000500449
184	-4.3829	+	+	+	NA	0.167883	0.0313461	NA	-0.0249227	NA	NA	7	-124.084	264.066	10.5012	0.000489759
847	-4.42267	NA	+	+	+	NA	NA	0.286347	NA	-3.70502	3.80228	7	-124.089	264.077	10.5123	0.000487045
86	-4.47983	+	NA	+	NA	0.139376	NA	0.198076	NA	NA	NA	5	-126.557	264.097	10.5323	0.000482215
64	-4.39125	+	+	+	+	0.165505	0.0351345	NA	NA	NA	NA	7	-124.123	264.145	10.58	0.000470839
160	-4.39673	+	+	+	+	0.164419	NA	NA	-0.0260312	NA	NA	7	-124.142	264.181	10.6167	0.000462287
855	-4.52481	NA	+	+	NA	0.0791158	NA	0.265491	NA	-4.26856	4.32461	7	-124.182	264.262	10.697	0.000444088
967	-4.55818	NA	+	+	NA	NA	NA	0.294885	0.0848513	-4.09859	4.18329	7	-124.2	264.299	10.734	0.000435954
1008	-4.55357	+	+	+	+	NA	0.0178309	0.277666	0.0424636	-4.16181	4.27174	10	-120.186	264.3	10.7354	0.000435636
623	-4.4285	NA	+	+	+	NA	-0.000204597	0.286155	NA	NA	0.105589	7	-124.204	264.307	10.7421	0.000434179
367	-4.42908	NA	+	+	+	NA	-0.000339056	0.286142	NA	0.105313	NA	7	-124.211	264.32	10.7553	0.000431328
631	-4.50264	NA	+	+	NA	0.0841546	0.0442512	0.263547	NA	NA	0.0720821	7	-124.214	264.326	10.761	0.000430099
375	-4.50304	NA	+	+	NA	0.0841783	0.0440891	0.263549	NA	0.0716585	NA	7	-124.219	264.337	10.7718	0.000427784
612	-3.63937	+	+	NA	NA	NA	0.0697676	0.238526	NA	NA	0.162033	6	-125.473	264.346	10.7809	0.00042584
70	-4.5838	+	NA	+	NA	NA	NA	0.221554	NA	NA	NA	4	-127.853	264.351	10.7862	0.000424712
708	-3.63966	+	+	NA	NA	NA	NA	0.246257	0.0647365	NA	0.167611	6	-125.483	264.366	10.8016	0.000421464
356	-3.63938	+	+	NA	NA	NA	0.0695607	0.238259	NA	0.161788	NA	6	-125.487	264.373	10.8083	0.000420056
452	-3.63967	+	+	NA	NA	NA	NA	0.245967	0.0645375	0.167399	NA	6	-125.497	264.394	10.8287	0.000415791
743	-4.54468	NA	+	+	NA	NA	0.0327398	0.29394	0.0844137	NA	0.099574	7	-124.272	264.443	10.8783	0.000405591
487	-4.54522	NA	+	+	NA	NA	0.032559	0.293926	0.0842624	0.099211	NA	7	-124.28	264.457	10.8926	0.000402716
884	-3.65991	+	+	NA	NA	0.177306	0.0866434	0.218915	NA	-6.06476	6.18272	8	-123.001	264.485	10.9206	0.000397121
247	-4.50706	NA	+	+	NA	0.0900808	0.0318495	0.273707	0.0616274	NA	NA	7	-124.31	264.519	10.9545	0.000390445
836	-3.64055	+	+	NA	NA	NA	NA	0.242375	NA	-4.57627	4.72194	6	-125.6	264.6	11.0349	0.000375045
244	-3.64151	+	+	NA	NA	0.188019	0.0688835	0.209126	0.0278051	NA	NA	7	-124.398	264.694	11.1293	0.000357763
756	-3.66008	+	+	NA	NA	0.171526	0.0798048	0.221659	0.0498798	NA	0.141569	8	-123.112	264.706	11.1415	0.000355591
500	-3.66007	+	+	NA	NA	0.171581	0.0795918	0.221414	0.0496619	0.141099	NA	8	-123.126	264.735	11.1699	0.000350566
124	-3.61551	+	+	NA	+	0.191874	0.0641209	0.205182	NA	NA	NA	7	-124.436	264.77	11.2047	0.000344523
588	-3.59966	+	+	NA	+	NA	NA	0.238468	NA	NA	0.160972	6	-125.726	264.852	11.2876	0.000330543
332	-3.59986	+	+	NA	+	NA	NA	0.238193	NA	0.160778	NA	6	-125.739	264.877	11.3124	0.000326471
735	-4.30584	NA	+	+	+	0.103784	NA	0.28086	0.0570934	NA	0.105677	8	-123.21	264.903	11.3383	0.00032227
479	-4.30654	NA	+	+	+	0.10377	NA	0.280819	0.0569557	0.105302	NA	8	-123.218	264.918	11.3536	0.000319809
980	-3.66213	+	+	NA	NA	0.171134	NA	0.22806	0.0540723	-5.63242	5.75475	8	-123.222	264.928	11.3628	0.000318343
636	-3.61022	+	+	NA	+	0.179253	0.0706332	0.215166	NA	NA	0.135795	8	-123.228	264.938	11.3735	0.000316642
860	-3.57674	+	+	NA	+	0.181741	NA	0.223136	NA	-5.60421	5.72393	8	-123.24	264.963	11.3981	0.000312777
380	-3.6104	+	+	NA	+	0.179274	0.0704675	0.214947	NA	0.135356	NA	8	-123.241	264.965	11.4	0.00031248
863	-4.29321	NA	+	+	+	0.110954	NA	0.270614	NA	-4.22612	4.31367	8	-123.267	265.017	11.452	0.000304459
871	-4.56207	NA	+	+	NA	NA	0.0326258	0.278883	NA	-4.17277	4.24696	7	-124.571	265.04	11.4754	0.000300909
48	-4.55724	+	+	+	+	NA	0.0195794	NA	NA	NA	NA	6	-125.828	265.056	11.4915	0.000298498
144	-4.55977	+	+	+	+	NA	NA	NA	-0.0169383	NA	NA	6	-125.831	265.061	11.4966	0.000297746
326	-4.55505	+	NA	+	NA	NA	NA	0.226712	NA	0.108115	NA	5	-127.039	265.062	11.497	0.000297678
582	-4.5549	+	NA	+	NA	NA	NA	0.226802	NA	NA	0.107696	5	-127.042	265.067	11.5018	0.000296969
220	-3.59656	+	+	NA	+	0.190524	NA	0.211567	0.0246189	NA	NA	7	-124.614	265.126	11.5608	0.000288335
732	-3.59061	+	+	NA	+	0.175395	NA	0.224325	0.0450977	NA	0.140624	8	-123.348	265.178	11.6132	0.00028087
118	-4.41866	+	NA	+	NA	0.150148	0.101936	0.197331	NA	NA	NA	6	-125.897	265.194	11.6287	0.000278704
52	-3.6342	+	+	NA	NA	0.226608	0.0717885	NA	NA	NA	NA	5	-127.11	265.204	11.6389	0.000277289
476	-3.59084	+	+	NA	+	0.175423	NA	0.224071	0.0449041	0.140199	NA	8	-123.361	265.205	11.6397	0.000277178
168	-4.50119	+	+	+	NA	NA	0.0057946	NA	-0.0203905	NA	NA	6	-125.904	265.208	11.6433	0.000276678
342	-4.46243	+	NA	+	NA	0.132506	NA	0.203751	NA	0.0946087	NA	6	-125.94	265.28	11.7148	0.000266968
598	-4.46223	+	NA	+	NA	0.132553	NA	0.203815	NA	NA	0.0942883	6	-125.941	265.282	11.7172	0.000266643
639	-4.30328	NA	+	+	+	0.109492	0.00988825	0.269985	NA	NA	0.0973844	8	-123.409	265.301	11.736	0.000264146
383	-4.30396	NA	+	+	+	0.109465	0.00974625	0.26997	NA	0.0970139	NA	8	-123.416	265.315	11.7498	0.000262329
239	-4.51284	NA	+	+	+	NA	-0.0046988	0.291123	0.051997	NA	NA	7	-124.739	265.377	11.8119	0.000254317
824	-4.33868	+	+	+	NA	0.164756	0.0439295	NA	NA	-3.10289	3.18447	8	-123.494	265.47	11.9055	0.00024269
100	-3.61455	+	+	NA	NA	NA	0.0573057	0.231831	NA	NA	NA	5	-127.254	265.492	11.927	0.000240091
94	-4.33049	+	NA	+	+	0.156076	NA	0.206337	NA	NA	NA	6	-126.095	265.589	12.0244	0.000228678
696	-4.34874	+	+	+	NA	0.162454	0.039869	NA	-0.00916675	NA	0.0884526	8	-123.566	265.615	12.0504	0.00022572
440	-4.34909	+	+	+	NA	0.162411	0.0397289	NA	-0.00928912	0.0883032	NA	8	-123.571	265.624	12.0593	0.000224718
576	-4.34643	+	+	+	+	0.161964	0.0405978	NA	NA	NA	0.0901741	8	-123.572	265.627	12.0625	0.000224359
320	-4.3468	+	+	+	+	0.161909	0.0404707	NA	NA	0.0900447	NA	8	-123.577	265.637	12.0718	0.000223327
920	-4.36789	+	+	+	NA	0.159325	NA	NA	-0.00921918	-2.69995	2.77749	8	-123.598	265.679	12.1145	0.000218606
800	-4.34583	+	+	+	+	0.161073	NA	NA	NA	-2.75928	2.83959	8	-123.598	265.68	12.1148	0.000218574
1024	-4.42716	+	+	+	+	0.109939	0.0268927	0.257625	0.0326571	-4.77431	4.87292	11	-119.444	265.689	12.124	0.000217572
196	-3.61514	+	+	NA	NA	NA	NA	0.237174	0.0394147	NA	NA	5	-127.354	265.692	12.1274	0.000217197
564	-3.64897	+	+	NA	NA	0.215269	0.0782042	NA	NA	NA	0.117235	6	-126.163	265.727	12.1618	0.000213497
308	-3.64902	+	+	NA	NA	0.215215	0.0780309	NA	NA	0.117081	NA	6	-126.171	265.741	12.1765	0.000211928
28	-3.61529	+	+	NA	+	0.22518	NA	NA	NA	NA	NA	5	-127.396	265.776	12.2116	0.000208247
672	-4.35248	+	+	+	+	0.159717	NA	NA	-0.0118723	NA	0.086054	8	-123.651	265.786	12.2209	0.000207283
416	-4.35282	+	+	+	+	0.159679	NA	NA	-0.0119755	0.0859424	NA	8	-123.655	265.793	12.2287	0.000206476
148	-3.63866	+	+	NA	NA	0.223103	NA	NA	-0.00594441	NA	NA	5	-127.407	265.798	12.2334	0.000205986
102	-4.53922	+	NA	+	NA	NA	0.0804829	0.223041	NA	NA	NA	5	-127.411	265.807	12.2418	0.000205129
76	-3.61411	+	+	NA	+	NA	NA	0.230667	NA	NA	NA	5	-127.463	265.909	12.3438	0.000194925
983	-4.50093	NA	+	+	NA	0.0767822	NA	0.281328	0.0807049	-4.41668	4.48825	8	-123.781	266.045	12.48	0.000182089
975	-4.41813	NA	+	+	+	NA	NA	0.297477	0.0705727	-3.87394	3.98112	8	-123.786	266.055	12.4905	0.000181139
759	-4.47738	NA	+	+	NA	0.0813837	0.0460459	0.278948	0.0795591	NA	0.0883877	8	-123.814	266.111	12.5463	0.000176152
503	-4.47789	NA	+	+	NA	0.081404	0.04586	0.278928	0.0793978	0.0879449	NA	8	-123.821	266.125	12.5601	0.000174946
560	-4.49603	+	+	+	+	NA	0.0252011	NA	NA	NA	0.101017	7	-125.132	266.163	12.598	0.000171656
304	-4.49619	+	+	+	+	NA	0.0250803	NA	NA	0.101058	NA	7	-125.136	266.17	12.605	0.000171063
630	-4.39471	+	NA	+	NA	0.143829	0.113636	0.205149	NA	NA	0.10568	7	-125.138	266.174	12.6093	0.00017069
374	-4.39513	+	NA	+	NA	0.143765	0.113428	0.205067	NA	0.105815	NA	7	-125.139	266.177	12.6121	0.000170455
784	-4.49655	+	+	+	+	NA	NA	NA	NA	-1.79964	1.89405	7	-125.142	266.181	12.6165	0.000170081
808	-4.44906	+	+	+	NA	NA	0.0185241	NA	NA	-1.89401	1.99283	7	-125.15	266.199	12.6339	0.000168606
656	-4.49663	+	+	+	+	NA	NA	NA	-0.000930931	NA	0.0996374	7	-125.169	266.236	12.6713	0.000165486
740	-3.63547	+	+	NA	NA	NA	0.0714123	0.249239	0.0656631	NA	0.173012	7	-125.17	266.239	12.6741	0.000165249
904	-4.45947	+	+	+	NA	NA	NA	NA	-0.00197825	-1.76198	1.8592	7	-125.171	266.241	12.6763	0.00016507
400	-4.4968	+	+	+	+	NA	NA	NA	-0.00102001	0.0996865	NA	7	-125.172	266.242	12.6775	0.000164972
680	-4.45111	+	+	+	NA	NA	0.0166829	NA	-0.00168998	NA	0.103903	7	-125.18	266.259	12.6941	0.000163609
424	-4.45134	+	+	+	NA	NA	0.0165595	NA	-0.00179392	0.103939	NA	7	-125.184	266.266	12.7009	0.000163055
484	-3.63549	+	+	NA	NA	NA	0.0711879	0.248934	0.0654505	0.172724	NA	7	-125.186	266.27	12.705	0.00016272
788	-3.65063	+	+	NA	NA	0.213277	NA	NA	NA	-3.01997	3.1255	6	-126.436	266.272	12.7076	0.000162507
255	-4.37171	NA	+	+	+	0.110384	0.00435273	0.273123	0.041432	NA	NA	8	-123.899	266.281	12.7159	0.000161837
358	-4.50218	+	NA	+	NA	NA	0.0950193	0.230447	NA	0.119201	NA	6	-126.442	266.284	12.7189	0.000161592
614	-4.50184	+	NA	+	NA	NA	0.0952102	0.230557	NA	NA	0.118927	6	-126.442	266.284	12.7193	0.000161557
214	-4.47028	+	NA	+	NA	0.137401	NA	0.207205	0.0396491	NA	NA	6	-126.446	266.293	12.728	0.000160859
751	-4.42381	NA	+	+	+	NA	0.0065297	0.296908	0.0694105	NA	0.116423	8	-123.909	266.301	12.7367	0.000160162
495	-4.42445	NA	+	+	+	NA	0.00637115	0.29688	0.069268	0.116122	NA	8	-123.917	266.317	12.752	0.000158939
78	-4.49754	+	NA	+	+	NA	NA	0.227125	NA	NA	NA	5	-127.673	266.329	12.7638	0.000158
540	-3.61107	+	+	NA	+	0.214491	NA	NA	NA	NA	0.116116	6	-126.47	266.34	12.7754	0.000157089
284	-3.61125	+	+	NA	+	0.214424	NA	NA	NA	0.116028	NA	6	-126.476	266.353	12.7878	0.00015612
198	-4.57224	+	NA	+	NA	NA	NA	0.23135	0.0478912	NA	NA	5	-127.697	266.378	12.8127	0.000154189
660	-3.65215	+	+	NA	NA	0.210102	NA	NA	0.0130522	NA	0.116128	6	-126.501	266.402	12.8368	0.000152338
868	-3.63616	+	+	NA	NA	NA	0.0748481	0.246356	NA	-5.1367	5.28657	7	-125.258	266.413	12.8486	0.000151445
404	-3.6522	+	+	NA	NA	0.210056	NA	NA	0.0129315	0.116031	NA	6	-126.507	266.414	12.8491	0.000151405
964	-3.637	+	+	NA	NA	NA	NA	0.253892	0.067664	-4.83697	4.99292	7	-125.289	266.477	12.9121	0.00014671
606	-4.28241	+	NA	+	+	0.150864	NA	0.215324	NA	NA	0.107553	7	-125.31	266.518	12.9534	0.000143715
350	-4.28294	+	NA	+	+	0.150776	NA	0.215223	NA	0.107752	NA	7	-125.31	266.519	12.9542	0.000143658
887	-4.48788	NA	+	+	NA	0.0863857	0.0488247	0.262849	NA	-4.61687	4.67951	8	-124.04	266.563	12.9986	0.000140503
192	-4.39342	+	+	+	+	0.166694	0.0331905	NA	-0.0239731	NA	NA	8	-124.081	266.645	13.0805	0.000134862
879	-4.42235	NA	+	+	+	NA	0.00314137	0.286218	NA	-3.72467	3.82213	8	-124.089	266.66	13.0957	0.000133846
999	-4.53307	NA	+	+	NA	NA	0.03619	0.293897	0.0859935	-4.31454	4.40532	8	-124.119	266.72	13.1551	0.000129929
1012	-3.65648	+	+	NA	NA	0.173883	0.0868192	0.229698	0.0538978	-6.32875	6.45575	9	-122.793	266.745	13.18	0.000128319
334	-4.43008	+	NA	+	+	NA	NA	0.235963	NA	0.119848	NA	6	-126.699	266.799	13.2341	0.000124896
590	-4.42974	+	NA	+	+	NA	NA	0.236081	NA	NA	0.119489	6	-126.701	266.802	13.2373	0.000124694
716	-3.60618	+	+	NA	+	NA	NA	0.248197	0.0626568	NA	0.170432	7	-125.456	266.81	13.2451	0.000124208
620	-3.62692	+	+	NA	+	NA	0.0674495	0.239361	NA	NA	0.163041	7	-125.469	266.837	13.2719	0.000122556
460	-3.60638	+	+	NA	+	NA	NA	0.24789	0.0624671	0.170203	NA	7	-125.47	266.838	13.2728	0.000122499
22	-4.38111	+	NA	+	NA	0.18055	NA	NA	NA	NA	NA	4	-129.1	266.846	13.2811	0.000121991
364	-3.62704	+	+	NA	+	NA	0.0672634	0.239084	NA	0.162789	NA	7	-125.483	266.864	13.2994	0.000120884
454	-4.53679	+	NA	+	NA	NA	NA	0.239653	0.0633916	0.116764	NA	6	-126.769	266.938	13.373	0.000116513
710	-4.5366	+	NA	+	NA	NA	NA	0.23977	0.0634894	NA	0.116385	6	-126.771	266.941	13.3765	0.000116313
23	-4.40851	NA	+	+	NA	0.13322	NA	NA	NA	NA	NA	4	-129.161	266.967	13.4026	0.000114804
844	-3.59604	+	+	NA	+	NA	NA	0.245655	NA	-4.60547	4.75532	7	-125.551	266.999	13.4345	0.000112986
892	-3.60467	+	+	NA	+	0.181994	0.0767659	0.222676	NA	-6.1145	6.23611	9	-122.93	267.018	13.4528	0.000111959
7	-4.49703	NA	+	+	NA	NA	NA	NA	NA	NA	NA	3	-130.416	267.213	13.6483	0.000101534
252	-3.62005	+	+	NA	+	0.190017	0.0648765	0.209994	0.025887	NA	NA	8	-124.387	267.256	13.6913	9.93722e-05
991	-4.29338	NA	+	+	+	0.106147	NA	0.281105	0.0590576	-4.39059	4.48691	9	-123.051	267.261	13.6957	9.91528e-05
764	-3.61759	+	+	NA	+	0.175046	0.0722227	0.223772	0.0466729	NA	0.143806	9	-123.07	267.299	13.7339	9.72771e-05
988	-3.58332	+	+	NA	+	0.178123	NA	0.232261	0.0484708	-5.81715	5.9444	9	-123.074	267.306	13.7416	9.69053e-05
508	-3.61775	+	+	NA	+	0.175082	0.0720404	0.223513	0.046465	0.143323	NA	9	-123.085	267.328	13.763	9.58719e-05
126	-4.33125	+	NA	+	+	0.159265	0.0826344	0.202842	NA	NA	NA	7	-125.716	267.33	13.7649	9.57823e-05
470	-4.44743	+	NA	+	NA	0.129205	NA	0.216148	0.0538741	0.102554	NA	7	-125.739	267.377	13.8119	9.35569e-05
726	-4.44717	+	NA	+	NA	0.129253	NA	0.216241	0.0539717	NA	0.102275	7	-125.74	267.378	13.8131	9.35002e-05
838	-4.55733	+	NA	+	NA	NA	NA	0.225589	NA	1.36134	-1.25027	6	-127.026	267.452	13.887	9.011e-05
246	-4.41034	+	NA	+	NA	0.147884	0.100384	0.20504	0.0350181	NA	NA	7	-125.809	267.516	13.9513	8.72593e-05
176	-4.55929	+	+	+	+	NA	0.017913	NA	-0.0152858	NA	NA	7	-125.812	267.522	13.9574	8.69909e-05
767	-4.30351	NA	+	+	+	0.104631	0.0143827	0.280126	0.0580143	NA	0.106895	9	-123.199	267.556	13.991	8.55437e-05
511	-4.30425	NA	+	+	+	0.104608	0.0142185	0.280092	0.0578639	0.106496	NA	9	-123.207	267.572	14.0068	8.48693e-05
180	-3.63473	+	+	NA	NA	0.226795	0.0717699	NA	-0.00570073	NA	NA	6	-127.108	267.615	14.0502	8.30482e-05
60	-3.64116	+	+	NA	+	0.225964	0.0730815	NA	NA	NA	NA	6	-127.109	267.618	14.0529	8.29373e-05
516	-3.61564	+	+	NA	NA	NA	NA	NA	NA	NA	0.14627	4	-129.49	267.625	14.0606	8.26181e-05
260	-3.61578	+	+	NA	NA	NA	NA	NA	NA	0.14648	NA	4	-129.494	267.632	14.0676	8.23271e-05
895	-4.29049	NA	+	+	+	0.112007	0.0142357	0.269741	NA	-4.32205	4.41046	9	-123.256	267.67	14.1053	8.07926e-05
228	-3.61144	+	+	NA	NA	NA	0.0578267	0.238382	0.0397734	NA	NA	6	-127.142	267.684	14.1193	8.02262e-05
854	-4.46418	+	NA	+	NA	0.132201	NA	0.203213	NA	0.822884	-0.726569	7	-125.935	267.769	14.2043	7.68895e-05
54	-4.32646	+	NA	+	NA	0.192136	0.104312	NA	NA	NA	NA	5	-128.413	267.809	14.244	7.53783e-05
108	-3.63862	+	+	NA	+	NA	0.0620846	0.230435	NA	NA	NA	6	-127.239	267.879	14.3137	7.27953e-05
230	-4.5276	+	NA	+	NA	NA	0.0797433	0.231796	0.0457981	NA	NA	6	-127.266	267.932	14.3674	7.08675e-05
93	-4.2516	NA	NA	+	+	0.149495	NA	0.230171	NA	NA	NA	5	-128.477	267.939	14.3738	7.0643e-05
69	-4.59207	NA	NA	+	NA	NA	NA	0.238042	NA	NA	NA	3	-130.79	267.961	14.396	6.98607e-05
820	-3.64572	+	+	NA	NA	0.218686	0.0830934	NA	NA	-3.75171	3.85902	7	-126.046	267.991	14.4261	6.88183e-05
222	-4.33253	+	NA	+	+	0.153838	NA	0.211253	0.0244954	NA	NA	7	-126.053	268.005	14.4399	6.83462e-05
204	-3.61912	+	+	NA	+	NA	NA	0.236999	0.0397369	NA	NA	6	-127.354	268.108	14.543	6.49119e-05
952	-4.34214	+	+	+	NA	0.164937	0.0435402	NA	-0.00737186	-3.06486	3.14509	9	-123.49	268.138	14.5728	6.39521e-05
832	-4.34098	+	+	+	+	0.164522	0.0443015	NA	NA	-3.10382	3.18526	9	-123.494	268.145	14.5804	6.37089e-05
110	-4.5021	+	NA	+	+	NA	0.0712501	0.225554	NA	NA	NA	6	-127.374	268.148	14.5827	6.36359e-05
156	-3.61406	+	+	NA	+	0.22557	NA	NA	-0.00795192	NA	NA	6	-127.392	268.183	14.6183	6.25125e-05
692	-3.64797	+	+	NA	NA	0.214515	0.0783513	NA	0.0135824	NA	0.11981	7	-126.149	268.197	14.6318	6.2092e-05
638	-4.28336	+	NA	+	+	0.154403	0.0904398	0.212905	NA	NA	0.112689	8	-124.863	268.209	14.6438	6.17202e-05
436	-3.64803	+	+	NA	NA	0.214465	0.078172	NA	0.0134422	0.11963	NA	7	-126.157	268.212	14.6471	6.16182e-05
382	-4.28397	+	NA	+	+	0.154312	0.0902555	0.212801	NA	0.112784	NA	8	-124.865	268.213	14.6479	6.15932e-05
572	-3.63889	+	+	NA	+	0.216124	0.0763834	NA	NA	NA	0.117747	7	-126.161	268.22	14.6553	6.13682e-05
316	-3.63901	+	+	NA	+	0.216062	0.076223	NA	NA	0.11759	NA	7	-126.168	268.235	14.6701	6.09151e-05
278	-4.35831	+	NA	+	NA	0.176612	NA	NA	NA	0.0814614	NA	5	-128.628	268.24	14.6753	6.0755e-05
742	-4.48216	+	NA	+	NA	NA	0.0955355	0.242508	0.0626503	NA	0.127822	7	-126.172	268.243	14.6783	6.06652e-05
486	-4.48257	+	NA	+	NA	NA	0.095326	0.242369	0.0625301	0.128053	NA	7	-126.173	268.244	14.6796	6.06257e-05
534	-4.35825	+	NA	+	NA	0.176687	NA	NA	NA	NA	0.0809927	5	-128.631	268.246	14.6811	6.05812e-05
704	-4.34822	+	+	+	+	0.162509	0.0397824	NA	-0.00920726	NA	0.088474	9	-123.566	268.29	14.7256	5.92481e-05
448	-4.34861	+	+	+	+	0.162462	0.0396472	NA	-0.00932731	0.0883234	NA	9	-123.571	268.299	14.7345	5.89851e-05
31	-4.25678	NA	+	+	+	0.156953	NA	NA	NA	NA	NA	5	-128.662	268.307	14.742	5.87634e-05
928	-4.34791	+	+	+	+	0.161642	NA	NA	-0.0104806	-2.71307	2.79165	9	-123.591	268.339	14.7744	5.78196e-05
996	-3.63215	+	+	NA	NA	NA	0.0767998	0.257626	0.068936	-5.41011	5.57067	8	-124.931	268.344	14.7792	5.76792e-05
85	-4.5072	NA	NA	+	NA	0.11228	NA	0.220711	NA	NA	NA	4	-129.872	268.389	14.8239	5.64045e-05
758	-4.38015	+	NA	+	NA	0.139974	0.112444	0.216293	0.0505781	NA	0.113398	8	-124.957	268.397	14.8319	5.61793e-05
502	-4.38064	+	NA	+	NA	0.139911	0.112221	0.21618	0.0504545	0.113491	NA	8	-124.959	268.401	14.8363	5.60578e-05
1015	-4.46145	NA	+	+	NA	0.084005	0.0508896	0.27839	0.0814359	-4.78558	4.86421	9	-123.628	268.414	14.8491	5.57003e-05
4	-3.59611	+	+	NA	NA	NA	NA	NA	NA	NA	NA	3	-131.019	268.42	14.8549	5.55391e-05
206	-4.49892	+	NA	+	+	NA	NA	0.234254	0.0399071	NA	NA	6	-127.566	268.533	14.9678	5.249e-05
366	-4.43516	+	NA	+	+	NA	0.0797775	0.235472	NA	0.124601	NA	7	-126.332	268.563	14.9981	5.17e-05
622	-4.43476	+	NA	+	+	NA	0.0799593	0.235595	NA	NA	0.124335	7	-126.332	268.563	14.9982	5.16967e-05
114	-3.6755	+	NA	NA	NA	0.209593	0.140924	0.171294	NA	NA	NA	5	-128.828	268.639	15.0742	4.97708e-05
77	-4.4203	NA	NA	+	+	NA	NA	0.24716	NA	NA	NA	4	-130.008	268.662	15.0971	4.92038e-05
519	-4.46816	NA	+	+	NA	NA	NA	NA	NA	NA	0.0763263	4	-130.01	268.664	15.0995	4.91455e-05
263	-4.46833	NA	+	+	NA	NA	NA	NA	NA	0.0760733	NA	4	-130.014	268.673	15.1087	4.89201e-05
796	-3.6069	+	+	NA	+	0.217415	NA	NA	NA	-3.09296	3.20092	7	-126.389	268.676	15.111	4.88631e-05
816	-4.4961	+	+	+	+	NA	0.0273529	NA	NA	-2.00001	2.09514	8	-125.099	268.68	15.1155	4.8754e-05
30	-4.27397	+	NA	+	+	0.192651	NA	NA	NA	NA	NA	5	-128.851	268.686	15.121	4.86184e-05
6	-4.49703	+	NA	+	NA	NA	NA	NA	NA	NA	NA	3	-131.167	268.714	15.1493	4.79358e-05
1007	-4.41701	NA	+	+	+	NA	0.010224	0.29713	0.0714687	-3.93907	4.04703	9	-123.78	268.719	15.154	4.78229e-05
626	-3.69972	+	NA	NA	NA	0.197508	0.15036	0.182621	NA	NA	0.130822	6	-127.661	268.722	15.1575	4.77408e-05
370	-3.69975	+	NA	NA	NA	0.197482	0.150092	0.182431	NA	0.130816	NA	6	-127.666	268.733	15.1677	4.74972e-05
916	-3.64966	+	+	NA	NA	0.212689	NA	NA	0.0144391	-3.07262	3.18068	7	-126.421	268.74	15.1747	4.73306e-05
688	-4.49565	+	+	+	+	NA	0.025374	NA	0.00149839	NA	0.101278	8	-125.132	268.747	15.1822	4.71541e-05
886	-4.39182	+	NA	+	NA	0.144347	0.115061	0.20569	NA	-0.766462	0.87042	8	-125.133	268.749	15.1844	4.71013e-05
432	-4.49585	+	+	+	+	NA	0.0252405	NA	0.00139151	0.1013	NA	8	-125.136	268.754	15.1892	4.69901e-05
912	-4.49656	+	+	+	+	NA	NA	NA	-4.69646e-05	-1.79945	1.89386	8	-125.142	268.766	15.2009	4.67143e-05
870	-4.50233	+	NA	+	NA	NA	0.0949372	0.2304	NA	0.169861	-0.0505525	7	-126.442	268.782	15.2172	4.6337e-05
936	-4.44936	+	+	+	NA	NA	0.0184722	NA	-0.000643076	-1.89113	1.98984	8	-125.15	268.783	15.2183	4.63103e-05
82	-3.68546	+	NA	NA	NA	0.20593	NA	0.165573	NA	NA	NA	4	-130.074	268.793	15.2277	4.60922e-05
535	-4.39231	NA	+	+	NA	0.127042	NA	NA	NA	NA	0.0593963	5	-128.918	268.82	15.2548	4.5472e-05
668	-3.61256	+	+	NA	+	0.213786	NA	NA	0.010234	NA	0.117935	7	-126.462	268.823	15.258	4.54e-05
748	-3.63549	+	+	NA	+	NA	0.0714176	0.249237	0.065665	NA	0.17301	8	-125.17	268.823	15.2586	4.53871e-05
279	-4.3925	NA	+	+	NA	0.127073	NA	NA	NA	0.0590373	NA	5	-128.922	268.828	15.2629	4.52887e-05
412	-3.61273	+	+	NA	+	0.213725	NA	NA	0.0101179	0.117827	NA	7	-126.469	268.836	15.2707	4.51121e-05
492	-3.6356	+	+	NA	+	NA	0.0712092	0.248928	0.0654581	0.172716	NA	8	-125.186	268.854	15.2894	4.46924e-05
734	-4.28209	+	NA	+	+	0.147145	NA	0.223016	0.038451	NA	0.112743	8	-125.208	268.9	15.3348	4.36909e-05
478	-4.28266	+	NA	+	+	0.147059	NA	0.222892	0.0383554	0.112916	NA	8	-125.209	268.901	15.3365	4.36536e-05
462	-4.42686	+	NA	+	+	NA	NA	0.245443	0.0537622	0.126227	NA	7	-126.506	268.911	15.3463	4.3439e-05
718	-4.42648	+	NA	+	+	NA	NA	0.245583	0.0538577	NA	0.125898	7	-126.507	268.913	15.3484	4.33937e-05
55	-4.37928	NA	+	+	NA	0.141429	0.0509589	NA	NA	NA	NA	5	-128.999	268.982	15.4171	4.19285e-05
876	-3.62542	+	+	NA	+	NA	0.0727853	0.247076	NA	-5.12414	5.27496	8	-125.255	268.992	15.4275	4.17105e-05
972	-3.60272	+	+	NA	+	NA	NA	0.255918	0.0655166	-4.85257	5.01152	8	-125.26	269.003	15.4386	4.14805e-05
594	-3.70969	+	NA	NA	NA	0.193634	NA	0.174305	NA	NA	0.121372	5	-129.05	269.084	15.5192	3.9841e-05
338	-3.70975	+	NA	NA	NA	0.193594	NA	0.174151	NA	0.121621	NA	5	-129.051	269.085	15.5202	3.98219e-05
310	-4.29887	+	NA	+	NA	0.189098	0.112188	NA	NA	0.0898053	NA	6	-127.847	269.094	15.5296	3.96351e-05
566	-4.29863	+	NA	+	NA	0.18919	0.112362	NA	NA	NA	0.0895176	6	-127.848	269.096	15.531	3.96072e-05
862	-4.2816	+	NA	+	+	0.151006	NA	0.215479	NA	-0.170272	0.277457	8	-125.31	269.102	15.5373	3.94819e-05
150	-4.38132	+	NA	+	NA	0.180559	NA	NA	-0.000568289	NA	NA	5	-129.1	269.184	15.6195	3.78924e-05
15	-4.42526	NA	+	+	+	NA	NA	NA	NA	NA	NA	4	-130.275	269.194	15.6294	3.77068e-05
605	-4.19459	NA	NA	+	+	0.146221	NA	0.237311	NA	NA	0.0916353	6	-127.923	269.247	15.682	3.67267e-05
349	-4.19505	NA	NA	+	+	0.146162	NA	0.237258	NA	0.0916112	NA	6	-127.926	269.251	15.6866	3.6643e-05
101	-4.54604	NA	NA	+	NA	NA	0.0822919	0.239604	NA	NA	NA	4	-130.319	269.284	15.7191	3.60529e-05
151	-4.40404	NA	+	+	NA	0.133291	NA	NA	0.0119011	NA	NA	5	-129.152	269.287	15.722	3.6e-05
846	-4.43255	+	NA	+	+	NA	NA	0.235186	NA	0.859611	-0.738204	7	-126.695	269.288	15.7232	3.59791e-05
117	-4.44173	NA	NA	+	NA	0.125754	0.104066	0.219712	NA	NA	NA	5	-129.169	269.322	15.757	3.53746e-05
197	-4.57279	NA	NA	+	NA	NA	NA	0.254555	0.0816618	NA	NA	4	-130.367	269.378	15.8135	3.43904e-05
39	-4.4855	NA	+	+	NA	NA	0.0234613	NA	NA	NA	NA	4	-130.379	269.402	15.8375	3.39797e-05
966	-4.53843	+	NA	+	NA	NA	NA	0.238777	0.0625955	0.935372	-0.816759	7	-126.763	269.425	15.8601	3.35983e-05
1020	-3.61256	+	+	NA	+	0.17782	0.0787871	0.231962	0.0505454	-6.35297	6.48242	10	-122.749	269.426	15.8615	3.35753e-05
135	-4.49222	NA	+	+	NA	NA	NA	NA	0.0141437	NA	NA	4	-130.403	269.451	15.8863	3.31613e-05
548	-3.61227	+	+	NA	NA	NA	0.0588788	NA	NA	NA	0.148741	5	-129.274	269.531	15.9658	3.18678e-05
292	-3.61242	+	+	NA	NA	NA	0.0587029	NA	NA	0.148894	NA	5	-129.278	269.54	15.9754	3.1716e-05
589	-4.34419	NA	NA	+	+	NA	NA	0.254424	NA	NA	0.102092	5	-129.321	269.626	16.0616	3.03777e-05
333	-4.34447	NA	NA	+	+	NA	NA	0.254365	NA	0.102212	NA	5	-129.322	269.628	16.0636	3.03472e-05
581	-4.57404	NA	NA	+	NA	NA	NA	0.240086	NA	NA	0.0635476	4	-130.497	269.639	16.0738	3.01928e-05
325	-4.57417	NA	NA	+	NA	NA	NA	0.240059	NA	0.0636151	NA	4	-130.497	269.64	16.0749	3.01768e-05
262	-4.46171	+	NA	+	NA	NA	NA	NA	NA	0.0950474	NA	4	-130.516	269.676	16.1116	2.96273e-05
518	-4.46181	+	NA	+	NA	NA	NA	NA	NA	NA	0.0944045	4	-130.521	269.687	16.122	2.94747e-05
254	-4.33342	+	NA	+	+	0.156677	0.0833649	0.20791	0.0260699	NA	NA	8	-125.668	269.819	16.2546	2.75829e-05
543	-4.20143	NA	+	+	+	0.153813	NA	NA	NA	NA	0.0829409	6	-128.212	269.825	16.2601	2.75079e-05
287	-4.20182	NA	+	+	+	0.153792	NA	NA	NA	0.0826395	NA	6	-128.218	269.836	16.2708	2.73614e-05
644	-3.61399	+	+	NA	NA	NA	NA	NA	0.0282668	NA	0.151031	5	-129.433	269.849	16.2846	2.71722e-05
388	-3.61413	+	+	NA	NA	NA	NA	NA	0.0281666	0.151228	NA	5	-129.437	269.857	16.2924	2.70666e-05
602	-3.52987	+	NA	NA	+	0.206893	NA	0.190909	NA	NA	0.133365	6	-128.236	269.873	16.308	2.68562e-05
346	-3.53022	+	NA	NA	+	0.206817	NA	0.190691	NA	0.133449	NA	6	-128.24	269.88	16.3147	2.67664e-05
90	-3.53274	+	NA	NA	+	0.218686	NA	0.178662	NA	NA	NA	5	-129.45	269.884	16.3196	2.6701e-05
772	-3.61423	+	+	NA	NA	NA	NA	NA	NA	-1.28823	1.4311	5	-129.475	269.934	16.3696	2.60424e-05
125	-4.25101	NA	NA	+	+	0.15181	0.06051	0.227901	NA	NA	NA	6	-128.272	269.944	16.3794	2.59144e-05
213	-4.48787	NA	NA	+	NA	0.110945	NA	0.237703	0.0775193	NA	NA	5	-129.483	269.949	16.3843	2.58514e-05
982	-4.44823	+	NA	+	NA	0.129075	NA	0.215856	0.0535605	0.40947	-0.306231	8	-125.738	269.96	16.3948	2.57162e-05
524	-3.62268	+	+	NA	+	NA	NA	NA	NA	NA	0.145766	5	-129.489	269.961	16.3965	2.56944e-05
268	-3.62282	+	+	NA	+	NA	NA	NA	NA	0.145974	NA	5	-129.492	269.968	16.4035	2.5604e-05
286	-4.23042	+	NA	+	+	0.190153	NA	NA	NA	0.0889147	NA	6	-128.295	269.99	16.4252	2.53281e-05
1023	-4.2898	NA	+	+	+	0.107352	0.019096	0.280096	0.0603352	-4.52216	4.61981	10	-123.032	269.992	16.4275	2.5299e-05
542	-4.2302	+	NA	+	+	0.190256	NA	NA	NA	NA	0.0885121	6	-128.297	269.994	16.4297	2.52719e-05
91	-3.32699	NA	+	NA	+	0.195035	NA	0.230439	NA	NA	NA	5	-129.509	270.001	16.4366	2.51842e-05
221	-4.2563	NA	NA	+	+	0.145811	NA	0.238482	0.0441615	NA	NA	6	-128.352	270.105	16.5397	2.39192e-05
50	-3.66665	+	NA	NA	NA	0.241462	0.135347	NA	NA	NA	NA	4	-130.731	270.107	16.5419	2.38926e-05
188	-3.64023	+	+	NA	+	0.226264	0.0727992	NA	-0.00522103	NA	NA	7	-127.107	270.112	16.547	2.38319e-05
62	-4.27872	+	NA	+	+	0.197063	0.0939961	NA	NA	NA	NA	6	-128.357	270.114	16.5496	2.38013e-05
18	-3.67579	+	NA	NA	NA	0.235059	NA	NA	NA	NA	NA	3	-131.872	270.124	16.5594	2.36847e-05
236	-3.6451	+	+	NA	+	NA	0.0646604	0.23698	0.0426881	NA	NA	7	-127.113	270.125	16.5601	2.36758e-05
38	-4.46056	+	NA	+	NA	NA	0.0759868	NA	NA	NA	NA	4	-130.767	270.178	16.6136	2.30514e-05
603	-3.29942	NA	+	NA	+	0.183044	NA	0.237535	NA	NA	0.132646	6	-128.389	270.178	16.6137	2.30506e-05
347	-3.2997	NA	+	NA	+	0.183065	NA	0.237402	NA	0.132106	NA	6	-128.402	270.205	16.6397	2.27521e-05
182	-4.32729	+	NA	+	NA	0.192212	0.10435	NA	-0.00220657	NA	NA	6	-128.412	270.224	16.6596	2.25265e-05
36	-3.59335	+	+	NA	NA	NA	0.0521303	NA	NA	NA	NA	4	-130.845	270.335	16.7698	2.13191e-05
597	-4.49795	NA	NA	+	NA	0.107166	NA	0.223041	NA	NA	0.0495969	5	-129.696	270.375	16.8098	2.08975e-05
341	-4.49808	NA	NA	+	NA	0.107159	NA	0.223023	NA	0.0495908	NA	5	-129.696	270.376	16.8112	2.08822e-05
527	-4.35154	NA	+	+	+	NA	NA	NA	NA	NA	0.0938788	5	-129.699	270.382	16.8176	2.08155e-05
271	-4.35178	NA	+	+	+	NA	NA	NA	NA	0.0936985	NA	5	-129.705	270.393	16.8278	2.071e-05
83	-3.5162	NA	+	NA	NA	0.168774	NA	0.218176	NA	NA	NA	4	-130.874	270.393	16.8283	2.07052e-05
238	-4.50333	+	NA	+	+	NA	0.0735984	0.232853	0.0429271	NA	NA	7	-127.25	270.398	16.8331	2.06549e-05
948	-3.64458	+	+	NA	NA	0.217948	0.0833818	NA	0.0154549	-3.81561	3.92562	8	-126.028	270.539	16.9744	1.92465e-05
205	-4.42383	NA	NA	+	+	NA	NA	0.257318	0.0599026	NA	NA	5	-129.784	270.551	16.9866	1.91294e-05
828	-3.63581	+	+	NA	+	0.219568	0.081272	NA	NA	-3.74926	3.8571	8	-126.044	270.571	17.0058	1.89462e-05
790	-4.36169	+	NA	+	NA	0.175118	NA	NA	NA	2.08198	-1.99517	6	-128.594	270.588	17.023	1.87845e-05
562	-3.68519	+	NA	NA	NA	0.232979	0.141621	NA	NA	NA	0.11357	5	-129.815	270.614	17.0496	1.85363e-05
306	-3.68527	+	NA	NA	NA	0.232873	0.14139	NA	NA	0.113793	NA	5	-129.816	270.616	17.0516	1.8518e-05
12	-3.63081	+	+	NA	+	NA	NA	NA	NA	NA	NA	4	-130.986	270.617	17.0522	1.85123e-05
754	-3.69537	+	NA	NA	NA	0.192221	0.148044	0.196502	0.0630169	NA	0.140334	7	-127.368	270.635	17.0697	1.83507e-05
406	-4.35346	+	NA	+	NA	0.176338	NA	NA	0.0111778	0.0831561	NA	6	-128.619	270.638	17.0735	1.83159e-05
634	-3.58894	+	NA	NA	+	0.205753	0.126516	0.191687	NA	NA	0.137168	7	-127.372	270.642	17.0768	1.82855e-05
63	-4.25532	NA	+	+	+	0.159076	0.0267339	NA	NA	NA	NA	6	-128.621	270.643	17.0778	1.82766e-05
662	-4.35339	+	NA	+	NA	0.176414	NA	NA	0.0112052	NA	0.082694	6	-128.622	270.644	17.0791	1.82643e-05
498	-3.69539	+	NA	NA	NA	0.192202	0.14776	0.196268	0.0628489	0.140276	NA	7	-127.375	270.648	17.0827	1.82318e-05
766	-4.28309	+	NA	+	+	0.150104	0.0920146	0.220831	0.0407935	NA	0.118367	9	-124.747	270.653	17.0881	1.81831e-05
378	-3.58917	+	NA	NA	+	0.205698	0.126292	0.191463	NA	0.137108	NA	7	-127.378	270.654	17.0892	1.81728e-05
510	-4.28373	+	NA	+	+	0.150018	0.0918148	0.220701	0.0406753	0.118428	NA	9	-124.75	270.658	17.0934	1.81345e-05
132	-3.59577	+	+	NA	NA	NA	NA	NA	0.00434644	NA	NA	4	-131.018	270.681	17.1163	1.79279e-05
122	-3.58899	+	NA	NA	+	0.216853	0.121416	0.177881	NA	NA	NA	6	-128.641	270.682	17.1167	1.79244e-05
750	-4.43098	+	NA	+	+	NA	0.083656	0.245304	0.0576978	NA	0.131486	8	-126.108	270.699	17.134	1.777e-05
494	-4.43143	+	NA	+	+	NA	0.0834541	0.245158	0.0575785	0.131713	NA	8	-126.109	270.7	17.1355	1.77571e-05
109	-4.42284	NA	NA	+	+	NA	0.0494531	0.246309	NA	NA	NA	5	-129.863	270.709	17.1444	1.76775e-05
159	-4.25702	NA	+	+	+	0.157272	NA	NA	-0.00544533	NA	NA	6	-128.66	270.719	17.1544	1.75894e-05
274	-3.69495	+	NA	NA	NA	0.225407	NA	NA	NA	0.107776	NA	4	-131.039	270.723	17.1577	1.75606e-05
530	-3.69485	+	NA	NA	NA	0.225519	NA	NA	NA	NA	0.10732	4	-131.041	270.728	17.1633	1.75117e-05
210	-3.68142	+	NA	NA	NA	0.203295	NA	0.177809	0.0518073	NA	NA	5	-129.878	270.74	17.1747	1.74119e-05
613	-4.51808	NA	NA	+	NA	NA	0.0956265	0.24324	NA	NA	0.0791738	5	-129.882	270.748	17.1832	1.73384e-05
357	-4.51837	NA	NA	+	NA	NA	0.0954873	0.243202	NA	0.0791296	NA	5	-129.884	270.752	17.1872	1.73036e-05
242	-3.67149	+	NA	NA	NA	0.206573	0.13859	0.18121	0.0447959	NA	NA	6	-128.678	270.756	17.1908	1.72729e-05
700	-3.64111	+	+	NA	+	0.215125	0.0770942	NA	0.0130535	NA	0.120064	8	-126.148	270.779	17.214	1.70731e-05
229	-4.52548	NA	NA	+	NA	NA	0.0820522	0.254633	0.0801459	NA	NA	5	-129.903	270.79	17.2252	1.69781e-05
444	-3.64121	+	+	NA	+	0.215071	0.0769226	NA	0.0129162	0.119883	NA	8	-126.156	270.794	17.2294	1.69426e-05
775	-4.46834	NA	+	+	NA	NA	NA	NA	NA	-3.30604	3.37432	5	-129.91	270.804	17.2396	1.68564e-05
567	-4.35705	NA	+	+	NA	0.13632	0.0592419	NA	NA	NA	0.0661674	6	-128.703	270.806	17.2412	1.68426e-05
311	-4.35735	NA	+	+	NA	0.136328	0.0590983	NA	NA	0.0657511	NA	6	-128.708	270.816	17.2512	1.67586e-05
722	-3.70582	+	NA	NA	NA	0.189113	NA	0.190414	0.0689501	NA	0.131336	6	-128.708	270.816	17.2513	1.67582e-05
466	-3.70586	+	NA	NA	NA	0.189078	NA	0.190213	0.0688057	0.131531	NA	6	-128.71	270.819	17.2546	1.67301e-05
998	-4.48139	+	NA	+	NA	NA	0.095931	0.242768	0.062871	-0.248082	0.37537	8	-126.172	270.827	17.2617	1.66706e-05
709	-4.54625	NA	NA	+	NA	NA	NA	0.260047	0.0966645	NA	0.0796132	5	-129.924	270.831	17.266	1.66352e-05
453	-4.54643	NA	NA	+	NA	NA	NA	0.260004	0.0966089	0.0796844	NA	5	-129.925	270.833	17.2679	1.66192e-05
551	-4.45012	NA	+	+	NA	NA	0.0341857	NA	NA	NA	0.0808259	5	-129.932	270.847	17.2825	1.64985e-05
295	-4.45038	NA	+	+	NA	NA	0.0340524	NA	NA	0.0805383	NA	5	-129.937	270.858	17.2928	1.64134e-05
894	-4.27817	+	NA	+	+	0.155354	0.0921327	0.213783	NA	-1.0864	1.19681	9	-124.853	270.865	17.3001	1.63543e-05
647	-4.45505	NA	+	+	NA	NA	NA	NA	0.0309159	NA	0.08233	5	-129.95	270.883	17.3179	1.62091e-05
391	-4.45528	NA	+	+	NA	NA	NA	NA	0.0308029	0.0820663	NA	5	-129.955	270.893	17.3279	1.6128e-05
14	-4.4563	+	NA	+	+	NA	NA	NA	NA	NA	NA	4	-131.125	270.894	17.3296	1.61145e-05
960	-4.34246	+	+	+	+	0.164903	0.0435948	NA	-0.00734674	-3.06513	3.14534	10	-123.49	270.908	17.3434	1.60033e-05
134	-4.49509	+	NA	+	NA	NA	NA	NA	0.00567317	NA	NA	4	-131.164	270.974	17.409	1.54876e-05
791	-4.39001	NA	+	+	NA	0.128686	NA	NA	NA	-3.84298	3.89318	6	-128.787	270.974	17.4093	1.54848e-05
245	-4.42278	NA	NA	+	NA	0.123491	0.102194	0.234972	0.073723	NA	NA	6	-128.809	271.017	17.4525	1.5154e-05
1004	-3.63446	+	+	NA	+	NA	0.0772555	0.257505	0.0690981	-5.41344	5.57381	9	-124.931	271.019	17.4541	1.51417e-05
294	-4.41921	+	NA	+	NA	NA	0.0854567	NA	NA	0.102358	NA	5	-130.022	271.027	17.4625	1.50786e-05
550	-4.41917	+	NA	+	NA	NA	0.0856045	NA	NA	NA	0.10184	5	-130.025	271.034	17.4696	1.50247e-05
1014	-4.37557	+	NA	+	NA	0.140747	0.114547	0.217289	0.0516119	-1.14716	1.2581	9	-124.947	271.051	17.4862	1.4901e-05
158	-4.27454	+	NA	+	+	0.193379	NA	NA	-0.0116228	NA	NA	6	-128.841	271.083	17.5177	1.46681e-05
882	-3.69833	+	NA	NA	NA	0.198544	0.15486	0.185597	NA	-2.36321	2.48883	7	-127.616	271.13	17.5656	1.4321e-05
629	-4.42454	NA	NA	+	NA	0.120743	0.114404	0.223462	NA	NA	0.0661022	6	-128.867	271.135	17.5702	1.42883e-05
373	-4.42485	NA	NA	+	NA	0.120726	0.114257	0.223434	NA	0.0659504	NA	6	-128.87	271.14	17.575	1.42536e-05
878	-4.43506	+	NA	+	+	NA	0.0798222	0.235503	NA	0.0940981	0.0304402	8	-126.332	271.147	17.5826	1.42e-05
663	-4.38117	NA	+	+	NA	0.126665	NA	NA	0.0253535	NA	0.0645985	6	-128.877	271.154	17.5887	1.41561e-05
407	-4.38142	NA	+	+	NA	0.126695	NA	NA	0.0252252	0.0642207	NA	6	-128.881	271.162	17.5976	1.40934e-05
924	-3.6085	+	+	NA	+	0.216692	NA	NA	0.0115623	-3.13285	3.24272	8	-126.379	271.24	17.6756	1.35545e-05
637	-4.19269	NA	NA	+	+	0.14896	0.067155	0.235545	NA	NA	0.0957162	7	-127.673	271.245	17.6803	1.35225e-05
381	-4.19322	NA	NA	+	+	0.148896	0.0669954	0.235493	NA	0.0956106	NA	7	-127.677	271.252	17.6871	1.34769e-05
733	-4.19437	NA	NA	+	+	0.141108	NA	0.248314	0.0575569	NA	0.0995481	7	-127.713	271.325	17.7603	1.29925e-05
115	-3.51599	NA	+	NA	NA	0.174708	0.106063	0.219343	NA	NA	NA	5	-130.171	271.325	17.7603	1.29922e-05
477	-4.19488	NA	NA	+	+	0.141044	NA	0.248244	0.0574776	0.0995089	NA	7	-127.716	271.331	17.7659	1.29564e-05
944	-4.49542	+	+	+	+	NA	0.0276825	NA	0.00272134	-2.01312	2.10868	9	-125.098	271.354	17.7896	1.28035e-05
717	-4.34015	NA	NA	+	+	NA	NA	0.267047	0.0737775	NA	0.111351	6	-128.984	271.368	17.8027	1.27197e-05
461	-4.34048	NA	NA	+	+	NA	NA	0.266973	0.0737081	0.11146	NA	6	-128.985	271.371	17.8057	1.27008e-05
183	-4.37381	NA	+	+	NA	0.1415	0.0514802	NA	0.0136422	NA	NA	6	-128.987	271.373	17.8082	1.26847e-05
318	-4.23549	+	NA	+	+	0.195204	0.0990287	NA	NA	0.0929123	NA	7	-127.756	271.41	17.8451	1.24532e-05
574	-4.23519	+	NA	+	+	0.19531	0.0991945	NA	NA	NA	0.0926361	7	-127.756	271.411	17.8462	1.24462e-05
974	-4.42829	+	NA	+	+	NA	NA	0.244947	0.0534108	0.554726	-0.427621	8	-126.505	271.493	17.9277	1.19493e-05
850	-3.7096	+	NA	NA	NA	0.193696	NA	0.17452	NA	-0.171864	0.292833	6	-129.05	271.5	17.9351	1.19049e-05
47	-4.42559	NA	+	+	+	NA	0.00937925	NA	NA	NA	NA	5	-130.269	271.522	17.9571	1.17746e-05
143	-4.42465	NA	+	+	+	NA	NA	NA	0.00653963	NA	NA	5	-130.272	271.527	17.9623	1.17444e-05
595	-3.5245	NA	+	NA	NA	0.156389	NA	0.21999	NA	NA	0.0942206	5	-130.273	271.53	17.9655	1.17257e-05
339	-3.52449	NA	+	NA	NA	0.156477	NA	0.219924	NA	0.0936882	NA	5	-130.282	271.548	17.9833	1.16214e-05
211	-3.51839	NA	+	NA	NA	0.167648	NA	0.238008	0.0931946	NA	NA	5	-130.292	271.568	18.0028	1.15089e-05
990	-4.28016	+	NA	+	+	0.14747	NA	0.223436	0.0387646	-0.404979	0.516874	9	-125.207	271.572	18.0072	1.14835e-05
438	-4.29424	+	NA	+	NA	0.188661	0.112167	NA	0.0105279	0.0914485	NA	7	-127.839	271.576	18.0114	1.14598e-05
694	-4.29396	+	NA	+	NA	0.188753	0.112345	NA	0.0105897	NA	0.0911733	7	-127.84	271.577	18.0126	1.14528e-05
822	-4.30013	+	NA	+	NA	0.188667	0.11133	NA	NA	0.521813	-0.430917	7	-127.846	271.59	18.0248	1.13827e-05
621	-4.34594	NA	NA	+	+	NA	0.0563711	0.254107	NA	NA	0.105566	6	-129.135	271.67	18.1052	1.09346e-05
365	-4.34628	NA	NA	+	+	NA	0.056214	0.254048	NA	0.105616	NA	6	-129.137	271.674	18.1091	1.0913e-05
26	-3.56235	+	NA	NA	+	0.245865	NA	NA	NA	NA	NA	4	-131.521	271.687	18.1223	1.08414e-05
610	-3.67454	+	NA	NA	NA	NA	0.137688	0.212992	NA	NA	0.160158	5	-130.354	271.692	18.127	1.08156e-05
354	-3.67461	+	NA	NA	NA	NA	0.137397	0.212714	NA	0.160339	NA	5	-130.358	271.699	18.1342	1.0777e-05
167	-4.47963	NA	+	+	NA	NA	0.0244591	NA	0.0156924	NA	NA	5	-130.362	271.709	18.1437	1.07261e-05
861	-4.18942	NA	NA	+	+	0.147282	NA	0.237923	NA	-1.41553	1.50452	7	-127.906	271.711	18.1461	1.07129e-05
731	-3.32265	NA	+	NA	+	0.176487	NA	0.253018	0.0848351	NA	0.146366	7	-127.911	271.72	18.1548	1.06666e-05
475	-3.32291	NA	+	NA	+	0.176512	NA	0.252856	0.0846594	0.145808	NA	7	-127.925	271.749	18.1844	1.05099e-05
725	-4.47215	NA	NA	+	NA	0.104023	NA	0.243324	0.0902156	NA	0.0654503	6	-129.188	271.776	18.2112	1.037e-05
469	-4.47234	NA	NA	+	NA	0.104012	NA	0.243289	0.0901532	0.0654401	NA	6	-129.189	271.779	18.2137	1.0357e-05
676	-3.61031	+	+	NA	NA	NA	0.0604054	NA	0.0305498	NA	0.153962	6	-129.206	271.812	18.247	1.01859e-05
270	-4.39548	+	NA	+	+	NA	NA	NA	NA	0.0999495	NA	5	-130.416	271.817	18.2517	1.01621e-05
420	-3.61047	+	+	NA	NA	NA	0.0602152	NA	0.0304283	0.154096	NA	6	-129.211	271.822	18.2576	1.01324e-05
526	-4.39556	+	NA	+	+	NA	NA	NA	NA	NA	0.0993207	5	-130.422	271.827	18.2619	1.01102e-05
322	-3.68289	+	NA	NA	NA	NA	NA	0.201012	NA	0.151384	NA	4	-131.602	271.849	18.2842	9.99838e-06
578	-3.68278	+	NA	NA	NA	NA	NA	0.201253	NA	NA	0.150969	4	-131.603	271.852	18.2872	9.98346e-06
774	-4.46362	+	NA	+	NA	NA	NA	NA	NA	3.11554	-3.01216	5	-130.435	271.854	18.2892	9.9732e-06
219	-3.34672	NA	+	NA	+	0.191232	NA	0.242119	0.0637957	NA	NA	6	-129.235	271.87	18.3052	9.89402e-06
556	-3.64983	+	+	NA	+	NA	0.0662672	NA	NA	NA	0.146313	6	-129.239	271.879	18.3139	9.85077e-06
300	-3.6499	+	+	NA	+	NA	0.0660733	NA	NA	0.146458	NA	6	-129.244	271.889	18.3238	9.80233e-06
804	-3.61022	+	+	NA	NA	NA	0.060864	NA	NA	-1.76892	1.91307	6	-129.246	271.892	18.3276	9.78374e-06
730	-3.53987	+	NA	NA	+	0.202091	NA	0.201743	0.0535265	NA	0.140814	7	-128.029	271.957	18.3918	9.47468e-06
390	-4.45393	+	NA	+	NA	NA	NA	NA	0.0190821	0.0977053	NA	5	-130.49	271.964	18.3993	9.43919e-06
474	-3.54021	+	NA	NA	+	0.20202	NA	0.201491	0.0533925	0.140862	NA	7	-128.033	271.965	18.4003	9.43429e-06
741	-4.4862	NA	NA	+	NA	NA	0.0982659	0.262005	0.0976574	NA	0.0961424	6	-129.283	271.966	18.4016	9.42832e-06
485	-4.48658	NA	NA	+	NA	NA	0.0980981	0.261948	0.0975715	0.0960936	NA	6	-129.286	271.972	18.4072	9.40188e-06
837	-4.57326	NA	NA	+	NA	NA	NA	0.240261	NA	-0.444868	0.507515	5	-130.495	271.974	18.4088	9.39433e-06
646	-4.45403	+	NA	+	NA	NA	NA	NA	0.0190955	NA	0.097066	5	-130.495	271.974	18.4096	9.39078e-06
123	-3.35468	NA	+	NA	+	0.195002	0.0631519	0.228936	NA	NA	NA	6	-129.292	271.983	18.4182	9.35047e-06
845	-4.34313	NA	NA	+	+	NA	NA	0.254693	NA	-0.511136	0.612221	6	-129.319	272.038	18.4734	9.09568e-06
799	-4.19965	NA	+	+	+	0.155821	NA	NA	NA	-3.62065	3.69482	7	-128.096	272.091	18.526	8.85982e-06
218	-3.54018	+	NA	NA	+	0.215839	NA	0.186079	0.0364659	NA	NA	6	-129.354	272.108	18.5427	8.7862e-06
859	-3.29489	NA	+	NA	+	0.185784	NA	0.241841	NA	-5.71684	5.83879	7	-128.108	272.115	18.5497	8.75524e-06
253	-4.25612	NA	NA	+	+	0.147684	0.0633213	0.236465	0.0471783	NA	NA	7	-128.129	272.156	18.5914	8.57473e-06
282	-3.56281	+	NA	NA	+	0.237059	NA	NA	NA	0.114553	NA	5	-130.588	272.16	18.5956	8.55652e-06
538	-3.56254	+	NA	NA	+	0.237202	NA	NA	NA	NA	0.114185	5	-130.59	272.164	18.5987	8.54346e-06
635	-3.32946	NA	+	NA	+	0.183616	0.0684263	0.236799	NA	NA	0.135091	7	-128.136	272.17	18.6051	8.51602e-06
379	-3.32966	NA	+	NA	+	0.183639	0.0682558	0.236667	NA	0.134491	NA	7	-128.15	272.198	18.6336	8.39573e-06
575	-4.19927	NA	+	+	+	0.156475	0.0314008	NA	NA	NA	0.0844581	7	-128.157	272.213	18.6484	8.33359e-06
723	-3.52901	NA	+	NA	NA	0.15201	NA	0.244547	0.115544	NA	0.116601	6	-129.412	272.224	18.6594	8.28816e-06
319	-4.19969	NA	+	+	+	0.156442	0.0312679	NA	NA	0.084122	NA	7	-128.163	272.225	18.66	8.2855e-06
627	-3.52601	NA	+	NA	NA	0.162408	0.118086	0.222967	NA	NA	0.106811	6	-129.415	272.23	18.6656	8.2623e-06
900	-3.61247	+	+	NA	NA	NA	NA	NA	0.0288815	-1.37726	1.52473	6	-129.416	272.232	18.6673	8.25529e-06
467	-3.52901	NA	+	NA	NA	0.152099	NA	0.244439	0.115354	0.116065	NA	6	-129.423	272.247	18.6821	8.19471e-06
371	-3.52599	NA	+	NA	NA	0.162489	0.117876	0.222884	NA	0.106161	NA	6	-129.427	272.254	18.6891	8.16598e-06
652	-3.62515	+	+	NA	+	NA	NA	NA	0.028874	NA	0.15032	6	-129.43	272.26	18.6947	8.1432e-06
396	-3.6253	+	+	NA	+	NA	NA	NA	0.0287745	0.150516	NA	6	-129.434	272.267	18.7025	8.11155e-06
671	-4.19995	NA	+	+	+	0.153238	NA	NA	0.00851858	NA	0.0844151	7	-128.208	272.314	18.749	7.92506e-06
58	-3.61797	+	NA	NA	+	0.245882	0.124446	NA	NA	NA	NA	5	-130.67	272.325	18.7598	7.88241e-06
415	-4.20036	NA	+	+	+	0.153223	NA	NA	0.00839716	0.0840931	NA	7	-128.213	272.325	18.7599	7.88182e-06
858	-3.52615	+	NA	NA	+	0.207924	NA	0.193069	NA	-1.43886	1.56926	7	-128.219	272.337	18.7718	7.83528e-06
146	-3.67429	+	NA	NA	NA	0.234634	NA	NA	0.0170247	NA	NA	4	-131.849	272.344	18.7788	7.80776e-06
780	-3.62153	+	+	NA	+	NA	NA	NA	NA	-1.29317	1.4355	6	-129.474	272.348	18.7832	7.79046e-06
178	-3.66542	+	NA	NA	NA	0.240907	0.134863	NA	0.0124427	NA	NA	5	-130.719	272.421	18.8559	7.51259e-06
798	-4.23552	+	NA	+	+	0.188627	NA	NA	NA	1.50199	-1.40957	7	-128.278	272.454	18.8893	7.38791e-06
44	-3.65684	+	+	NA	+	NA	0.0650156	NA	NA	NA	NA	5	-130.739	272.462	18.897	7.35964e-06
414	-4.23043	+	NA	+	+	0.190157	NA	NA	-6.83264e-05	0.0889052	NA	7	-128.295	272.488	18.9235	7.26277e-06
670	-4.2302	+	NA	+	+	0.190258	NA	NA	-3.88078e-05	NA	0.0885067	7	-128.297	272.493	18.928	7.24665e-06
166	-4.45805	+	NA	+	NA	NA	0.0761422	NA	0.006961	NA	NA	5	-130.763	272.51	18.945	7.18502e-06
46	-4.46509	+	NA	+	+	NA	0.0770859	NA	NA	NA	NA	5	-130.766	272.516	18.9509	7.16404e-06
190	-4.27903	+	NA	+	+	0.197615	0.0935645	NA	-0.00771384	NA	NA	7	-128.353	272.604	19.0391	6.85494e-06
237	-4.42658	NA	NA	+	+	NA	0.0547683	0.256668	0.0638236	NA	NA	6	-129.608	272.616	19.0514	6.81299e-06
757	-4.39684	NA	NA	+	NA	0.116653	0.114724	0.242405	0.0889626	NA	0.0822428	7	-128.36	272.619	19.0542	6.80327e-06
501	-4.39725	NA	NA	+	NA	0.116628	0.114546	0.242356	0.0888636	0.0820775	NA	7	-128.364	272.626	19.061	6.78039e-06
783	-4.35506	NA	+	+	+	NA	NA	NA	NA	-2.95455	3.04078	6	-129.62	272.64	19.0756	6.73088e-06
243	-3.51754	NA	+	NA	NA	0.172466	0.103371	0.237321	0.0892011	NA	NA	6	-129.625	272.651	19.0859	6.69638e-06
164	-3.59283	+	+	NA	NA	NA	0.0524173	NA	0.00633775	NA	NA	5	-130.842	272.667	19.1024	6.64149e-06
21	-4.39792	NA	NA	+	NA	0.151067	NA	NA	NA	NA	NA	3	-133.151	272.683	19.1184	6.58857e-06
655	-4.34633	NA	+	+	+	NA	NA	NA	0.0222267	NA	0.0975249	6	-129.668	272.736	19.1716	6.4156e-06
399	-4.3466	NA	+	+	+	NA	NA	NA	0.0221195	0.0973304	NA	6	-129.674	272.747	19.1823	6.38124e-06
559	-4.35185	NA	+	+	+	NA	0.0140266	NA	NA	NA	0.0945483	6	-129.688	272.775	19.2105	6.29192e-06
853	-4.49611	NA	NA	+	NA	0.10747	NA	0.223264	NA	-0.835843	0.883748	6	-129.689	272.779	19.2142	6.28041e-06
587	-3.31744	NA	+	NA	+	NA	NA	0.256205	NA	NA	0.163869	5	-130.899	272.781	19.2165	6.27317e-06
303	-4.35209	NA	+	+	+	NA	0.0138973	NA	NA	0.0943494	NA	6	-129.693	272.786	19.2211	6.2587e-06
29	-4.18074	NA	NA	+	+	0.183602	NA	NA	NA	NA	NA	4	-132.071	272.786	19.2214	6.25763e-06
762	-3.5995	+	NA	NA	+	0.200055	0.127443	0.202312	0.0544361	NA	0.144878	8	-127.155	272.793	19.2286	6.23532e-06
506	-3.59971	+	NA	NA	+	0.200009	0.127203	0.202052	0.0542794	0.144778	NA	8	-127.163	272.808	19.2432	6.18991e-06
331	-3.31764	NA	+	NA	+	NA	NA	0.256032	NA	0.163521	NA	5	-130.913	272.809	19.2442	6.18664e-06
66	-3.65193	+	NA	NA	NA	NA	NA	0.193072	NA	NA	NA	3	-133.223	272.826	19.2612	6.13437e-06
570	-3.62012	+	NA	NA	+	0.238411	0.127461	NA	NA	NA	0.11644	6	-129.713	272.827	19.2619	6.13217e-06
314	-3.62028	+	NA	NA	+	0.238289	0.127247	NA	NA	0.116649	NA	6	-129.715	272.829	19.2644	6.12458e-06
402	-3.69282	+	NA	NA	NA	0.224171	NA	NA	0.0314209	0.112259	NA	5	-130.964	272.911	19.3461	5.87956e-06
690	-3.68299	+	NA	NA	NA	0.231337	0.140859	NA	0.0275763	NA	0.117668	6	-129.756	272.913	19.3477	5.8747e-06
434	-3.68308	+	NA	NA	NA	0.231231	0.140619	NA	0.0274916	0.117876	NA	6	-129.758	272.915	19.3504	5.86694e-06
658	-3.69272	+	NA	NA	NA	0.224287	NA	NA	0.0314743	NA	0.111815	5	-130.966	272.916	19.3512	5.86443e-06
98	-3.64426	+	NA	NA	NA	NA	0.125888	0.20189	NA	NA	NA	4	-132.141	272.927	19.3622	5.83242e-06
140	-3.63144	+	+	NA	+	NA	NA	NA	0.00672808	NA	NA	5	-130.983	272.949	19.3841	5.7687e-06
823	-4.35066	NA	+	+	NA	0.139044	0.0642463	NA	NA	-4.34969	4.40593	7	-128.538	272.975	19.4098	5.69517e-06
250	-3.59673	+	NA	NA	+	0.213427	0.121845	0.185112	0.0370208	NA	NA	7	-128.54	272.979	19.4141	5.68294e-06
786	-3.69596	+	NA	NA	NA	0.224186	NA	NA	NA	1.52562	-1.4143	5	-131.021	273.026	19.4609	5.55159e-06
818	-3.68482	+	NA	NA	NA	0.233432	0.142553	NA	NA	-0.463733	0.576115	6	-129.814	273.027	19.4624	5.54741e-06
67	-3.49231	NA	+	NA	NA	NA	NA	0.23981	NA	NA	NA	3	-133.328	273.037	19.4721	5.52036e-06
807	-4.44836	NA	+	+	NA	NA	0.0373364	NA	NA	-3.54869	3.62125	6	-129.819	273.037	19.4725	5.51945e-06
755	-3.52968	NA	+	NA	NA	0.156658	0.116841	0.245798	0.112682	NA	0.12874	7	-128.573	273.045	19.4804	5.49758e-06
579	-3.50515	NA	+	NA	NA	NA	NA	0.239427	NA	NA	0.126973	4	-132.212	273.068	19.5036	5.43414e-06
918	-4.35732	+	NA	+	NA	0.174903	NA	NA	0.009689	2.02036	-1.93223	7	-128.587	273.072	19.5076	5.42347e-06
499	-3.52966	NA	+	NA	NA	0.156743	0.116607	0.245674	0.112473	0.128081	NA	7	-128.588	273.074	19.5093	5.41877e-06
323	-3.50514	NA	+	NA	NA	NA	NA	0.239327	NA	0.126563	NA	4	-132.223	273.091	19.5264	5.37264e-06
1010	-3.69378	+	NA	NA	NA	0.193448	0.15329	0.200437	0.065416	-2.81075	2.9451	8	-127.304	273.092	19.5267	5.37186e-06
903	-4.45525	NA	+	+	NA	NA	NA	NA	0.0315918	-3.3372	3.41142	6	-129.848	273.097	19.532	5.35771e-06
890	-3.58465	+	NA	NA	+	0.207499	0.130769	0.195448	NA	-2.72137	2.85295	8	-127.312	273.106	19.5412	5.33313e-06
679	-4.43401	NA	+	+	NA	NA	0.0371388	NA	0.0340956	NA	0.0878103	6	-129.859	273.118	19.5527	5.30231e-06
869	-4.51398	NA	NA	+	NA	NA	0.0976127	0.243825	NA	-1.45501	1.53155	6	-129.864	273.128	19.5635	5.27386e-06
423	-4.43434	NA	+	+	NA	NA	0.0369872	NA	0.0339625	0.0875055	NA	6	-129.865	273.129	19.5642	5.27209e-06
191	-4.25546	NA	+	+	+	0.159242	0.0264077	NA	-0.00310873	NA	NA	7	-128.621	273.14	19.5748	5.24412e-06
738	-3.6696	+	NA	NA	NA	NA	0.137534	0.227803	0.082517	NA	0.171106	6	-129.87	273.141	19.576	5.24099e-06
482	-3.66966	+	NA	NA	NA	NA	0.137223	0.227485	0.082343	0.171235	NA	6	-129.876	273.151	19.5865	5.21354e-06
450	-3.6788	+	NA	NA	NA	NA	NA	0.217788	0.0848663	0.16208	NA	5	-131.105	273.195	19.6297	5.10219e-06
706	-3.67871	+	NA	NA	NA	NA	NA	0.218073	0.0850228	NA	0.161717	5	-131.106	273.195	19.6298	5.10187e-06
695	-4.34332	NA	+	+	NA	0.135961	0.0609984	NA	0.0286853	NA	0.0722468	7	-128.65	273.198	19.6328	5.09438e-06
586	-3.54534	+	NA	NA	+	NA	NA	0.214612	NA	NA	0.162486	5	-131.111	273.206	19.6412	5.0729e-06
330	-3.54567	+	NA	NA	+	NA	NA	0.214317	NA	0.162804	NA	5	-131.112	273.207	19.6418	5.07145e-06
439	-4.3437	NA	+	+	NA	0.135967	0.0608378	NA	0.0285339	0.0718047	NA	7	-128.655	273.209	19.6438	5.06622e-06
956	-3.63828	+	+	NA	+	0.218532	0.0822036	NA	0.0149675	-3.81223	3.9225	9	-126.027	273.212	19.6476	5.05665e-06
142	-4.45611	+	NA	+	+	NA	NA	NA	0.00199063	NA	NA	5	-131.124	273.232	19.6675	5.00669e-06
965	-4.54508	NA	NA	+	NA	NA	NA	0.260356	0.096978	-0.653965	0.732242	6	-129.92	273.24	19.6749	4.98808e-06
978	-3.70547	+	NA	NA	NA	0.189367	NA	0.191421	0.0696394	-0.692949	0.822718	7	-128.704	273.306	19.7415	4.82489e-06
765	-4.1926	NA	NA	+	+	0.143228	0.0714378	0.246915	0.0614916	NA	0.104472	8	-127.433	273.349	19.7844	4.72231e-06
707	-3.50977	NA	+	NA	NA	NA	NA	0.263097	0.128124	NA	0.149726	5	-131.186	273.356	19.7909	4.70719e-06
509	-4.19319	NA	NA	+	+	0.143161	0.0712573	0.246844	0.0613896	0.104343	NA	8	-127.437	273.357	19.7926	4.70306e-06
1006	-4.43011	+	NA	+	+	NA	0.0840652	0.245596	0.0579315	-0.27141	0.402326	9	-126.107	273.373	19.8079	4.66716e-06
806	-4.42229	+	NA	+	NA	NA	0.0821545	NA	NA	2.09154	-1.98399	6	-129.988	273.376	19.8112	4.65965e-06
422	-4.40985	+	NA	+	NA	NA	0.0862639	NA	0.0214893	0.105482	NA	6	-129.989	273.378	19.8132	4.65482e-06
451	-3.50977	NA	+	NA	NA	NA	NA	0.262957	0.127947	0.149331	NA	5	-131.2	273.383	19.8181	4.64357e-06
919	-4.37868	NA	+	+	NA	0.128391	NA	NA	0.0263307	-3.88124	3.9366	7	-128.743	273.384	19.8197	4.63987e-06
678	-4.40978	+	NA	+	NA	NA	0.0864202	NA	0.0215327	NA	0.104974	6	-129.992	273.385	19.8202	4.6387e-06
1022	-4.27659	+	NA	+	+	0.151242	0.0941761	0.222094	0.0418855	-1.35884	1.47446	10	-124.733	273.394	19.8293	4.61763e-06
749	-4.34155	NA	NA	+	+	NA	0.0636851	0.267041	0.0787436	NA	0.115943	7	-128.75	273.399	19.8343	4.60594e-06
493	-4.34194	NA	NA	+	+	NA	0.0635053	0.266965	0.0786499	0.115972	NA	7	-128.753	273.405	19.8398	4.59348e-06
851	-3.52177	NA	+	NA	NA	0.157294	NA	0.223583	NA	-5.50458	5.58822	6	-130.011	273.422	19.8574	4.55311e-06
302	-4.40501	+	NA	+	+	NA	0.0822198	NA	NA	0.103249	NA	6	-130.017	273.434	19.8688	4.52717e-06
558	-4.40503	+	NA	+	+	NA	0.0823822	NA	NA	NA	0.102725	6	-130.02	273.441	19.8761	4.51077e-06
53	-4.33949	NA	NA	+	NA	0.166233	0.107025	NA	NA	NA	NA	4	-132.406	273.458	19.893	4.4727e-06
885	-4.41673	NA	NA	+	NA	0.122079	0.117906	0.223934	NA	-2.19237	2.25448	7	-128.828	273.553	19.9886	4.26402e-06
5	-4.49703	NA	NA	+	NA	NA	NA	NA	NA	NA	NA	2	-134.713	273.613	20.0483	4.13867e-06
987	-3.31796	NA	+	NA	+	0.179533	NA	0.257511	0.0870689	-5.88464	6.01979	8	-127.613	273.709	20.1444	3.94451e-06
763	-3.35562	NA	+	NA	+	0.176185	0.0725065	0.252296	0.0872635	NA	0.149229	8	-127.628	273.739	20.1746	3.88545e-06
893	-4.185	NA	NA	+	+	0.150603	0.0702405	0.236249	NA	-2.07386	2.16583	8	-127.637	273.758	20.1929	3.84993e-06
715	-3.34176	NA	+	NA	+	NA	NA	0.272306	0.105782	NA	0.178959	6	-130.182	273.764	20.1987	3.83877e-06
507	-3.35579	NA	+	NA	+	0.176216	0.0723136	0.252134	0.0870725	0.148606	NA	8	-127.645	273.772	20.207	3.82299e-06
459	-3.34195	NA	+	NA	+	NA	NA	0.27211	0.105617	0.178606	NA	6	-130.197	273.795	20.23	3.77914e-06
973	-4.33866	NA	NA	+	+	NA	NA	0.267459	0.0741294	-0.707438	0.81739	7	-128.979	273.857	20.2923	3.66333e-06
989	-4.18848	NA	NA	+	+	0.142339	NA	0.249115	0.0583423	-1.59646	1.69302	8	-127.692	273.866	20.3013	3.64681e-06
618	-3.60756	+	NA	NA	+	NA	0.122646	0.218395	NA	NA	0.165102	6	-130.246	273.893	20.3278	3.5988e-06
251	-3.37672	NA	+	NA	+	0.190545	0.0661318	0.240634	0.0659959	NA	NA	7	-128.998	273.894	20.3296	3.59571e-06
75	-3.35755	NA	+	NA	+	NA	NA	0.24999	NA	NA	NA	4	-132.626	273.897	20.3319	3.59147e-06
362	-3.60772	+	NA	NA	+	NA	0.122377	0.218095	NA	0.165268	NA	6	-130.25	273.9	20.3356	3.58489e-06
175	-4.4249	NA	+	+	+	NA	0.0104056	NA	0.00781257	NA	NA	6	-130.265	273.931	20.3658	3.53119e-06
611	-3.5062	NA	+	NA	NA	NA	0.103917	0.245545	NA	NA	0.138434	5	-131.501	273.985	20.4206	3.43563e-06
446	-4.2349	+	NA	+	+	0.19487	0.0993116	NA	0.00445896	0.0935537	NA	8	-127.754	273.991	20.4266	3.42533e-06
702	-4.23459	+	NA	+	+	0.194972	0.0994828	NA	0.00451983	NA	0.0932874	8	-127.755	273.993	20.4277	3.42355e-06
830	-4.2366	+	NA	+	+	0.194847	0.0984549	NA	NA	0.410239	-0.316549	8	-127.755	273.993	20.4279	3.42322e-06
195	-3.49418	NA	+	NA	NA	NA	NA	0.258338	0.100569	NA	NA	4	-132.678	274	20.4355	3.41021e-06
883	-3.52283	NA	+	NA	NA	0.164102	0.125537	0.226898	NA	-6.54231	6.63722	7	-129.054	274.006	20.441	3.4009e-06
355	-3.50618	NA	+	NA	NA	NA	0.103696	0.245425	NA	0.137921	NA	5	-131.515	274.014	20.4489	3.38736e-06
154	-3.56344	+	NA	NA	+	0.245552	NA	NA	0.00519228	NA	NA	5	-131.519	274.021	20.4566	3.37438e-06
866	-3.67374	+	NA	NA	NA	NA	0.139894	0.215095	NA	-1.26284	1.42025	6	-130.341	274.082	20.5169	3.27415e-06
782	-4.40004	+	NA	+	+	NA	NA	NA	NA	2.93998	-2.83255	6	-130.345	274.09	20.5256	3.25996e-06
891	-3.328	NA	+	NA	+	0.186473	0.075156	0.24101	NA	-6.22621	6.34981	8	-127.807	274.097	20.5324	3.24889e-06
877	-4.34381	NA	NA	+	+	NA	0.0578274	0.254597	NA	-1.03917	1.14276	7	-129.126	274.15	20.5849	3.1647e-06
950	-4.2954	+	NA	+	NA	0.188306	0.111447	NA	0.0102521	0.453556	-0.361232	8	-127.838	274.158	20.5937	3.1509e-06
979	-3.52628	NA	+	NA	NA	0.153309	NA	0.248309	0.117607	-5.64216	5.74756	7	-129.137	274.172	20.6076	3.12899e-06
834	-3.68317	+	NA	NA	NA	NA	NA	0.200213	NA	0.645645	-0.49316	5	-131.6	274.183	20.6184	3.11215e-06
398	-4.39278	+	NA	+	+	NA	NA	NA	0.014301	0.101737	NA	6	-130.402	274.205	20.6398	3.07904e-06
654	-4.39286	+	NA	+	+	NA	NA	NA	0.0143178	NA	0.101112	6	-130.407	274.215	20.65	3.06338e-06
684	-3.65393	+	+	NA	+	NA	0.0691941	NA	0.0333709	NA	0.151565	7	-129.16	274.219	20.6538	3.05757e-06
428	-3.65398	+	+	NA	+	NA	0.0689805	NA	0.0332428	0.15169	NA	7	-129.166	274.23	20.6648	3.04085e-06
902	-4.45644	+	NA	+	NA	NA	NA	NA	0.0170497	3.02556	-2.92001	6	-130.415	274.23	20.6648	3.04081e-06
99	-3.49187	NA	+	NA	NA	NA	0.0885067	0.2437	NA	NA	NA	4	-132.799	274.242	20.6775	3.02156e-06
932	-3.6081	+	+	NA	NA	NA	0.062596	NA	0.0315151	-1.88513	2.03432	7	-129.175	274.248	20.6832	3.01293e-06
981	-4.46967	NA	NA	+	NA	0.10449	NA	0.243722	0.090786	-1.08462	1.14786	7	-129.178	274.254	20.6893	3.0037e-06
739	-3.51031	NA	+	NA	NA	NA	0.106247	0.267507	0.127874	NA	0.161459	6	-130.45	274.3	20.735	2.93589e-06
812	-3.64932	+	+	NA	+	NA	0.0687632	NA	NA	-1.87318	2.01447	7	-129.209	274.316	20.7514	2.91198e-06
483	-3.51031	NA	+	NA	NA	NA	0.106004	0.267352	0.127681	0.160957	NA	6	-130.467	274.333	20.7684	2.88724e-06
541	-4.13149	NA	NA	+	+	0.182208	NA	NA	NA	NA	0.072473	5	-131.713	274.41	20.845	2.77884e-06
285	-4.13166	NA	NA	+	+	0.182144	NA	NA	NA	0.0725688	NA	5	-131.714	274.411	20.8462	2.77711e-06
997	-4.48138	NA	NA	+	NA	NA	0.100532	0.262753	0.0984346	-1.6722	1.76528	7	-129.259	274.417	20.8523	2.76867e-06
89	-3.32437	NA	NA	NA	+	0.216157	NA	0.205522	NA	NA	NA	4	-132.89	274.425	20.8597	2.75841e-06
19	-3.49773	NA	+	NA	NA	0.201291	NA	NA	NA	NA	NA	3	-134.035	274.45	20.8853	2.72335e-06
986	-3.53566	+	NA	NA	+	0.203314	NA	0.204564	0.0548234	-1.75226	1.88953	8	-128.004	274.49	20.925	2.6698e-06
194	-3.6476	+	NA	NA	NA	NA	NA	0.206167	0.0655816	NA	NA	4	-132.925	274.494	20.9294	2.6639e-06
410	-3.56671	+	NA	NA	+	0.235657	NA	NA	0.0194516	0.117217	NA	6	-130.56	274.52	20.9548	2.63039e-06
666	-3.56644	+	NA	NA	+	0.235802	NA	NA	0.0194995	NA	0.116856	6	-130.561	274.522	20.9576	2.62671e-06
61	-4.18309	NA	NA	+	+	0.187518	0.0722368	NA	NA	NA	NA	5	-131.773	274.53	20.9647	2.6174e-06
831	-4.19683	NA	+	+	+	0.159024	0.0364234	NA	NA	-3.91611	3.99128	8	-128.024	274.53	20.9651	2.61684e-06
74	-3.55346	+	NA	NA	+	NA	NA	0.201785	NA	NA	NA	4	-132.948	274.541	20.9766	2.6018e-06
794	-3.56448	+	NA	NA	+	0.236232	NA	NA	NA	0.820515	-0.704312	6	-130.584	274.568	21.0033	2.56728e-06
927	-4.19794	NA	+	+	+	0.155201	NA	NA	0.00997119	-3.64792	3.72371	8	-128.09	274.662	21.0977	2.44902e-06
533	-4.38651	NA	NA	+	NA	0.147734	NA	NA	NA	NA	0.0401442	4	-133.034	274.714	21.1489	2.38706e-06
277	-4.38656	NA	NA	+	NA	0.147713	NA	NA	NA	0.0402057	NA	4	-133.034	274.714	21.1492	2.38665e-06
226	-3.63949	+	NA	NA	NA	NA	0.124916	0.213062	0.0620998	NA	NA	5	-131.866	274.715	21.1501	2.38564e-06
908	-3.62394	+	+	NA	+	NA	NA	NA	0.0295057	-1.38569	1.53239	7	-129.413	274.724	21.1589	2.37519e-06
27	-3.33701	NA	+	NA	+	0.225797	NA	NA	NA	NA	NA	4	-133.042	274.729	21.1638	2.36938e-06
186	-3.61965	+	NA	NA	+	0.245306	0.124683	NA	0.00767001	NA	NA	6	-130.666	274.732	21.1671	2.36544e-06
619	-3.34716	NA	+	NA	+	NA	0.0626063	0.257263	NA	NA	0.165242	6	-130.673	274.746	21.1808	2.34925e-06
363	-3.34727	NA	+	NA	+	NA	0.0624124	0.257091	NA	0.164833	NA	6	-130.688	274.776	21.2113	2.31377e-06
703	-4.19724	NA	+	+	+	0.155757	0.0326887	NA	0.0115922	NA	0.0865157	8	-128.149	274.78	21.2156	2.30878e-06
447	-4.19769	NA	+	+	+	0.155731	0.0325373	NA	0.0114504	0.0861538	NA	8	-128.155	274.792	21.2276	2.29498e-06
843	-3.31676	NA	+	NA	+	NA	NA	0.260751	NA	-4.74249	4.89695	6	-130.699	274.799	21.2338	2.28781e-06
601	-3.29913	NA	NA	NA	+	0.206549	NA	0.214775	NA	NA	0.122063	5	-131.908	274.801	21.2357	2.28568e-06
345	-3.29934	NA	NA	NA	+	0.206508	NA	0.214619	NA	0.121844	NA	5	-131.915	274.814	21.2491	2.27043e-06
149	-4.38741	NA	NA	+	NA	0.151209	NA	NA	0.027836	NA	NA	4	-133.099	274.844	21.2789	2.23682e-06
714	-3.55645	+	NA	NA	+	NA	NA	0.22724	0.0747848	NA	0.171195	6	-130.724	274.849	21.2837	2.23143e-06
458	-3.55677	+	NA	NA	+	NA	NA	0.226912	0.0746411	0.171476	NA	6	-130.726	274.852	21.2867	2.22812e-06
13	-4.3667	NA	NA	+	+	NA	NA	NA	NA	NA	NA	3	-134.236	274.853	21.2886	2.226e-06
172	-3.65835	+	+	NA	+	NA	0.0660563	NA	0.0114452	NA	NA	6	-130.73	274.859	21.2947	2.21929e-06
1011	-3.52649	NA	+	NA	NA	0.158866	0.124514	0.249786	0.11496	-6.67783	6.79399	8	-128.197	274.877	21.3122	2.19992e-06
174	-4.46443	+	NA	+	+	NA	0.0777672	NA	0.00766599	NA	NA	6	-130.762	274.924	21.3591	2.14897e-06
835	-3.50282	NA	+	NA	NA	NA	NA	0.243986	NA	-5.03811	5.15522	5	-131.986	274.956	21.3912	2.11473e-06
37	-4.46008	NA	NA	+	NA	NA	0.0770087	NA	NA	NA	NA	3	-134.29	274.962	21.397	2.10861e-06
926	-4.23568	+	NA	+	+	0.188685	NA	NA	-0.000942164	1.50683	-1.41453	8	-128.278	275.039	21.4737	2.02928e-06
911	-4.34975	NA	+	+	+	NA	NA	NA	0.0232851	-3.00421	3.09405	7	-129.586	275.071	21.5061	1.99669e-06
815	-4.35556	NA	+	+	+	NA	0.0176602	NA	NA	-3.09267	3.17935	7	-129.602	275.102	21.5372	1.96586e-06
1013	-4.38785	NA	NA	+	NA	0.118302	0.118617	0.243096	0.0901535	-2.43889	2.51665	8	-128.311	275.105	21.54	1.96308e-06
258	-3.65666	+	NA	NA	NA	NA	NA	NA	NA	0.137766	NA	3	-134.362	275.105	21.5402	1.96292e-06
514	-3.65645	+	NA	NA	NA	NA	NA	NA	NA	NA	0.137027	3	-134.37	275.121	21.556	1.94742e-06
157	-4.18071	NA	NA	+	+	0.183554	NA	NA	0.000742945	NA	NA	5	-132.071	275.125	21.5598	1.94374e-06
687	-4.34622	NA	+	+	+	NA	0.0173715	NA	0.0244311	NA	0.0987048	7	-129.651	275.199	21.6345	1.87248e-06
431	-4.3465	NA	+	+	+	NA	0.0172198	NA	0.0243017	0.0984846	NA	7	-129.656	275.211	21.6459	1.86189e-06
106	-3.61339	+	NA	NA	+	NA	0.118561	0.204117	NA	NA	NA	5	-132.116	275.216	21.6512	1.85694e-06
539	-3.31521	NA	+	NA	+	0.215119	NA	NA	NA	NA	0.118542	5	-132.118	275.22	21.6547	1.85363e-06
283	-3.31537	NA	+	NA	+	0.215082	NA	NA	NA	0.11822	NA	5	-132.127	275.237	21.6721	1.83758e-06
698	-3.62481	+	NA	NA	+	0.236496	0.128225	NA	0.0221653	NA	0.119526	7	-129.676	275.25	21.6853	1.82552e-06
442	-3.62495	+	NA	NA	+	0.236375	0.128	NA	0.0220846	0.119722	NA	7	-129.677	275.253	21.6883	1.8228e-06
227	-3.49333	NA	+	NA	NA	NA	0.0887481	0.26062	0.0994052	NA	NA	5	-132.148	275.28	21.7155	1.7982e-06
914	-3.69371	+	NA	NA	NA	0.22308	NA	NA	0.0305729	1.36141	-1.24609	6	-130.95	275.3	21.7351	1.78065e-06
963	-3.50735	NA	+	NA	NA	NA	NA	0.267594	0.129758	-5.09973	5.23919	6	-130.955	275.31	21.7455	1.77135e-06
1018	-3.59529	+	NA	NA	+	0.201925	0.132273	0.206822	0.0567074	-3.0568	3.19553	9	-127.08	275.317	21.7524	1.76533e-06
826	-3.61935	+	NA	NA	+	0.239047	0.128512	NA	NA	-0.575205	0.69021	7	-129.711	275.32	21.7547	1.76327e-06
51	-3.4981	NA	+	NA	NA	0.209972	0.105517	NA	NA	NA	NA	4	-133.343	275.331	21.7666	1.75277e-06
261	-4.47549	NA	NA	+	NA	NA	NA	NA	NA	0.056228	NA	3	-134.482	275.345	21.7803	1.74083e-06
517	-4.4755	NA	NA	+	NA	NA	NA	NA	NA	NA	0.0560373	3	-134.483	275.346	21.7813	1.73996e-06
203	-3.37909	NA	+	NA	+	NA	NA	0.262629	0.0823809	NA	NA	5	-132.191	275.366	21.8016	1.72236e-06
935	-4.43205	NA	+	+	NA	NA	0.040442	NA	0.0351357	-3.6045	3.68397	7	-129.742	275.382	21.8173	1.70892e-06
565	-4.32096	NA	NA	+	NA	0.163366	0.11452	NA	NA	NA	0.0542993	5	-132.199	275.382	21.8176	1.70868e-06
309	-4.32116	NA	NA	+	NA	0.163333	0.114396	NA	NA	0.0542066	NA	5	-132.201	275.386	21.8207	1.706e-06
946	-3.68249	+	NA	NA	NA	0.231936	0.142089	NA	0.0279558	-0.613516	0.729647	7	-129.753	275.405	21.8397	1.68986e-06
951	-4.33641	NA	+	+	NA	0.138818	0.0662086	NA	0.0301636	-4.41342	4.47572	8	-128.48	275.442	21.8777	1.65813e-06
290	-3.64804	+	NA	NA	NA	NA	0.119467	NA	NA	0.142829	NA	4	-133.408	275.462	21.8968	1.64235e-06
546	-3.64786	+	NA	NA	NA	NA	0.119711	NA	NA	NA	0.142277	4	-133.412	275.47	21.905	1.63563e-06
113	-3.55735	NA	NA	NA	NA	0.192616	0.156131	0.192767	NA	NA	NA	4	-133.415	275.475	21.9101	1.63149e-06
746	-3.62074	+	NA	NA	+	NA	0.126485	0.230836	0.0784774	NA	0.174392	7	-129.814	275.527	21.9618	1.58982e-06
490	-3.62088	+	NA	NA	+	NA	0.126194	0.230505	0.0783086	0.174513	NA	7	-129.82	275.537	21.9726	1.58123e-06
121	-3.37169	NA	NA	NA	+	0.214926	0.104782	0.205035	NA	NA	NA	5	-132.285	275.554	21.9893	1.56813e-06
994	-3.66855	+	NA	NA	NA	NA	0.140553	0.230868	0.0839977	-1.7585	1.92587	7	-129.845	275.588	22.0227	1.5421e-06
531	-3.50511	NA	+	NA	NA	0.189193	NA	NA	NA	NA	0.0900778	4	-133.477	275.6	22.0352	1.53254e-06
962	-3.67877	+	NA	NA	NA	NA	NA	0.217891	0.0849235	0.103426	0.0585271	6	-131.105	275.611	22.046	1.52425e-06
275	-3.50512	NA	+	NA	NA	0.189223	NA	NA	NA	0.0897066	NA	4	-133.484	275.614	22.0487	1.52222e-06
842	-3.5453	+	NA	NA	+	NA	NA	0.21465	NA	-0.0205872	0.18303	6	-131.111	275.622	22.0576	1.51546e-06
133	-4.48654	NA	NA	+	NA	NA	NA	NA	0.0309967	NA	NA	3	-134.65	275.682	22.1171	1.47107e-06
181	-4.32835	NA	NA	+	NA	0.166007	0.107336	NA	0.0284795	NA	NA	5	-132.351	275.685	22.1205	1.46855e-06
747	-3.37673	NA	+	NA	+	NA	0.0709654	0.273386	0.109923	NA	0.180929	7	-129.897	275.691	22.1265	1.46415e-06
1019	-3.3543	NA	+	NA	+	0.179328	0.0795842	0.256679	0.0899625	-6.42768	6.56481	9	-127.279	275.715	22.1504	1.44675e-06
2	-3.63222	+	NA	NA	NA	NA	NA	NA	NA	NA	NA	2	-135.765	275.718	22.1528	1.44504e-06
491	-3.37681	NA	+	NA	+	NA	0.0707462	0.273192	0.109739	0.180506	NA	7	-129.914	275.726	22.1611	1.43902e-06
867	-3.50348	NA	+	NA	NA	NA	0.109784	0.250765	NA	-5.86872	5.99636	6	-131.201	275.802	22.2367	1.38563e-06
934	-4.41323	+	NA	+	NA	NA	0.0831008	NA	0.0200993	1.97368	-1.86348	7	-129.959	275.817	22.2519	1.37513e-06
107	-3.38583	NA	+	NA	+	NA	0.0594341	0.25025	NA	NA	NA	5	-132.419	275.821	22.256	1.37236e-06
971	-3.34083	NA	+	NA	+	NA	NA	0.276922	0.107731	-4.89229	5.06138	7	-129.97	275.837	22.2725	1.36108e-06
814	-4.40779	+	NA	+	+	NA	0.0788821	NA	NA	2.09569	-1.98724	7	-129.983	275.864	22.2991	1.34309e-06
430	-4.40125	+	NA	+	+	NA	0.0842027	NA	0.0206821	0.105932	NA	7	-129.987	275.873	22.3077	1.33734e-06
686	-4.40126	+	NA	+	+	NA	0.0843757	NA	0.0207322	NA	0.105419	7	-129.991	275.88	22.3147	1.33266e-06
633	-3.34869	NA	NA	NA	+	0.206104	0.109844	0.215265	NA	NA	0.125987	6	-131.251	275.903	22.3378	1.31736e-06
377	-3.34882	NA	NA	NA	+	0.206075	0.109641	0.215108	NA	0.125644	NA	6	-131.26	275.92	22.3556	1.30565e-06
1021	-4.18396	NA	NA	+	+	0.145084	0.0749309	0.247854	0.0627842	-2.30436	2.4047	9	-127.389	275.936	22.3711	1.2956e-06
1005	-4.33881	NA	NA	+	+	NA	0.065558	0.267723	0.0795203	-1.30674	1.42019	8	-128.736	275.954	22.3895	1.28371e-06
573	-4.13257	NA	NA	+	+	0.186726	0.0767473	NA	NA	NA	0.0762286	6	-131.381	276.163	22.598	1.15664e-06
317	-4.13282	NA	NA	+	+	0.186655	0.0766012	NA	NA	0.0762185	NA	6	-131.383	276.166	22.6016	1.15458e-06
34	-3.62501	+	NA	NA	NA	NA	0.112454	NA	NA	NA	NA	3	-134.895	276.17	22.6051	1.15252e-06
217	-3.34494	NA	NA	NA	+	0.211752	NA	0.218036	0.0656166	NA	NA	5	-132.599	276.181	22.6166	1.14593e-06
995	-3.50746	NA	+	NA	NA	NA	0.112113	0.272507	0.129692	-5.9296	6.07979	7	-130.143	276.185	22.6203	1.14379e-06
269	-4.30093	NA	NA	+	+	NA	NA	NA	NA	0.082432	NA	4	-133.775	276.194	22.6296	1.1385e-06
525	-4.30103	NA	NA	+	+	NA	NA	NA	NA	NA	0.0821459	4	-133.776	276.196	22.6316	1.13735e-06
729	-3.32245	NA	NA	NA	+	0.199965	NA	0.230855	0.0830464	NA	0.133811	6	-131.447	276.295	22.7298	1.08286e-06
473	-3.32266	NA	NA	NA	+	0.199919	NA	0.230672	0.082935	0.133585	NA	6	-131.455	276.31	22.7453	1.07452e-06
563	-3.50668	NA	+	NA	NA	0.198804	0.114256	NA	NA	NA	0.0992831	5	-132.677	276.338	22.7731	1.05968e-06
81	-3.56283	NA	NA	NA	NA	0.185389	NA	0.185976	NA	NA	NA	3	-134.987	276.355	22.7904	1.05054e-06
307	-3.50668	NA	+	NA	NA	0.198823	0.114069	NA	NA	0.0987923	NA	5	-132.686	276.356	22.7913	1.05006e-06
874	-3.6064	+	NA	NA	+	NA	0.12477	0.220664	NA	-1.32125	1.48358	7	-130.232	276.362	22.7969	1.04713e-06
147	-3.49768	NA	+	NA	NA	0.201323	NA	NA	0.0466803	NA	NA	4	-133.883	276.412	22.8472	1.02116e-06
202	-3.56306	+	NA	NA	+	NA	NA	0.211503	0.0568732	NA	NA	5	-132.726	276.435	22.87	1.00957e-06
59	-3.36743	NA	+	NA	+	0.227316	0.0721628	NA	NA	NA	NA	5	-132.756	276.495	22.9306	9.79439e-07
241	-3.55834	NA	NA	NA	NA	0.189003	0.152274	0.212942	0.0957954	NA	NA	5	-132.785	276.553	22.988	9.51742e-07
910	-4.3975	+	NA	+	+	NA	NA	NA	0.0125675	2.88067	-2.77179	7	-130.334	276.567	23.0019	9.45121e-07
549	-4.43036	NA	NA	+	NA	NA	0.0865916	NA	NA	NA	0.0679505	4	-133.962	276.57	23.005	9.43651e-07
293	-4.43046	NA	NA	+	NA	NA	0.0864822	NA	NA	0.0680371	NA	4	-133.963	276.571	23.0062	9.43104e-07
625	-3.56783	NA	NA	NA	NA	0.183115	0.16761	0.198051	NA	NA	0.0950351	5	-132.798	276.579	23.0142	9.39358e-07
369	-3.56779	NA	NA	NA	NA	0.183142	0.167393	0.197948	NA	0.0946545	NA	5	-132.805	276.593	23.028	9.32875e-07
958	-4.23595	+	NA	+	+	0.194558	0.0987724	NA	0.00425046	0.384104	-0.289866	9	-127.754	276.665	23.1004	8.99716e-07
940	-3.65348	+	+	NA	+	NA	0.0720066	NA	0.0345184	-2.01368	2.15996	8	-129.125	276.733	23.1679	8.6987e-07
45	-4.37243	NA	NA	+	+	NA	0.0545057	NA	NA	NA	NA	4	-134.053	276.751	23.1859	8.62071e-07
875	-3.34969	NA	+	NA	+	NA	0.0685128	0.262032	NA	-5.24179	5.39669	7	-130.433	276.764	23.199	8.56446e-07
669	-4.1297	NA	NA	+	+	0.181467	NA	NA	0.0111342	NA	0.0740454	6	-131.705	276.81	23.2451	8.36914e-07
413	-4.12989	NA	NA	+	+	0.181403	NA	NA	0.0110974	0.0741369	NA	6	-131.706	276.811	23.2465	8.3635e-07
797	-4.1307	NA	NA	+	+	0.182606	NA	NA	NA	-0.437987	0.50947	6	-131.711	276.823	23.2579	8.31583e-07
661	-4.37066	NA	NA	+	NA	0.147438	NA	NA	0.0365346	NA	0.0464594	5	-132.948	276.88	23.3152	8.08091e-07
405	-4.37072	NA	NA	+	NA	0.147413	NA	NA	0.0365133	0.0465262	NA	5	-132.948	276.881	23.3157	8.07888e-07
189	-4.18289	NA	NA	+	+	0.187106	0.0727932	NA	0.00617968	NA	NA	6	-131.77	276.941	23.376	7.83901e-07
155	-3.34327	NA	+	NA	+	0.224585	NA	NA	0.0229901	NA	NA	5	-133.005	276.993	23.4286	7.63559e-07
922	-3.56812	+	NA	NA	+	0.234936	NA	NA	0.0191328	0.74239	-0.623739	7	-130.556	277.011	23.4463	7.56833e-07
266	-3.576	+	NA	NA	+	NA	NA	NA	NA	0.143047	NA	4	-134.188	277.022	23.4572	7.52721e-07
571	-3.34697	NA	+	NA	+	0.217647	0.0746108	NA	NA	NA	0.119877	6	-131.816	277.031	23.4666	7.49162e-07
522	-3.57576	+	NA	NA	+	NA	NA	NA	NA	NA	0.142334	4	-134.196	277.037	23.4725	7.46975e-07
857	-3.29609	NA	NA	NA	+	0.208621	NA	0.217996	NA	-3.08047	3.19727	6	-131.825	277.05	23.4854	7.4215e-07
789	-4.3863	NA	NA	+	NA	0.14786	NA	NA	NA	-0.212936	0.252586	5	-133.034	277.051	23.4865	7.41747e-07
315	-3.34706	NA	+	NA	+	0.217613	0.0744358	NA	NA	0.119478	NA	6	-131.826	277.052	23.4867	7.41687e-07
386	-3.6539	+	NA	NA	NA	NA	NA	NA	0.0461411	0.14349	NA	4	-134.21	277.065	23.4997	7.3689e-07
165	-4.44761	NA	NA	+	NA	NA	0.0784542	NA	0.0339888	NA	NA	4	-134.214	277.074	23.5089	7.33491e-07
642	-3.6537	+	NA	NA	NA	NA	NA	NA	0.0461823	NA	0.142756	4	-134.217	277.08	23.5152	7.31192e-07
141	-4.36531	NA	NA	+	+	NA	NA	NA	0.0160668	NA	NA	4	-134.22	277.084	23.5195	7.29618e-07
234	-3.62478	+	NA	NA	+	NA	0.121399	0.213805	0.0606115	NA	NA	6	-131.86	277.12	23.5554	7.16622e-07
959	-4.19445	NA	+	+	+	0.158259	0.0380143	NA	0.0136784	-3.96658	4.04398	9	-128.012	277.181	23.6164	6.95107e-07
209	-3.56475	NA	NA	NA	NA	0.183415	NA	0.209809	0.103652	NA	NA	4	-134.274	277.193	23.6284	6.90941e-07
770	-3.65972	+	NA	NA	NA	NA	NA	NA	NA	3.20166	-3.05621	4	-134.276	277.198	23.6329	6.8941e-07
753	-3.57104	NA	NA	NA	NA	0.176474	0.165369	0.222904	0.115426	NA	0.115215	6	-131.91	277.22	23.6552	6.81745e-07
497	-3.571	NA	NA	NA	NA	0.176497	0.165119	0.222763	0.115282	0.114833	NA	6	-131.919	277.238	23.6727	6.7581e-07
235	-3.41198	NA	+	NA	+	NA	0.0662468	0.262975	0.0866394	NA	NA	6	-131.938	277.276	23.7107	6.63104e-07
249	-3.39496	NA	NA	NA	+	0.209434	0.107592	0.217553	0.0686813	NA	NA	6	-131.966	277.332	23.767	6.44699e-07
970	-3.55571	+	NA	NA	+	NA	NA	0.228021	0.0751131	-0.415629	0.585964	7	-130.723	277.344	23.7791	6.40813e-07
795	-3.31343	NA	+	NA	+	0.218425	NA	NA	NA	-3.98585	4.09604	6	-131.973	277.345	23.7804	6.40396e-07
659	-3.50605	NA	+	NA	NA	0.187435	NA	NA	0.0665196	NA	0.103142	5	-133.183	277.349	23.7843	6.39124e-07
403	-3.50605	NA	+	NA	NA	0.187458	NA	NA	0.0663914	0.102777	NA	5	-133.191	277.365	23.7999	6.34174e-07
179	-3.49786	NA	+	NA	NA	0.209384	0.105551	NA	0.0462836	NA	NA	5	-133.191	277.366	23.8015	6.33663e-07
389	-4.45819	NA	NA	+	NA	NA	NA	NA	0.0423337	0.0630324	NA	4	-134.37	277.384	23.8196	6.27969e-07
645	-4.45821	NA	NA	+	NA	NA	NA	NA	0.0423376	NA	0.0628281	4	-134.37	277.385	23.8206	6.27651e-07
667	-3.32543	NA	+	NA	+	0.212069	NA	NA	0.0421676	NA	0.125609	6	-131.997	277.393	23.8283	6.25237e-07
761	-3.37534	NA	NA	NA	+	0.198124	0.113692	0.231331	0.0864711	NA	0.138311	7	-130.75	277.397	23.8326	6.23894e-07
411	-3.32557	NA	+	NA	+	0.212033	NA	NA	0.0420441	0.125277	NA	6	-132.006	277.412	23.847	6.19413e-07
505	-3.37545	NA	NA	NA	+	0.198095	0.113466	0.231146	0.0863357	0.137955	NA	7	-130.76	277.418	23.8531	6.17518e-07
418	-3.64483	+	NA	NA	NA	NA	0.120374	NA	0.0468113	0.148921	NA	5	-133.247	277.478	23.9131	5.99278e-07
674	-3.64464	+	NA	NA	NA	NA	0.120634	NA	0.0468851	NA	0.148382	5	-133.251	277.485	23.9205	5.97064e-07
693	-4.30259	NA	NA	+	NA	0.162656	0.115931	NA	0.0397698	NA	0.0614867	6	-132.095	277.59	24.0251	5.6663e-07
437	-4.30283	NA	NA	+	NA	0.162616	0.11579	NA	0.0397049	0.0613887	NA	6	-132.097	277.594	24.0289	5.65565e-07
943	-4.34975	NA	+	+	+	NA	0.0213195	NA	0.0260487	-3.17631	3.26712	8	-129.56	277.603	24.0381	5.62972e-07
773	-4.47557	NA	NA	+	NA	NA	NA	NA	NA	0.501605	-0.444376	4	-134.48	277.606	24.0408	5.62204e-07
787	-3.50304	NA	+	NA	NA	0.191566	NA	NA	NA	-4.06772	4.14943	5	-133.325	277.634	24.0689	5.54373e-07
10	-3.57919	+	NA	NA	+	NA	NA	NA	NA	NA	NA	3	-135.684	277.749	24.184	5.23367e-07
821	-4.31732	NA	NA	+	NA	0.164755	0.117405	NA	NA	-1.63031	1.68108	6	-132.176	277.752	24.1875	5.22448e-07
1003	-3.37928	NA	+	NA	+	NA	0.0771739	0.278192	0.112438	-5.44789	5.6179	8	-129.637	277.757	24.1925	5.21132e-07
802	-3.64972	+	NA	NA	NA	NA	0.116709	NA	NA	1.69999	-1.55336	5	-133.387	277.757	24.1926	5.21118e-07
298	-3.63388	+	NA	NA	+	NA	0.116201	NA	NA	0.14365	NA	5	-133.403	277.79	24.2254	5.12636e-07
130	-3.63002	+	NA	NA	NA	NA	NA	NA	0.0287626	NA	NA	3	-135.705	277.792	24.2267	5.12314e-07
593	-3.571	NA	NA	NA	NA	0.176325	NA	0.188893	NA	NA	0.076273	4	-134.575	277.795	24.2306	5.11312e-07
554	-3.63379	+	NA	NA	+	NA	0.116466	NA	NA	NA	0.14309	5	-133.407	277.799	24.2337	5.10506e-07
337	-3.57097	NA	NA	NA	NA	0.176343	NA	0.188818	NA	0.0761247	NA	4	-134.578	277.802	24.2367	5.09757e-07
954	-3.62399	+	NA	NA	+	0.237234	0.1295	NA	0.0225561	-0.685348	0.803197	8	-129.672	277.827	24.2619	5.03373e-07
25	-3.33628	NA	NA	NA	+	0.242738	NA	NA	NA	NA	NA	3	-135.754	277.889	24.3244	4.87884e-07
1002	-3.61955	+	NA	NA	+	NA	0.12939	0.233963	0.0799226	-1.77156	1.94228	8	-129.788	278.059	24.4937	4.48289e-07
889	-3.34801	NA	NA	NA	+	0.208597	0.115904	0.219058	NA	-4.10893	4.22794	7	-131.107	278.112	24.547	4.36487e-07
301	-4.30617	NA	NA	+	+	NA	0.058612	NA	NA	0.0850506	NA	5	-133.565	278.114	24.5496	4.35918e-07
557	-4.30621	NA	NA	+	+	NA	0.0587564	NA	NA	NA	0.0848483	5	-133.565	278.115	24.5497	4.35898e-07
691	-3.50734	NA	+	NA	NA	0.196238	0.115142	NA	0.0670398	NA	0.112485	6	-132.37	278.141	24.5759	4.30236e-07
435	-3.50734	NA	+	NA	NA	0.196252	0.114934	NA	0.0668825	0.111991	NA	6	-132.381	278.162	24.5967	4.25771e-07
49	-3.53795	NA	NA	NA	NA	0.224007	0.149219	NA	NA	NA	NA	3	-135.91	278.201	24.6362	4.17449e-07
721	-3.57541	NA	NA	NA	NA	0.171669	NA	0.217151	0.121265	NA	0.0970189	5	-133.632	278.248	24.6832	4.07755e-07
465	-3.57539	NA	NA	NA	NA	0.171682	NA	0.217039	0.12116	0.0968757	NA	5	-133.636	278.257	24.6917	4.06027e-07
819	-3.50412	NA	+	NA	NA	0.202401	0.12117	NA	NA	-5.15536	5.24419	6	-132.44	278.28	24.715	4.01324e-07
162	-3.62258	+	NA	NA	NA	NA	0.112728	NA	0.0288104	NA	NA	4	-134.833	278.311	24.7462	3.9511e-07
942	-4.40407	+	NA	+	+	NA	0.0809108	NA	0.0192357	1.98134	-1.87066	8	-129.957	278.397	24.832	3.78519e-07
42	-3.63611	+	NA	NA	+	NA	0.115094	NA	NA	NA	NA	4	-134.891	278.428	24.8629	3.72727e-07
397	-4.29525	NA	NA	+	+	NA	NA	NA	0.0274625	0.085996	NA	5	-133.727	278.437	24.8721	3.71004e-07
653	-4.29534	NA	NA	+	+	NA	NA	NA	0.0274792	NA	0.0857076	5	-133.728	278.439	24.8741	3.70642e-07
781	-4.30083	NA	NA	+	+	NA	NA	NA	NA	0.699458	-0.615607	5	-133.771	278.526	24.9609	3.54893e-07
515	-3.47778	NA	+	NA	NA	NA	NA	NA	NA	NA	0.127366	3	-136.109	278.599	25.0342	3.42125e-07
985	-3.31929	NA	NA	NA	+	0.202271	NA	0.234349	0.0842924	-3.24908	3.37717	7	-131.355	278.608	25.0431	3.40604e-07
259	-3.47782	NA	+	NA	NA	NA	NA	NA	NA	0.127211	NA	3	-136.116	278.614	25.0488	3.39634e-07
677	-4.40872	NA	NA	+	NA	NA	0.0897736	NA	0.047854	NA	0.0761433	5	-133.816	278.616	25.0516	3.39168e-07
421	-4.40885	NA	NA	+	NA	NA	0.0896477	NA	0.0478155	0.0762353	NA	5	-133.817	278.618	25.0531	3.38908e-07
701	-4.12996	NA	NA	+	+	0.185513	0.0784629	NA	0.0174773	NA	0.0787828	7	-131.361	278.621	25.0563	3.38358e-07
445	-4.13024	NA	NA	+	+	0.185444	0.0783051	NA	0.0174097	0.0787619	NA	7	-131.363	278.625	25.0602	3.37705e-07
829	-4.13028	NA	NA	+	+	0.187975	0.0790688	NA	NA	-1.2935	1.36686	7	-131.367	278.632	25.0669	3.36577e-07
585	-3.31833	NA	NA	NA	+	NA	NA	0.234507	NA	NA	0.152755	4	-135.007	278.658	25.0937	3.32104e-07
537	-3.31666	NA	NA	NA	+	0.235212	NA	NA	NA	NA	0.104383	4	-135.01	278.665	25.1	3.31058e-07
329	-3.31844	NA	NA	NA	+	NA	NA	0.234292	NA	0.152768	NA	4	-135.012	278.669	25.1039	3.30412e-07
281	-3.31676	NA	NA	NA	+	0.235116	NA	NA	NA	0.104413	NA	4	-135.012	278.67	25.105	3.30226e-07
881	-3.56713	NA	NA	NA	NA	0.184618	0.174553	0.201543	NA	-4.26217	4.34992	6	-132.643	278.686	25.1207	3.27643e-07
3	-3.46531	NA	+	NA	NA	NA	NA	NA	NA	NA	NA	2	-137.256	278.699	25.1337	3.25524e-07
187	-3.37585	NA	+	NA	+	0.225678	0.0741892	NA	0.0272179	NA	NA	6	-132.704	278.809	25.2439	3.08063e-07
57	-3.38297	NA	NA	NA	+	0.243681	0.107694	NA	NA	NA	NA	4	-135.111	278.866	25.3015	2.99324e-07
17	-3.54309	NA	NA	NA	NA	0.213098	NA	NA	NA	NA	NA	2	-137.34	278.868	25.3033	2.99056e-07
805	-4.42991	NA	NA	+	NA	NA	0.0872326	NA	NA	-0.434443	0.501429	5	-133.961	278.905	25.34	2.9361e-07
173	-4.37076	NA	NA	+	+	NA	0.0571735	NA	0.0223354	NA	NA	5	-134.021	279.025	25.4604	2.76459e-07
394	-3.58149	+	NA	NA	+	NA	NA	NA	0.0404892	0.14769	NA	5	-134.071	279.126	25.5614	2.62846e-07
827	-3.34802	NA	+	NA	+	0.221469	0.081251	NA	NA	-4.66733	4.77733	7	-131.621	279.14	25.5755	2.60999e-07
650	-3.58124	+	NA	NA	+	NA	NA	NA	0.0405299	NA	0.146981	5	-134.079	279.141	25.5764	2.6088e-07
778	-3.58122	+	NA	NA	+	NA	NA	NA	NA	2.98303	-2.8332	5	-134.115	279.213	25.6479	2.51716e-07
699	-3.35993	NA	+	NA	+	0.214005	0.0779633	NA	0.0464165	NA	0.12761	7	-131.669	279.236	25.6707	2.48868e-07
898	-3.65673	+	NA	NA	NA	NA	NA	NA	0.0443302	3.01077	-2.86018	5	-134.134	279.252	25.6875	2.4678e-07
443	-3.35999	NA	+	NA	+	0.213975	0.0777665	NA	0.0462681	0.127195	NA	7	-131.68	279.257	25.6925	2.46168e-07
917	-4.37039	NA	NA	+	NA	0.147609	NA	NA	0.0366133	-0.273409	0.31923	6	-132.948	279.295	25.7302	2.4157e-07
925	-4.12884	NA	NA	+	+	0.181885	NA	NA	0.0112988	-0.465701	0.538709	7	-131.703	279.304	25.7395	2.40455e-07
523	-3.33485	NA	+	NA	+	NA	NA	NA	NA	NA	0.151794	4	-135.339	279.324	25.7587	2.38156e-07
267	-3.33489	NA	+	NA	+	NA	NA	NA	NA	0.151753	NA	4	-135.347	279.338	25.7734	2.36412e-07
97	-3.5328	NA	NA	NA	NA	NA	0.136821	0.218717	NA	NA	NA	3	-136.491	279.363	25.7979	2.33529e-07
1009	-3.57035	NA	NA	NA	NA	0.178368	0.172564	0.226636	0.11712	-4.4359	4.54315	7	-131.742	279.383	25.8183	2.31165e-07
609	-3.54749	NA	NA	NA	NA	NA	0.151937	0.223565	NA	NA	0.125931	4	-135.385	279.416	25.8512	2.27391e-07
353	-3.54746	NA	NA	NA	NA	NA	0.151699	0.223404	NA	0.125702	NA	4	-135.393	279.431	25.8665	2.2566e-07
737	-3.55106	NA	NA	NA	NA	NA	0.1538	0.247951	0.133702	NA	0.147218	5	-134.232	279.447	25.8821	2.23908e-07
915	-3.50398	NA	+	NA	NA	0.190015	NA	NA	0.0670555	-4.07164	4.16611	6	-133.03	279.459	25.8947	2.22504e-07
481	-3.55102	NA	NA	NA	NA	NA	0.153532	0.247755	0.133573	0.147008	NA	5	-134.241	279.465	25.9005	2.21855e-07
561	-3.54667	NA	NA	NA	NA	0.21637	0.158152	NA	NA	NA	0.0841068	4	-135.415	279.476	25.911	2.20696e-07
305	-3.54665	NA	NA	NA	NA	0.216339	0.157962	NA	NA	0.0839003	NA	4	-135.42	279.484	25.9196	2.19742e-07
73	-3.35567	NA	NA	NA	+	NA	NA	0.224664	NA	NA	NA	3	-136.561	279.503	25.938	2.17739e-07
713	-3.34327	NA	NA	NA	+	NA	NA	0.251896	0.106712	NA	0.165636	5	-134.276	279.536	25.9709	2.14184e-07
457	-3.34339	NA	NA	NA	+	NA	NA	0.251658	0.10661	0.165654	NA	5	-134.282	279.548	25.9829	2.12898e-07
923	-3.32358	NA	+	NA	+	0.21551	NA	NA	0.0431424	-4.04065	4.15773	7	-131.847	279.592	26.0274	2.08213e-07
569	-3.36505	NA	NA	NA	+	0.237275	0.111042	NA	NA	NA	0.107233	5	-134.334	279.651	26.0866	2.0214e-07
313	-3.36508	NA	NA	NA	+	0.237192	0.11084	NA	NA	0.107116	NA	5	-134.339	279.661	26.0962	2.01173e-07
1017	-3.37482	NA	NA	NA	+	0.200862	0.120105	0.235393	0.0882911	-4.31161	4.44235	8	-130.591	279.664	26.0993	2.0086e-07
901	-4.45825	NA	NA	+	NA	NA	NA	NA	0.0422389	0.460043	-0.396107	5	-134.368	279.72	26.1551	1.9534e-07
617	-3.36938	NA	NA	NA	+	NA	0.103927	0.237824	NA	NA	0.155113	5	-134.377	279.737	26.1725	1.93646e-07
361	-3.36937	NA	NA	NA	+	NA	0.103682	0.237609	NA	0.154995	NA	5	-134.385	279.753	26.1883	1.92125e-07
65	-3.53771	NA	NA	NA	NA	NA	NA	0.20812	NA	NA	NA	2	-137.801	279.789	26.2245	1.88672e-07
547	-3.47761	NA	+	NA	NA	NA	0.0894087	NA	NA	NA	0.134797	4	-135.574	279.793	26.2286	1.88283e-07
291	-3.47764	NA	+	NA	NA	NA	0.0892168	NA	NA	0.134553	NA	4	-135.584	279.812	26.2475	1.86517e-07
930	-3.64626	+	NA	NA	NA	NA	0.11797	NA	0.0459382	1.4823	-1.33018	6	-133.232	279.863	26.2982	1.81851e-07
426	-3.64151	+	NA	NA	+	NA	0.1196	NA	0.046543	0.149086	NA	6	-133.247	279.894	26.329	1.79073e-07
682	-3.64143	+	NA	NA	+	NA	0.119884	NA	0.0466252	NA	0.148542	6	-133.251	279.901	26.3364	1.78409e-07
138	-3.58276	+	NA	NA	+	NA	NA	NA	0.024401	NA	NA	4	-135.641	279.928	26.3631	1.76045e-07
225	-3.5337	NA	NA	NA	NA	NA	0.13632	0.238187	0.109862	NA	NA	4	-135.694	280.033	26.468	1.67048e-07
[truncated: 113 more rows]

## Sheet: S10. WPP full model output
	(Intercept)	factor(helpers)	factor(Inc.375)	factor(Plumage)	factor(Year)	scale(CP_Vol)	scale(F_to_H_ratio)	scale(Number_of_Neighbours)	scale(TSL_sd)	scale(TSL)	scale(TSL^2)	df	logLik	AICc	delta	weight
[truncated: 1,024 more rows]

[truncated: 9 more sheets: S11. WPP output -CP data, S12. WPP with r > 0.243, S13. EPP full model output, S14. EPP with r > 0.243, Sperm trait data, DataframeTPCount, Dataframe TPProportion, DataframeWPP, DataframeEPP]
